# Supplementary material for: Crystal structure of (E)-4-benzyl­idene-6-phenyl-1,2,3,4,7,8,9,10-octa­hydro­phenanthridine
Source: Acta Crystallogr E Crystallogr Commun. 2017 Jun 30;73(Pt 7):1092–6. doi: 10.1107/S2056989017009537 (PMC5499298; doi:10.1107/S2056989017009537)
Supplement: Supplementary file 1 [file e-73-01092-sup1.cif]

##############################################################################
#                                                                            #
# This CIF contains the data in a paper accepted for publication in          #
# Acta Crystallographica Section E. It conforms to the requirements of       #
# Notes for Authors for Acta Crystallographica Section E, and has been       #
# peer reviewed under the auspices of the IUCr Commission on Journals.       #
#                                                                            #
# Full details of the Crystallographic Information File format               #
# are given in the paper "The Crystallographic Information File (CIF):       #
# a New Standard Archive File for Crystallography" by S. R. Hall, F. H.      #
# Allen and I. D. Brown [Acta Cryst. (1991), A47, 655-685].                  #
#                                                                            #
# The current version of the core CIF dictionary is obtainable from          #
# ftp://ftp.iucr.org/pub/cif_core.dic.                                       #
#                                                                            #
# Software is freely available for graphical display of the structure(s)     #
# in this CIF. For information consult the CIF software page                 #
# http://www.iucr.org/resources/cif/software.                                #
#                                                                            #
# This file may be used for bona fide research purposes within the           #
# scientific community so long as proper attribution is given to the journal # 
# article from which it was obtained.                                        #
#                                                                            #
##############################################################################
data_I
_audit_creation_method
;
 Olex2 1.2 (compiled
 2017.03.28 svn.r3405 for
 OlexSys, GUI svn.r5335)
;
_journal_date_recd_electronic     2017-06-06
_journal_date_accepted     2017-06-26
_journal_name_full     'Acta Crystallographica, Section E'
_journal_year     2017
_journal_volume     73
_journal_issue      7
_journal_page_first     1092
_journal_page_last     1096
_journal_paper_category     GO
_journal_paper_doi     10.1107/S2056989017009537
_journal_coeditor_code     FF2149
_publ_contact_author_name     'Mohamad J Al-Jeboori'
_publ_contact_author_address
;
Department of
 Chemistry, College of
 Education (Ibn Al-Haitham)
 for Pure Science,
 University of Baghdad,
 Iraq
;
_publ_contact_author_email     'mohamadaljeboori@yahoo.com'
_publ_contact_author_fax     ?
_publ_contact_author_phone     ?
_publ_section_title
;
Crystal structure of
(<i>E</i>)-4-benzylidene-6-phenyl-1,2,3,4,7,8,9,10-octahydrophenanthridine
;
_publ_section_title_footnote     .
loop_
    _publ_author_name
    _publ_author_footnote
    _publ_author_address
    'Al-Rubaye, Baidaa K' .
;
Department of Chemistry, College of Education for Pure Science (Ibn Al-Haitham),
University of Baghdad,
Iraq
;
    'Brink, Alice' .
;
Department of Chemistry
University of the Free State
PO Box 339
Bloemfontein
South Africa
;
    'Miller, Gary J' .
;
Analytical Sciences, Manchester Metropolitan University,
Chester Street M1 5GD,
UK
;
    'Potgieter, Herman' .
;
School of Research, Enterprise & Innovation, Manchester Metropolitan University,
Chester Street
Manchester M1 5GD,
UK
School of Chemical & Metallurgical Engineering, University of the Witwatersr,
Private Bag X3,
Wits 2050, South Africa
;
    'Al-Jeboori, Mohamad J' .
;
Department of Chemistry, College of Education for Pure Science (Ibn Al-Haitham),
University of Baghdad,
Iraq
;
_publ_section_synopsis
;
The title compound was  synthesized using a novel one-pot method under mild
conditions and fully characterized using NMR, ESI--MS and SXRD. The
supramolecular structure of the title compound is defined by a combination of
C---H...N and \p--\p interactions.
;
_chemical_name_systematic
;
(<i>E</i>)-4-benzylidene-6-phenyl-1,2,3,4,7,8,9,10-octahydrophenanthridine
;
_chemical_formula_moiety     'C26 H25 N'
_chemical_formula_sum     'C26 H25 N'
_chemical_formula_iupac     'C26 H25 N'
_chemical_formula_weight     351.47
_space_group_crystal_system     triclinic
_space_group_name_H-M_alt     'P -1'
_space_group_name_Hall     '-P 1'
loop_
    _space_group_symop_operation_xyz
    'x, y, z'
    '-x, -y, -z'
_cell_length_a     11.0758(8)
_cell_length_b     12.4989(11)
_cell_length_c     14.2425(13)
_cell_angle_alpha     98.088(3)
_cell_angle_beta     96.537(3)
_cell_angle_gamma     102.151(3)
_cell_volume     1887.2(3)
_cell_formula_units_Z     4
_cell_measurement_reflns_used     8882
_cell_measurement_theta_min     3.66
_cell_measurement_theta_max     28.17
_cell_measurement_temperature     100
_exptl_crystal_description     needle
_exptl_crystal_colour     colourless
_exptl_crystal_size_max     0.733
_exptl_crystal_size_mid     0.117
_exptl_crystal_size_min     0.098
_exptl_crystal_density_diffrn     1.237
_exptl_crystal_density_meas     ?
_exptl_crystal_density_method     ?
_exptl_crystal_F_000     752
_exptl_absorpt_coefficient_mu     0.071
_exptl_absorpt_correction_type     none
_exptl_absorpt_process_details     ?
_shelx_estimated_absorpt_T_min     ?
_shelx_estimated_absorpt_T_max     ?
_exptl_absorpt_correction_T_min     ?
_exptl_absorpt_correction_T_max     ?
_diffrn_ambient_temperature     100
_diffrn_radiation_type     MoK\a
_diffrn_radiation_wavelength     0.71073
_diffrn_radiation_monochromator     graphite
_diffrn_measurement_device_type     'Bruker APEX II CCD'
_diffrn_measurement_method     '\w and \f scans'
_diffrn_detector_area_resol_mean     8
_diffrn_reflns_number     37669
_diffrn_reflns_av_R_equivalents     0.0522
_diffrn_reflns_theta_min     1.460
_diffrn_reflns_theta_max     27.999
_diffrn_reflns_theta_full     25.242
_diffrn_measured_fraction_theta_max     0.995
_diffrn_measured_fraction_theta_full     0.994
_diffrn_reflns_limit_h_min     -14
_diffrn_reflns_limit_h_max     12
_diffrn_reflns_limit_k_min     -16
_diffrn_reflns_limit_k_max     16
_diffrn_reflns_limit_l_min     -18
_diffrn_reflns_limit_l_max     18
loop_
    _refln_index_h
    _refln_index_k
    _refln_index_l
    _refln_F_squared_meas
    -1 0 0 0
    -1 0 0 -0.01
    -1 0 0 0
    -1 0 0 0
    -1 0 0 -0.01
    1 0 0 0
    1 0 0 0
    1 0 0 0.02
    1 0 0 0
    1 0 0 0
    -3 0 0 36.48
    -3 0 0 35.21
    -3 0 0 37.61
    -3 0 0 36.88
    3 0 0 36.55
    3 0 0 37.03
    3 0 0 37.7
    3 0 0 39.5
    3 0 0 38.81
    3 0 0 38.26
    -4 0 0 8.11
    -4 0 0 8.15
    -4 0 0 7.86
    -4 0 0 8.29
    4 0 0 7.99
    4 0 0 8.76
    4 0 0 8.38
    4 0 0 8.12
    4 0 0 8.14
    4 0 0 8.06
    -5 0 0 0.25
    -5 0 0 0.17
    -5 0 0 0.07
    -5 0 0 0.18
    5 0 0 0.14
    5 0 0 0.13
    5 0 0 0.1
    5 0 0 0.1
    5 0 0 0.2
    5 0 0 0.07
    -6 0 0 0.13
    -6 0 0 0.18
    -6 0 0 0.14
    -6 0 0 0.14
    -6 0 0 0.08
    6 0 0 0.1
    6 0 0 0.18
    6 0 0 0.11
    6 0 0 0.16
    -7 0 0 3.95
    -7 0 0 4.1
    -7 0 0 4.27
    -7 0 0 4.1
    7 0 0 3.45
    7 0 0 3.83
    7 0 0 3.93
    7 0 0 4.34
    -8 0 0 1.23
    -8 0 0 1.1
    -8 0 0 1.37
    -8 0 0 1.31
    -8 0 0 1.01
    8 0 0 1.26
    8 0 0 1.13
    8 0 0 1.47
    -9 0 0 0.62
    -9 0 0 0.78
    -9 0 0 0.56
    -9 0 0 0.79
    -9 0 0 0.72
    9 0 0 0.75
    9 0 0 0.76
    -10 0 0 1.05
    -10 0 0 1.52
    -10 0 0 1.97
    -10 0 0 1.54
    -11 0 0 0
    -11 0 0 -0.16
    -11 0 0 0.06
    -12 0 0 9.54
    -12 0 0 9.41
    -12 0 0 10.31
    -13 0 0 0.38
    -13 0 0 0.42
    -13 0 0 0.54
    -14 0 0 2.52
    -14 0 0 2.03
    -14 0 0 2.48
    -14 1 0 2.36
    -14 1 0 1.82
    -14 1 0 1.61
    -13 1 0 1.62
    -13 1 0 1.36
    -13 1 0 1.37
    -12 1 0 5.66
    -12 1 0 5.52
    -12 1 0 5.48
    -11 1 0 1.33
    -11 1 0 1.99
    -11 1 0 1.43
    -10 1 0 0.21
    -10 1 0 0.45
    -10 1 0 0.36
    -10 1 0 0.25
    9 -1 0 0.81
    -9 1 0 0.8
    -9 1 0 0.97
    -9 1 0 0.4
    -9 1 0 0.61
    -9 1 0 0.99
    8 -1 0 0.54
    -8 1 0 0.46
    -8 1 0 0.25
    -8 1 0 0.42
    -8 1 0 0.31
    7 -1 0 0.71
    7 -1 0 0.73
    7 -1 0 0.92
    -7 1 0 0.7
    -7 1 0 0.65
    -7 1 0 0.8
    -7 1 0 0.7
    6 -1 0 28.21
    6 -1 0 29.1
    6 -1 0 28.21
    6 -1 0 28.96
    -6 1 0 27.74
    -6 1 0 27.07
    -6 1 0 26.95
    -6 1 0 27.88
    5 -1 0 0.07
    5 -1 0 0.13
    5 -1 0 0.19
    -5 1 0 0.21
    -5 1 0 0.16
    -5 1 0 0.11
    -5 1 0 0.13
    -5 1 0 0.24
    4 -1 0 -0.04
    4 -1 0 0.03
    4 -1 0 0
    4 -1 0 0.09
    4 -1 0 0.05
    4 -1 0 -0.02
    -4 1 0 0.04
    -4 1 0 -0.04
    -4 1 0 0.06
    -4 1 0 0.04
    -4 1 0 0.01
    3 -1 0 4.88
    3 -1 0 4.74
    3 -1 0 5.07
    3 -1 0 4.89
    3 -1 0 4.74
    -3 1 0 4.4
    -3 1 0 4.36
    -3 1 0 4.7
    -3 1 0 4.55
    -3 1 0 4.19
    2 -1 0 -0.01
    1 -1 0 -0.08
    1 -1 0 -0.09
    1 -1 0 -0.07
    1 -1 0 -0.07
    -1 1 0 -0.08
    -1 1 0 -0.09
    -1 1 0 -0.08
    -1 1 0 -0.07
    -1 1 0 -0.08
    -1 1 0 -0.09
    0 -1 0 0.03
    0 -1 0 0
    0 -1 0 0
    0 -1 0 0
    0 -1 0 0
    0 1 0 0.01
    0 1 0 0
    0 1 0 -0.01
    0 1 0 0
    0 1 0 0.01
    -1 -1 0 -0.04
    -1 -1 0 0.02
    -1 -1 0 -0.04
    -1 -1 0 0
    -1 -1 0 0.01
    1 1 0 0
    1 1 0 -0.02
    1 1 0 0
    1 1 0 -0.06
    1 1 0 -0.03
    2 1 0 12.95
    2 1 0 12.61
    -3 -1 0 55.14
    -3 -1 0 58.28
    -3 -1 0 56.34
    -3 -1 0 57.43
    -3 -1 0 55.52
    3 1 0 58.08
    3 1 0 55.29
    3 1 0 56.7
    3 1 0 58.72
    3 1 0 56.36
    -4 -1 0 -0.05
    -4 -1 0 0
    -4 -1 0 -0.08
    -4 -1 0 -0.03
    -4 -1 0 -0.14
    4 1 0 0
    4 1 0 -0.01
    4 1 0 0.01
    4 1 0 0.09
    4 1 0 -0.02
    4 1 0 0.05
    -5 -1 0 10.08
    -5 -1 0 9.59
    -5 -1 0 9.5
    -5 -1 0 9.37
    -5 -1 0 10.13
    5 1 0 9.61
    5 1 0 9.81
    5 1 0 9.59
    5 1 0 9.6
    5 1 0 9.15
    5 1 0 10.12
    -6 -1 0 13.81
    -6 -1 0 14.03
    -6 -1 0 13.18
    -6 -1 0 13.52
    -6 -1 0 13.83
    6 1 0 15.02
    6 1 0 13.39
    6 1 0 12.76
    -7 -1 0 0.83
    -7 -1 0 0.69
    -7 -1 0 0.64
    -7 -1 0 0.65
    -7 -1 0 0.74
    7 1 0 0.82
    7 1 0 0.82
    7 1 0 0.81
    -8 -1 0 0.28
    -8 -1 0 0.47
    -8 -1 0 0.27
    -8 -1 0 0.53
    -8 -1 0 0.4
    8 1 0 0.56
    8 1 0 0.61
    8 1 0 0.51
    -9 -1 0 0.1
    -9 -1 0 0.03
    -9 -1 0 0.01
    -9 -1 0 -0.11
    -9 -1 0 0.09
    9 1 0 0.04
    -10 -1 0 2.07
    -10 -1 0 2.27
    -10 -1 0 2.25
    -11 -1 0 0.2
    -11 -1 0 0.49
    -11 -1 0 -0.05
    -12 -1 0 -0.09
    -12 -1 0 0.08
    -12 -1 0 0.14
    -13 -1 0 1.29
    -13 -1 0 1.13
    -13 -1 0 1.12
    -14 -1 0 -0.01
    -14 -1 0 -0.31
    -14 -1 0 0.27
    -14 2 0 0.66
    -14 2 0 1.13
    -14 2 0 0.98
    -13 2 0 0.57
    -13 2 0 1.04
    -13 2 0 0.84
    -12 2 0 3.49
    -12 2 0 3.77
    -12 2 0 3.22
    -11 2 0 1.25
    -11 2 0 1.53
    -11 2 0 1.13
    -11 2 0 1.48
    -10 2 0 0.21
    -10 2 0 0.09
    -10 2 0 0.1
    9 -2 0 2.17
    9 -2 0 2.12
    9 -2 0 2.13
    -9 2 0 2.27
    -9 2 0 2.03
    -9 2 0 1.99
    -9 2 0 1.99
    8 -2 0 13.56
    8 -2 0 14.62
    8 -2 0 13.63
    -8 2 0 13.77
    -8 2 0 14.31
    -8 2 0 14.46
    -8 2 0 13.87
    7 -2 0 0.1
    7 -2 0 0.22
    7 -2 0 0.12
    -7 2 0 0.11
    -7 2 0 0.13
    -7 2 0 0.13
    -7 2 0 0.12
    6 -2 0 0.21
    6 -2 0 0.29
    6 -2 0 0.26
    -6 2 0 0.19
    -6 2 0 0.21
    -6 2 0 0.21
    -6 2 0 0.19
    -6 2 0 0.18
    5 -2 0 20.74
    5 -2 0 19.07
    -5 2 0 19.03
    -5 2 0 18.58
    -5 2 0 19.37
    -5 2 0 19.88
    -5 2 0 20.17
    4 -2 0 15.04
    4 -2 0 15.47
    -4 2 0 15.14
    -4 2 0 15.08
    -4 2 0 14.75
    -4 2 0 14.49
    -4 2 0 14.73
    3 -2 0 65.35
    3 -2 0 66.25
    3 -2 0 63.21
    3 -2 0 63.98
    -3 2 0 59.82
    -3 2 0 63.67
    -3 2 0 63.93
    -3 2 0 63.26
    -3 2 0 62.62
    -3 2 0 61.3
    2 -2 0 53.42
    2 -2 0 50.65
    -2 2 0 46.91
    -2 2 0 46.19
    1 -2 0 -0.08
    1 -2 0 -0.01
    1 -2 0 -0.1
    1 -2 0 -0.06
    1 -2 0 0.02
    -1 2 0 -0.07
    -1 2 0 -0.03
    -1 2 0 -0.08
    -1 2 0 -0.07
    0 -2 0 -0.02
    0 -2 0 -0.01
    0 -2 0 0
    0 -2 0 0
    0 -2 0 0.02
    0 2 0 -0.03
    0 2 0 0.01
    0 2 0 -0.01
    0 2 0 0.01
    0 2 0 0.01
    -2 -2 0 3.74
    -2 -2 0 3.9
    -2 -2 0 4.28
    -2 -2 0 4.29
    -2 -2 0 4.15
    2 2 0 4.39
    2 2 0 3.99
    2 2 0 4.69
    2 2 0 4.43
    -3 -2 0 36.48
    -3 -2 0 40.73
    -3 -2 0 37.08
    -3 -2 0 36.89
    -3 -2 0 35.04
    3 2 0 37.73
    3 2 0 36.49
    3 2 0 38.27
    3 2 0 38.04
    -4 -2 0 14.74
    -4 -2 0 14.14
    -4 -2 0 13.89
    -4 -2 0 14.55
    -4 -2 0 14.37
    4 2 0 15.34
    4 2 0 14.73
    4 2 0 14.33
    4 2 0 14.61
    4 2 0 14.94
    -5 -2 0 30.3
    -5 -2 0 31.34
    -5 -2 0 28.15
    -5 -2 0 29.12
    -5 -2 0 29.02
    5 2 0 29.97
    5 2 0 31.83
    5 2 0 28.83
    5 2 0 28.67
    5 2 0 28.79
    -6 -2 0 1.82
    -6 -2 0 1.74
    -6 -2 0 1.57
    -6 -2 0 1.46
    -6 -2 0 1.76
    6 2 0 1.67
    6 2 0 1.78
    -7 -2 0 1.03
    -7 -2 0 1.16
    -7 -2 0 0.93
    -7 -2 0 0.66
    -7 -2 0 1.18
    7 2 0 1.02
    7 2 0 1.17
    7 2 0 0.94
    -8 -2 0 0.26
    -8 -2 0 0.33
    -8 -2 0 0.63
    -8 -2 0 0.11
    -8 -2 0 0.45
    8 2 0 0.34
    8 2 0 0.37
    -9 -2 0 1.17
    -9 -2 0 1.32
    -9 -2 0 1.3
    -9 -2 0 1.06
    -9 -2 0 1.06
    9 2 0 1
    9 2 0 1.21
    -10 -2 0 -0.06
    -10 -2 0 0.09
    -10 -2 0 0.11
    -11 -2 0 1.89
    -11 -2 0 2.65
    -11 -2 0 2.29
    -12 -2 0 0.32
    -12 -2 0 -0.06
    -12 -2 0 -0.04
    -13 -2 0 -0.1
    -13 -2 0 -0.01
    -13 -2 0 0.07
    -14 3 0 7.62
    -14 3 0 6.86
    -14 3 0 7.01
    -13 3 0 0.72
    -13 3 0 0.59
    -13 3 0 0.39
    -12 3 0 0.33
    -12 3 0 0.42
    -12 3 0 0.45
    -11 3 0 0.2
    -11 3 0 0.27
    -11 3 0 0.24
    -10 3 0 1.33
    -10 3 0 1.38
    -10 3 0 1.53
    9 -3 0 0.11
    -9 3 0 0.17
    -9 3 0 0.19
    -9 3 0 -0.07
    -9 3 0 0.09
    8 -3 0 0.44
    8 -3 0 0.8
    8 -3 0 0.73
    -8 3 0 0.76
    -8 3 0 0.8
    -8 3 0 0.64
    -8 3 0 0.89
    -8 3 0 0.78
    7 -3 0 1.57
    7 -3 0 1.61
    7 -3 0 1.73
    -7 3 0 1.47
    -7 3 0 1.67
    -7 3 0 1.57
    -7 3 0 1.66
    -7 3 0 1.81
    6 -3 0 21.7
    6 -3 0 22.29
    6 -3 0 21.26
    -6 3 0 22.73
    -6 3 0 21.62
    -6 3 0 22.34
    -6 3 0 22.59
    -6 3 0 21.23
    5 -3 0 11.42
    5 -3 0 11.34
    5 -3 0 11.98
    -5 3 0 11.7
    -5 3 0 11.84
    -5 3 0 11.42
    -5 3 0 11.89
    -5 3 0 11.45
    4 -3 0 17.42
    -4 3 0 16.35
    -4 3 0 16.29
    -4 3 0 15.46
    -4 3 0 16.81
    -4 3 0 16.49
    -4 3 0 16.66
    3 -3 0 14.71
    3 -3 0 15.1
    3 -3 0 15.97
    3 -3 0 15.08
    -3 3 0 15.38
    -3 3 0 14.86
    -3 3 0 15.8
    -3 3 0 15.1
    -3 3 0 15.38
    -3 3 0 15.36
    -3 3 0 15.35
    2 -3 0 16.28
    2 -3 0 15.28
    2 -3 0 15.53
    2 -3 0 15.21
    2 -3 0 15.87
    2 -3 0 15.09
    -2 3 0 15.92
    -2 3 0 16.58
    -2 3 0 15.94
    -2 3 0 16.05
    -2 3 0 15.01
    -2 3 0 16.18
    1 -3 0 8.25
    1 -3 0 7.08
    1 -3 0 7.74
    1 -3 0 8.75
    -1 3 0 6.57
    -1 3 0 8.03
    -1 3 0 7.24
    -1 3 0 7.86
    0 -3 0 28.86
    0 -3 0 29.12
    0 -3 0 30.43
    0 -3 0 27.27
    0 -3 0 25.25
    0 3 0 27.26
    0 3 0 27.77
    0 3 0 29.99
    0 3 0 29.5
    0 3 0 27.06
    -1 -3 0 31.2
    -1 -3 0 33.67
    -1 -3 0 34.45
    -1 -3 0 33.02
    1 3 0 31.42
    1 3 0 33.36
    1 3 0 32.39
    1 3 0 31.28
    1 3 0 32
    -2 -3 0 1.95
    -2 -3 0 1.78
    -2 -3 0 2.46
    -2 -3 0 1.97
    2 3 0 2.2
    2 3 0 1.91
    2 3 0 1.93
    2 3 0 2.07
    2 3 0 1.99
    -3 -3 0 0.19
    -3 -3 0 0.04
    -3 -3 0 0.08
    -3 -3 0 -0.02
    3 3 0 -0.07
    3 3 0 -0.02
    3 3 0 -0.02
    3 3 0 0.02
    3 3 0 0.13
    -4 -3 0 4.69
    -4 -3 0 4.49
    -4 -3 0 4.23
    -4 -3 0 4.97
    -4 -3 0 5.04
    4 3 0 4.76
    4 3 0 5.07
    4 3 0 4.6
    4 3 0 4.23
    -5 -3 0 53.35
    -5 -3 0 51.92
    -5 -3 0 53.07
    -5 -3 0 51.47
    -5 -3 0 52.92
    5 3 0 50.43
    5 3 0 52.24
    5 3 0 53.41
    5 3 0 51.89
    -6 -3 0 1.15
    -6 -3 0 1.4
    -6 -3 0 1.16
    -6 -3 0 1.11
    -6 -3 0 1.23
    6 3 0 1.3
    6 3 0 1.37
    6 3 0 1.06
    -7 -3 0 4.62
    -7 -3 0 4.37
    -7 -3 0 4.68
    -7 -3 0 4.53
    -7 -3 0 4.29
    7 3 0 5.28
    7 3 0 4.32
    -8 -3 0 9.54
    -8 -3 0 9.42
    -8 -3 0 9.25
    -8 -3 0 8.67
    -8 -3 0 8.6
    8 3 0 8.88
    8 3 0 8.84
    -9 -3 0 0.15
    -9 -3 0 0.46
    -9 -3 0 0.24
    9 3 0 0.33
    -10 -3 0 2.17
    -10 -3 0 2.36
    -10 -3 0 2.27
    -11 -3 0 0.96
    -11 -3 0 1.38
    -11 -3 0 1.35
    -12 -3 0 1.35
    -12 -3 0 1.24
    -12 -3 0 0.9
    -13 -3 0 1.07
    -13 -3 0 0.52
    -13 -3 0 0.24
    -14 4 0 1.05
    -14 4 0 1.05
    -13 4 0 0.03
    -13 4 0 0.28
    -12 4 0 0.46
    -12 4 0 0.34
    -11 4 0 10.22
    -11 4 0 10.19
    -11 4 0 10.21
    -10 4 0 1.08
    -10 4 0 1.14
    -10 4 0 1.03
    9 -4 0 6.27
    -9 4 0 6.04
    -9 4 0 6.6
    -9 4 0 6.31
    -9 4 0 6.47
    -9 4 0 6.63
    8 -4 0 3.15
    -8 4 0 2.58
    -8 4 0 2.93
    -8 4 0 2.94
    -8 4 0 2.8
    -8 4 0 2.58
    7 -4 0 0
    7 -4 0 0.07
    -7 4 0 -0.03
    -7 4 0 0
    -7 4 0 0.09
    -7 4 0 -0.02
    -7 4 0 0
    6 -4 0 0.31
    6 -4 0 0.36
    -6 4 0 0.22
    -6 4 0 0.44
    -6 4 0 0.31
    -6 4 0 0.34
    -6 4 0 0.31
    5 -4 0 0.41
    5 -4 0 0.42
    -5 4 0 0.24
    -5 4 0 0.29
    -5 4 0 0.42
    -5 4 0 0.37
    -5 4 0 0.26
    -5 4 0 0.38
    4 -4 0 3.66
    4 -4 0 3.51
    4 -4 0 3.49
    4 -4 0 3.35
    -4 4 0 3.55
    -4 4 0 3.47
    -4 4 0 3.67
    -4 4 0 3.51
    -4 4 0 3.66
    -4 4 0 3.77
    -4 4 0 3.01
    3 -4 0 17.84
    3 -4 0 17.44
    3 -4 0 17.06
    3 -4 0 17.88
    3 -4 0 16.86
    -3 4 0 17.4
    -3 4 0 18.04
    -3 4 0 17.48
    -3 4 0 17.08
    -3 4 0 17.61
    -3 4 0 18.08
    2 -4 0 34.8
    2 -4 0 34.12
    2 -4 0 36.88
    2 -4 0 35.16
    2 -4 0 33.72
    -2 4 0 33.61
    -2 4 0 33.12
    -2 4 0 35.28
    -2 4 0 33.15
    -2 4 0 32.51
    1 -4 0 1.5
    1 -4 0 1.79
    1 -4 0 1.93
    -1 4 0 1.8
    -1 4 0 1.77
    -1 4 0 1.59
    -1 4 0 1.6
    -1 4 0 1.54
    0 -4 0 0.44
    0 -4 0 0.35
    0 -4 0 0.33
    0 -4 0 0.57
    0 -4 0 0.41
    0 4 0 0.33
    0 4 0 0.28
    0 4 0 0.32
    0 4 0 0.26
    0 4 0 0.47
    -1 -4 0 9.55
    -1 -4 0 8.72
    -1 -4 0 9.4
    -1 -4 0 8.65
    -1 -4 0 8.24
    1 4 0 7.92
    1 4 0 8.81
    1 4 0 8.97
    1 4 0 8.9
    1 4 0 9.32
    -2 -4 0 3.21
    -2 -4 0 3.09
    -2 -4 0 3.03
    -2 -4 0 2.64
    2 4 0 2.73
    2 4 0 2.7
    2 4 0 3.02
    2 4 0 3.34
    2 4 0 2.83
    2 4 0 3.26
    -3 -4 0 4.02
    -3 -4 0 3.84
    -3 -4 0 4.47
    -3 -4 0 3.51
    3 4 0 3.2
    3 4 0 3.77
    3 4 0 3.93
    3 4 0 3.66
    3 4 0 3.84
    -4 -4 0 7.57
    -4 -4 0 6.49
    -4 -4 0 6.66
    -4 -4 0 6.61
    4 4 0 5.25
    4 4 0 7.04
    4 4 0 6.16
    -5 -4 0 0.31
    -5 -4 0 0.07
    -5 -4 0 0.28
    -5 -4 0 0.2
    5 4 0 0.23
    -6 -4 0 0.09
    -6 -4 0 -0.01
    -6 -4 0 0.16
    -6 -4 0 -0.16
    -6 -4 0 0.12
    6 4 0 0.05
    6 4 0 0.12
    -7 -4 0 1.61
    -7 -4 0 2.02
    -7 -4 0 2.44
    -7 -4 0 2.22
    -7 -4 0 1.75
    7 4 0 2.74
    7 4 0 2.08
    -8 -4 0 12.36
    -8 -4 0 13.1
    -8 -4 0 12.21
    -8 -4 0 12.12
    8 4 0 12.4
    8 4 0 12.15
    -9 -4 0 4.8
    -9 -4 0 4.78
    -9 -4 0 4.95
    9 4 0 4.1
    -10 -4 0 1.69
    -10 -4 0 1.26
    -10 -4 0 1.62
    -11 -4 0 0.52
    -11 -4 0 0.2
    -11 -4 0 0.21
    -12 -4 0 0.91
    -12 -4 0 1.01
    -12 -4 0 1.07
    -13 -4 0 3.19
    -13 -4 0 2.85
    -14 5 0 1.87
    -13 5 0 -0.09
    -13 5 0 -0.07
    -12 5 0 4.79
    -12 5 0 4.47
    -11 5 0 0.74
    -11 5 0 0.94
    -11 5 0 0.83
    -10 5 0 4.17
    -10 5 0 4.35
    -10 5 0 4.65
    9 -5 0 5.47
    -9 5 0 5.79
    -9 5 0 5.62
    -9 5 0 5.2
    -9 5 0 5.27
    -9 5 0 5.05
    8 -5 0 1.49
    -8 5 0 1.5
    -8 5 0 1.86
    -8 5 0 1.51
    -8 5 0 1.55
    -8 5 0 1.61
    7 -5 0 0
    7 -5 0 0.03
    7 -5 0 0.04
    -7 5 0 -0.06
    -7 5 0 0.04
    -7 5 0 0.06
    -7 5 0 -0.06
    -7 5 0 0.04
    6 -5 0 11.85
    6 -5 0 11.31
    6 -5 0 10.83
    -6 5 0 11.71
    -6 5 0 11.5
    -6 5 0 11.56
    -6 5 0 11.42
    -6 5 0 12.36
    -6 5 0 10.97
    5 -5 0 2.24
    5 -5 0 2.23
    5 -5 0 2.49
    5 -5 0 1.93
    -5 5 0 2.18
    -5 5 0 1.83
    -5 5 0 2.38
    -5 5 0 2.13
    -5 5 0 2.1
    -5 5 0 2.29
    -5 5 0 2.11
    4 -5 0 3.87
    4 -5 0 3.57
    4 -5 0 3.66
    4 -5 0 3.46
    4 -5 0 3.55
    -4 5 0 3.69
    -4 5 0 3.25
    -4 5 0 3.61
    -4 5 0 3.63
    -4 5 0 2.86
    -4 5 0 3.56
    3 -5 0 34.71
    3 -5 0 35.13
    3 -5 0 34.62
    3 -5 0 34.83
    3 -5 0 35.9
    3 -5 0 34.98
    -3 5 0 34.98
    -3 5 0 34.01
    -3 5 0 34.83
    -3 5 0 36.14
    -3 5 0 33.56
    -3 5 0 33.55
    2 -5 0 1.8
    2 -5 0 1.79
    2 -5 0 1.94
    2 -5 0 1.63
    2 -5 0 1.76
    -2 5 0 1.81
    -2 5 0 1.64
    -2 5 0 1.69
    -2 5 0 1.75
    -2 5 0 1.4
    1 -5 0 4.95
    1 -5 0 4.98
    1 -5 0 4.86
    -1 5 0 4.13
    -1 5 0 4.62
    -1 5 0 4.69
    -1 5 0 4.72
    -1 5 0 4.56
    -1 5 0 5.23
    0 -5 0 -0.03
    0 -5 0 -0.01
    0 -5 0 -0.05
    0 -5 0 0.03
    0 -5 0 0.04
    0 5 0 -0.15
    0 5 0 0.06
    0 5 0 0.11
    0 5 0 -0.13
    0 5 0 0
    -1 -5 0 1.98
    -1 -5 0 1.55
    -1 -5 0 1.95
    -1 -5 0 2.76
    -1 -5 0 1.84
    1 5 0 1.73
    1 5 0 2.17
    1 5 0 2.12
    1 5 0 1.84
    1 5 0 1.92
    -2 -5 0 5.31
    -2 -5 0 6.16
    -2 -5 0 5.97
    -2 -5 0 5.4
    2 5 0 5.81
    2 5 0 6.17
    2 5 0 5.7
    2 5 0 5.64
    2 5 0 5.67
    -3 -5 0 3.53
    -3 -5 0 3.84
    -3 -5 0 3.8
    -3 -5 0 3.4
    3 5 0 3.55
    3 5 0 3.47
    3 5 0 3.35
    3 5 0 3.47
    -4 -5 0 1.77
    -4 -5 0 1.62
    -4 -5 0 2.04
    -4 -5 0 1.91
    4 5 0 1.72
    4 5 0 1.29
    -5 -5 0 22.6
    -5 -5 0 20.58
    -5 -5 0 20.41
    -5 -5 0 20.6
    5 5 0 20.08
    -6 -5 0 0.19
    -6 -5 0 -0.05
    -6 -5 0 -0.02
    6 5 0 0.06
    6 5 0 -0.27
    -7 -5 0 0.44
    -7 -5 0 0.66
    -7 -5 0 0.45
    7 5 0 0.51
    7 5 0 0.76
    -8 -5 0 0.73
    -8 -5 0 0.46
    8 5 0 0.73
    -9 -5 0 3.22
    -9 -5 0 2.93
    9 5 0 3.26
    -10 -5 0 0.32
    -10 -5 0 0.03
    -11 -5 0 1.97
    -11 -5 0 1.38
    -12 -5 0 -0.05
    -12 -5 0 0.11
    -14 6 0 0.28
    -13 6 0 1.02
    -13 6 0 0.86
    -12 6 0 3.38
    -12 6 0 3.38
    -11 6 0 8.26
    -11 6 0 8.03
    -11 6 0 8.25
    -10 6 0 2.29
    -10 6 0 2.49
    -10 6 0 2.3
    -10 6 0 2.44
    -9 6 0 1.29
    -9 6 0 1.11
    -9 6 0 1.21
    -9 6 0 1.18
    -9 6 0 1.54
    -9 6 0 1.08
    8 -6 0 1.5
    8 -6 0 1.82
    8 -6 0 1.63
    -8 6 0 1.62
    -8 6 0 1.84
    -8 6 0 1.41
    -8 6 0 1.55
    -8 6 0 1.6
    -8 6 0 1.55
    7 -6 0 0.14
    7 -6 0 -0.07
    7 -6 0 0.21
    -7 6 0 0.08
    -7 6 0 0.17
    -7 6 0 0.26
    -7 6 0 0.25
    -7 6 0 0.3
    -7 6 0 0.21
    6 -6 0 0.05
    6 -6 0 0.27
    6 -6 0 0
    -6 6 0 0.26
    -6 6 0 0.09
    -6 6 0 0.03
    -6 6 0 0.25
    -6 6 0 0.19
    -6 6 0 0.12
    -6 6 0 0.08
    5 -6 0 2.17
    5 -6 0 2.13
    5 -6 0 2.07
    5 -6 0 2.19
    -5 6 0 2.22
    -5 6 0 2.46
    -5 6 0 2.22
    -5 6 0 1.92
    -5 6 0 2.52
    -5 6 0 1.92
    4 -6 0 25.01
    4 -6 0 24.21
    4 -6 0 24.21
    4 -6 0 25.15
    -4 6 0 25.75
    -4 6 0 25
    -4 6 0 23.65
    -4 6 0 23.52
    -4 6 0 25.83
    -4 6 0 25.71
    3 -6 0 2.21
    3 -6 0 2.02
    3 -6 0 2
    3 -6 0 1.72
    3 -6 0 2.49
    -3 6 0 2.58
    -3 6 0 1.96
    -3 6 0 2.27
    -3 6 0 2.45
    -3 6 0 1.76
    -3 6 0 2.41
    2 -6 0 0.64
    2 -6 0 0.88
    2 -6 0 0.69
    2 -6 0 0.54
    -2 6 0 0.8
    -2 6 0 0.74
    -2 6 0 0.55
    -2 6 0 0.85
    -2 6 0 0.91
    -2 6 0 0.77
    1 -6 0 57.72
    1 -6 0 51.12
    1 -6 0 49.8
    1 -6 0 53.76
    -1 6 0 56.19
    -1 6 0 51.6
    -1 6 0 54.99
    -1 6 0 55.25
    -1 6 0 57.86
    0 -6 0 0.49
    0 -6 0 0.57
    0 -6 0 0.27
    0 -6 0 0.48
    0 6 0 0.7
    0 6 0 0.41
    0 6 0 0.23
    0 6 0 0.28
    0 6 0 0.38
    -1 -6 0 0.24
    -1 -6 0 0.22
    -1 -6 0 0.26
    -1 -6 0 0.18
    -1 -6 0 0.17
    1 6 0 0.13
    1 6 0 0.16
    1 6 0 0.23
    1 6 0 0.26
    -2 -6 0 0.82
    -2 -6 0 0.66
    -2 -6 0 0.91
    -2 -6 0 0.71
    2 6 0 0.67
    2 6 0 0.78
    2 6 0 0.81
    -3 -6 0 5.74
    -3 -6 0 6.14
    -3 -6 0 6.15
    3 6 0 6.29
    3 6 0 5.59
    3 6 0 5.8
    -4 -6 0 1.32
    -4 -6 0 2.06
    -4 -6 0 2.29
    4 6 0 1.21
    4 6 0 2.06
    4 6 0 1.59
    -5 -6 0 0.66
    -5 -6 0 0.76
    -5 -6 0 0.54
    5 6 0 0.5
    5 6 0 0.54
    -6 -6 0 3.85
    -6 -6 0 4.03
    -6 -6 0 3.84
    6 6 0 3.06
    -7 -6 0 1.39
    -7 -6 0 1.67
    7 6 0 1.77
    7 6 0 1.05
    -8 -6 0 1.8
    -8 -6 0 1.78
    8 6 0 1.57
    -9 -6 0 9.03
    -9 -6 0 9.3
    9 6 0 9.4
    -10 -6 0 0.36
    -10 -6 0 0.86
    -11 -6 0 8.11
    -11 -6 0 8.11
    -12 -6 0 2.42
    -12 -6 0 1.85
    -14 7 0 1.62
    -13 7 0 1.09
    -12 7 0 0.78
    -12 7 0 0.97
    -11 7 0 0.05
    -11 7 0 0.05
    -11 7 0 -0.08
    -10 7 0 0.7
    -10 7 0 0.53
    -10 7 0 0.59
    -10 7 0 0.64
    -10 7 0 0.72
    -9 7 0 0.14
    -9 7 0 0.11
    -9 7 0 0.11
    -9 7 0 0.2
    -9 7 0 0.02
    8 -7 0 0.05
    8 -7 0 0.14
    -8 7 0 -0.01
    -8 7 0 -0.02
    -8 7 0 -0.03
    -8 7 0 0.13
    -8 7 0 0.08
    -8 7 0 0.15
    7 -7 0 1.34
    -7 7 0 1.79
    -7 7 0 1.7
    -7 7 0 1.62
    -7 7 0 1.61
    -7 7 0 1.55
    6 -7 0 5.18
    6 -7 0 4.58
    6 -7 0 4.5
    -6 7 0 4.87
    -6 7 0 4.79
    -6 7 0 5
    -6 7 0 4.74
    -6 7 0 4.71
    -6 7 0 5.18
    5 -7 0 1.28
    5 -7 0 0.93
    -5 7 0 1.02
    -5 7 0 0.94
    -5 7 0 0.9
    -5 7 0 1.09
    -5 7 0 1.01
    -5 7 0 1.5
    4 -7 0 5.31
    4 -7 0 5.27
    4 -7 0 5.38
    -4 7 0 5.54
    -4 7 0 5.43
    -4 7 0 4.91
    -4 7 0 5.31
    -4 7 0 5.52
    -4 7 0 5.44
    3 -7 0 5.22
    3 -7 0 5.01
    3 -7 0 4.96
    -3 7 0 5.43
    -3 7 0 5.5
    -3 7 0 5.45
    -3 7 0 5.28
    -3 7 0 4.95
    -3 7 0 4.74
    2 -7 0 1.09
    -2 7 0 0.89
    -2 7 0 0.97
    -2 7 0 0.9
    -2 7 0 1
    -2 7 0 0.98
    -2 7 0 1.08
    1 -7 0 4.71
    1 -7 0 5.62
    1 -7 0 5.28
    -1 7 0 5
    -1 7 0 5.15
    -1 7 0 5.16
    -1 7 0 5.32
    -1 7 0 5.79
    -1 7 0 5.08
    0 -7 0 4.91
    0 -7 0 4.59
    0 -7 0 5.7
    0 7 0 4.88
    0 7 0 4.72
    0 7 0 5.61
    0 7 0 5.44
    0 7 0 4.67
    0 7 0 5.43
    -1 -7 0 3.19
    -1 -7 0 3.4
    -1 -7 0 2.93
    -1 -7 0 3.52
    1 7 0 2.99
    1 7 0 3.44
    1 7 0 3.62
    1 7 0 3.32
    -2 -7 0 1.25
    -2 -7 0 1.47
    -2 -7 0 1.14
    -2 -7 0 1.29
    2 7 0 1.47
    2 7 0 1.44
    2 7 0 1.26
    2 7 0 1.56
    -3 -7 0 -0.01
    -3 -7 0 0.05
    -3 -7 0 0.05
    -3 -7 0 0.12
    3 7 0 0.15
    3 7 0 0.11
    3 7 0 0.16
    3 7 0 -0.02
    -4 -7 0 0.18
    -4 -7 0 0.28
    -4 -7 0 0.25
    -4 -7 0 -0.05
    4 7 0 0.02
    4 7 0 0.21
    4 7 0 0.22
    4 7 0 0.17
    -5 -7 0 3.43
    -5 -7 0 3.17
    -5 -7 0 2.95
    5 7 0 3.31
    5 7 0 3.04
    5 7 0 3.59
    -6 -7 0 0.49
    -6 -7 0 0.47
    6 7 0 0.27
    6 7 0 0.52
    -7 -7 0 0.15
    -7 -7 0 0.05
    7 7 0 -0.17
    -8 -7 0 0.26
    -8 -7 0 0.45
    8 7 0 0.22
    -9 -7 0 0.5
    -9 -7 0 1.22
    -10 -7 0 2.31
    -10 -7 0 1.92
    -11 -7 0 0.34
    -11 -7 0 -0.06
    -14 8 0 -0.04
    -13 8 0 0.03
    -12 8 0 0.06
    -12 8 0 -0.03
    -11 8 0 0.65
    -11 8 0 0.59
    -11 8 0 0.71
    -10 8 0 0.26
    -10 8 0 0.29
    -10 8 0 0.02
    -10 8 0 0.34
    -9 8 0 0.95
    -9 8 0 0.56
    -9 8 0 0.74
    -9 8 0 0.85
    8 -8 0 3.37
    -8 8 0 3.31
    -8 8 0 3.28
    -8 8 0 3.17
    -8 8 0 3.15
    -8 8 0 3.21
    -7 8 0 1.01
    -7 8 0 1
    -7 8 0 1.05
    -7 8 0 1.04
    -7 8 0 1.14
    6 -8 0 1.13
    6 -8 0 1.62
    -6 8 0 1.43
    -6 8 0 2.05
    -6 8 0 1.49
    -6 8 0 1.38
    -6 8 0 1.53
    -6 8 0 1.64
    5 -8 0 1.25
    5 -8 0 1.44
    -5 8 0 1.21
    -5 8 0 0.9
    -5 8 0 1.31
    -5 8 0 1.26
    -5 8 0 1.34
    -5 8 0 1.36
    4 -8 0 0.09
    4 -8 0 0.04
    4 -8 0 0.11
    -4 8 0 0.21
    -4 8 0 -0.04
    -4 8 0 0.13
    -4 8 0 0.12
    -4 8 0 0.02
    -4 8 0 -0.16
    3 -8 0 4.16
    3 -8 0 3.95
    -3 8 0 4.25
    -3 8 0 4.12
    -3 8 0 3.94
    -3 8 0 4.67
    -3 8 0 4.13
    -3 8 0 4.19
    -3 8 0 4.2
    2 -8 0 0
    2 -8 0 0.18
    -2 8 0 0.19
    -2 8 0 0.25
    -2 8 0 0.28
    -2 8 0 0.03
    -2 8 0 0.19
    1 -8 0 8.79
    1 -8 0 8.32
    -1 8 0 8.53
    -1 8 0 8.81
    -1 8 0 8.82
    -1 8 0 8.97
    -1 8 0 8.49
    -1 8 0 8.38
    0 -8 0 6.62
    0 -8 0 6.6
    0 8 0 6.96
    0 8 0 6.4
    0 8 0 6.97
    0 8 0 7.29
    0 8 0 6.25
    -1 -8 0 1.22
    -1 -8 0 1.46
    -1 -8 0 1.51
    1 8 0 1.09
    1 8 0 1.64
    1 8 0 1.25
    1 8 0 1.39
    1 8 0 1.4
    -2 -8 0 1.32
    -2 -8 0 1.34
    -2 -8 0 1.41
    -2 -8 0 1.47
    2 8 0 1.12
    2 8 0 1.56
    2 8 0 1.45
    2 8 0 1.31
    2 8 0 1.28
    -3 -8 0 0.97
    -3 -8 0 1.32
    -3 -8 0 1.29
    -3 -8 0 0.99
    3 8 0 1
    3 8 0 0.73
    3 8 0 0.94
    3 8 0 1.16
    -4 -8 0 5.93
    -4 -8 0 6.42
    -4 -8 0 7.04
    -4 -8 0 5.83
    4 8 0 5.72
    4 8 0 5.95
    4 8 0 6.26
    4 8 0 5.64
    -5 -8 0 -0.17
    -5 -8 0 0.23
    -5 -8 0 0.02
    -5 -8 0 0.01
    5 8 0 -0.19
    5 8 0 0.02
    5 8 0 0.1
    -6 -8 0 9.91
    -6 -8 0 9.47
    -6 -8 0 9.98
    6 8 0 10.15
    -7 -8 0 0.59
    -7 -8 0 0.04
    -7 -8 0 0.66
    7 8 0 0.61
    -8 -8 0 0.09
    -8 -8 0 0.11
    -8 -8 0 0.29
    8 8 0 0.29
    -9 -8 0 1.21
    -9 -8 0 1.19
    -10 -8 0 -0.11
    -10 -8 0 0.17
    -13 9 0 0.22
    -12 9 0 1.77
    -12 9 0 1.69
    -11 9 0 -0.31
    -11 9 0 -0.01
    -11 9 0 0
    -10 9 0 0.52
    -10 9 0 0.52
    -10 9 0 0.52
    -9 9 0 1.27
    -9 9 0 0.87
    -9 9 0 0.93
    -9 9 0 1.27
    -8 9 0 3.19
    -8 9 0 4.08
    -8 9 0 3.92
    -8 9 0 3.55
    7 -9 0 13.34
    -7 9 0 14.55
    -7 9 0 14.26
    -7 9 0 15.41
    -7 9 0 13.88
    -7 9 0 15.26
    6 -9 0 7.99
    6 -9 0 7.88
    -6 9 0 7.92
    -6 9 0 7.59
    -6 9 0 8.89
    -6 9 0 8.63
    -6 9 0 8.2
    -6 9 0 8.75
    5 -9 0 3.41
    5 -9 0 3.41
    -5 9 0 3.09
    -5 9 0 3.35
    -5 9 0 3.1
    -5 9 0 2.96
    -5 9 0 3.29
    -5 9 0 3.64
    4 -9 0 -0.03
    4 -9 0 -0.01
    4 -9 0 -0.06
    -4 9 0 -0.06
    -4 9 0 -0.11
    -4 9 0 0.16
    -4 9 0 -0.11
    -4 9 0 0
    -4 9 0 0.31
    3 -9 0 3.59
    3 -9 0 3.91
    -3 9 0 3.6
    -3 9 0 4.08
    -3 9 0 3.89
    -3 9 0 3.55
    -3 9 0 3.34
    -3 9 0 3.26
    2 -9 0 0.21
    2 -9 0 0
    -2 9 0 0.23
    -2 9 0 0.03
    -2 9 0 0.16
    -2 9 0 0.06
    1 -9 0 -0.05
    1 -9 0 -0.01
    -1 9 0 0.11
    -1 9 0 0.05
    -1 9 0 -0.04
    -1 9 0 0.06
    0 -9 0 9.78
    0 -9 0 8.67
    0 9 0 9.61
    0 9 0 10.3
    0 9 0 10.21
    0 9 0 10.25
    0 9 0 8.54
    -1 -9 0 4.24
    -1 -9 0 4.34
    -1 -9 0 4.31
    1 9 0 3.7
    1 9 0 3.6
    1 9 0 3.88
    1 9 0 4.53
    1 9 0 4.4
    -2 -9 0 0.14
    -2 -9 0 0.04
    -2 -9 0 0.08
    2 9 0 0.18
    2 9 0 0.06
    2 9 0 0.08
    2 9 0 0.24
    -3 -9 0 2.11
    -3 -9 0 2.15
    -3 -9 0 2.05
    3 9 0 2.04
    3 9 0 1.98
    3 9 0 2.39
    3 9 0 2.27
    -4 -9 0 12.38
    -4 -9 0 12.46
    -4 -9 0 12.41
    4 9 0 12.32
    4 9 0 12.43
    4 9 0 12.62
    -5 -9 0 0.03
    -5 -9 0 -0.3
    -5 -9 0 -0.2
    5 9 0 -0.14
    5 9 0 -0.02
    -6 -9 0 20.31
    -6 -9 0 18.63
    -6 -9 0 18.57
    6 9 0 19.11
    -7 -9 0 1.54
    -7 -9 0 1.18
    -7 -9 0 1.81
    7 9 0 1.5
    -8 -9 0 0.19
    -8 -9 0 -0.09
    8 9 0 0.15
    -9 -9 0 0.16
    -9 -9 0 0.47
    -10 -9 0 2.41
    -10 -9 0 2.77
    -13 10 0 1.87
    -12 10 0 0.21
    -12 10 0 0.18
    -11 10 0 0.26
    -11 10 0 0.44
    -11 10 0 0.32
    -10 10 0 0.63
    -10 10 0 0.6
    -10 10 0 0.78
    -9 10 0 0.24
    -9 10 0 -0.04
    -9 10 0 0.3
    -8 10 0 0.6
    -8 10 0 0.87
    -8 10 0 0.76
    7 -10 0 1.08
    -7 10 0 0.83
    -7 10 0 0.89
    -7 10 0 0.97
    -7 10 0 0.97
    6 -10 0 0.94
    6 -10 0 0.87
    -6 10 0 0.65
    -6 10 0 0.89
    -6 10 0 0.76
    -6 10 0 0.84
    -6 10 0 1.13
    -6 10 0 0.71
    5 -10 0 0.76
    5 -10 0 0.67
    5 -10 0 0.62
    -5 10 0 0.45
    -5 10 0 0.81
    -5 10 0 0.8
    -5 10 0 0.59
    -5 10 0 1.03
    -5 10 0 0.82
    4 -10 0 0.32
    4 -10 0 0.16
    4 -10 0 0.36
    -4 10 0 0.2
    -4 10 0 0.38
    -4 10 0 0.12
    -4 10 0 0.42
    -4 10 0 0.33
    -4 10 0 0.14
    3 -10 0 2.07
    3 -10 0 1.88
    -3 10 0 2.16
    -3 10 0 1.78
    -3 10 0 1.81
    -3 10 0 1.4
    -3 10 0 1.98
    2 -10 0 4.84
    -2 10 0 4.99
    -2 10 0 5.5
    -2 10 0 5.2
    -2 10 0 5.28
    1 -10 0 0.04
    1 -10 0 0.2
    -1 10 0 0.09
    -1 10 0 0.1
    -1 10 0 0.15
    -1 10 0 0.1
    0 -10 0 13.12
    0 -10 0 14.38
    0 10 0 13.64
    0 10 0 13.32
    0 10 0 14.11
    0 10 0 14.47
    -1 -10 0 1.75
    -1 -10 0 1.83
    1 10 0 2.05
    1 10 0 1.68
    1 10 0 1.93
    1 10 0 2.2
    1 10 0 1.67
    -2 -10 0 4.55
    -2 -10 0 4.32
    -2 -10 0 4.18
    2 10 0 4.76
    2 10 0 4.83
    2 10 0 3.99
    2 10 0 4.33
    -3 -10 0 1.23
    -3 -10 0 0.9
    -3 -10 0 1.37
    3 10 0 1.04
    3 10 0 1.5
    3 10 0 1.09
    3 10 0 1.11
    -4 -10 0 0.12
    -4 -10 0 -0.03
    -4 -10 0 0.35
    4 10 0 0.2
    4 10 0 -0.05
    4 10 0 0.43
    -5 -10 0 2.9
    -5 -10 0 3.39
    -5 -10 0 3.42
    5 10 0 3.54
    -6 -10 0 7.46
    -6 -10 0 7.47
    -6 -10 0 6.96
    6 10 0 6.58
    -7 -10 0 0.45
    -7 -10 0 0.99
    -7 -10 0 0.51
    -8 -10 0 0.63
    -8 -10 0 0.2
    -9 -10 0 0.21
    -9 -10 0 0.83
    -12 11 0 0.27
    -12 11 0 0.17
    -12 11 0 0.53
    -11 11 0 0.18
    -11 11 0 -0.14
    -11 11 0 -0.09
    -10 11 0 0
    -10 11 0 -0.19
    -10 11 0 0.04
    -9 11 0 1.65
    -9 11 0 1.34
    -9 11 0 1.9
    -8 11 0 2.25
    -8 11 0 2.4
    -8 11 0 2.55
    -7 11 0 0.49
    -7 11 0 0.24
    -7 11 0 0.57
    6 -11 0 0.15
    -6 11 0 0.07
    -6 11 0 0.01
    -6 11 0 0.15
    5 -11 0 0.23
    -5 11 0 0.28
    -5 11 0 0.35
    -5 11 0 0.22
    -5 11 0 0.15
    4 -11 0 0.38
    4 -11 0 0.28
    -4 11 0 0.38
    -4 11 0 0.13
    -4 11 0 0.3
    -4 11 0 0.33
    3 -11 0 3.68
    3 -11 0 3.18
    -3 11 0 3.82
    -3 11 0 3.71
    -3 11 0 3.69
    -3 11 0 3.14
    2 -11 0 3.03
    -2 11 0 2.63
    -2 11 0 3.33
    -2 11 0 3.49
    -2 11 0 3.12
    1 -11 0 7.43
    1 -11 0 7.16
    -1 11 0 7.19
    -1 11 0 8.04
    -1 11 0 7.46
    0 -11 0 3.64
    0 -11 0 3.9
    0 11 0 3.57
    0 11 0 3.77
    0 11 0 3.62
    -1 -11 0 5.45
    -1 -11 0 5.26
    1 11 0 5.07
    1 11 0 4.91
    1 11 0 4.95
    -2 -11 0 0.82
    -2 -11 0 1.59
    2 11 0 1.06
    2 11 0 0.99
    2 11 0 1.24
    -3 -11 0 2.14
    -3 -11 0 2.13
    -3 -11 0 2.05
    3 11 0 1.86
    3 11 0 1.74
    -4 -11 0 -0.04
    -4 -11 0 0.22
    -4 -11 0 0.34
    -5 -11 0 2.45
    -5 -11 0 2.73
    -6 -11 0 0.14
    -6 -11 0 0.08
    -7 -11 0 0.4
    -7 -11 0 0.26
    -8 -11 0 4.87
    -8 -11 0 4.55
    -12 12 0 0.23
    -12 12 0 0.48
    -12 12 0 0.28
    -11 12 0 0.46
    -11 12 0 0.09
    -11 12 0 0.17
    -10 12 0 1.73
    -10 12 0 1.97
    -10 12 0 1.56
    -9 12 0 0.21
    -9 12 0 0
    -9 12 0 -0.01
    -8 12 0 1.61
    -8 12 0 1.62
    -8 12 0 1.84
    -7 12 0 0.07
    -7 12 0 -0.09
    -7 12 0 0.04
    -6 12 0 -0.04
    -6 12 0 -0.03
    -6 12 0 0.02
    5 -12 0 0.83
    -5 12 0 0.51
    -5 12 0 1.1
    -5 12 0 0.4
    -5 12 0 0.7
    4 -12 0 -0.06
    -4 12 0 0.13
    -4 12 0 -0.01
    -4 12 0 0.14
    -4 12 0 0.05
    3 -12 0 0.49
    -3 12 0 0.46
    -3 12 0 0.32
    -3 12 0 0.28
    -3 12 0 0.58
    2 -12 0 0.38
    -2 12 0 0.59
    -2 12 0 0.57
    -2 12 0 0.23
    -2 12 0 0
    1 -12 0 0.45
    -1 12 0 0.46
    -1 12 0 0.96
    -1 12 0 0.52
    0 -12 0 0.19
    0 12 0 0.33
    0 12 0 0.65
    0 12 0 0.43
    -1 -12 0 -0.03
    1 12 0 -0.21
    1 12 0 0.32
    1 12 0 -0.16
    -2 -12 0 1.61
    2 12 0 1.74
    2 12 0 1.72
    -3 -12 0 0.13
    -4 -12 0 1.65
    -5 -12 0 0.06
    -6 -12 0 0.48
    -7 -12 0 0.07
    -11 13 0 -0.09
    -11 13 0 0.1
    -11 13 0 0.25
    -10 13 0 0.21
    -10 13 0 0.52
    -10 13 0 0.43
    -9 13 0 1.29
    -9 13 0 0.7
    -9 13 0 0.97
    -8 13 0 0.17
    -8 13 0 -0.16
    -8 13 0 -0.22
    -7 13 0 -0.11
    -7 13 0 0.04
    -7 13 0 0.07
    -6 13 0 -0.3
    -6 13 0 0.08
    -6 13 0 0.27
    -5 13 0 -0.09
    -5 13 0 0.07
    -5 13 0 -0.08
    4 -13 0 -0.07
    -4 13 0 0.11
    -4 13 0 -0.01
    -4 13 0 -0.05
    3 -13 0 3.53
    -3 13 0 3.85
    -3 13 0 3.35
    -3 13 0 4.1
    -3 13 0 2.5
    2 -13 0 0.67
    -2 13 0 0.8
    -2 13 0 0.71
    -2 13 0 0.35
    -2 13 0 0.77
    1 -13 0 0.6
    -1 13 0 0.86
    -1 13 0 0.55
    -1 13 0 0.33
    -1 13 0 0.31
    0 -13 0 0.45
    0 13 0 -0.05
    0 13 0 0.4
    -1 -13 0 0.16
    1 13 0 -0.17
    1 13 0 0.09
    -2 -13 0 0.39
    -3 -13 0 2.02
    -4 -13 0 0.02
    -5 -13 0 1.14
    -6 -13 0 0.75
    -10 14 0 1.51
    -10 14 0 1.33
    -10 14 0 1.35
    -9 14 0 5.54
    -9 14 0 5.92
    -9 14 0 4.81
    -8 14 0 0.35
    -8 14 0 0.46
    -8 14 0 0.53
    -7 14 0 0.37
    -7 14 0 -0.24
    -7 14 0 0.03
    -6 14 0 1.83
    -6 14 0 2.17
    -6 14 0 1.9
    -5 14 0 -0.03
    -5 14 0 -0.14
    -5 14 0 -0.2
    -4 14 0 0.36
    -4 14 0 0.2
    -4 14 0 0.11
    3 -14 0 0.96
    -3 14 0 0.83
    -3 14 0 0.67
    -3 14 0 1.08
    2 -14 0 0.86
    -2 14 0 0.35
    -2 14 0 1.08
    -2 14 0 0.86
    1 -14 0 2.43
    -1 14 0 1.74
    -1 14 0 1.72
    -1 14 0 1.68
    0 -14 0 0.12
    0 14 0 -0.19
    0 14 0 0.06
    0 14 0 0.38
    -1 -14 0 1.11
    1 14 0 1.89
    1 14 0 1.59
    -2 -14 0 0.09
    2 14 0 -0.05
    -3 -14 0 -0.11
    -4 -14 0 0.14
    -9 15 0 0.12
    -9 15 0 0.37
    -9 15 0 0.14
    -8 15 0 1.37
    -8 15 0 1.2
    -8 15 0 0.65
    -7 15 0 4.76
    -7 15 0 4.42
    -7 15 0 3.64
    -6 15 0 0.33
    -6 15 0 0.19
    -6 15 0 0.63
    -5 15 0 1.18
    -5 15 0 0.89
    -5 15 0 0.55
    -4 15 0 1
    -4 15 0 0.82
    -4 15 0 0.9
    -3 15 0 0.46
    -3 15 0 0.54
    -3 15 0 0.51
    2 -15 0 2.48
    -2 15 0 2.53
    -2 15 0 2.31
    -2 15 0 1.88
    1 -15 0 0.07
    -1 15 0 -0.27
    -1 15 0 0.01
    -1 15 0 0.08
    0 -15 0 1.91
    0 15 0 0.94
    0 15 0 1.14
    -1 -15 0 0.38
    1 15 0 0.66
    -2 -15 0 0.07
    2 15 0 0.07
    3 15 0 0.24
    -6 16 0 1.23
    -6 16 0 1.67
    -6 16 0 0.63
    -5 16 0 0.46
    -5 16 0 0.43
    -5 16 0 0.21
    -4 16 0 3.82
    -4 16 0 3.94
    -4 16 0 3.74
    -3 16 0 0.21
    -3 16 0 -0.05
    -3 16 0 0.12
    -2 16 0 0.76
    -2 16 0 0.46
    -2 16 0 0.2
    -1 16 0 0.58
    -1 16 0 0.13
    0 -16 0 -0.03
    0 16 0 0.13
    0 16 -1 0.21
    0 -16 1 0.09
    -1 16 -1 0.18
    -1 16 -1 -0.02
    1 -16 1 0.06
    -2 16 -1 0.02
    -2 16 -1 0.37
    -2 16 -1 0.59
    -3 16 -1 0.35
    -3 16 -1 -0.23
    -3 16 -1 0.06
    -4 16 -1 -0.36
    -4 16 -1 0.02
    -4 16 -1 0
    -5 16 -1 2.7
    -5 16 -1 2.26
    -5 16 -1 1.97
    -6 16 -1 0.58
    -6 16 -1 0.52
    -6 16 -1 0.39
    -7 16 -1 0.01
    -7 16 -1 -0.25
    3 15 -1 0.39
    -3 -15 1 0.47
    2 15 -1 6.24
    -2 -15 1 7.91
    1 15 -1 0.21
    -1 -15 1 0.05
    0 15 -1 0.18
    0 15 -1 0.1
    0 -15 1 0.3
    -1 15 -1 0.1
    -1 15 -1 0.34
    -1 15 -1 0.08
    1 -15 1 -0.36
    -2 15 -1 0.4
    -2 15 -1 0.46
    -2 15 -1 0.24
    2 -15 1 0.51
    -3 15 -1 0.84
    -3 15 -1 1.98
    -3 15 -1 1.72
    -4 15 -1 1.2
    -4 15 -1 0.85
    -4 15 -1 0.71
    -5 15 -1 0.56
    -5 15 -1 0.22
    -5 15 -1 0.94
    -6 15 -1 -0.11
    -6 15 -1 0.57
    -6 15 -1 0.24
    -7 15 -1 2.14
    -7 15 -1 1.57
    -7 15 -1 1.25
    -8 15 -1 1.02
    -8 15 -1 0.62
    -8 15 -1 0.8
    -9 15 -1 0.4
    -9 15 -1 0.72
    -9 15 -1 1.13
    5 14 -1 0.46
    4 14 -1 0.1
    -4 -14 1 0.43
    3 14 -1 -0.1
    -3 -14 1 0.29
    2 14 -1 0.68
    -2 -14 1 1.36
    1 14 -1 -0.13
    1 14 -1 -0.65
    -1 -14 1 0
    0 14 -1 0.18
    0 14 -1 0.38
    0 14 -1 0.23
    0 -14 1 0.19
    -1 14 -1 2.38
    -1 14 -1 2.3
    -1 14 -1 2.38
    1 -14 1 1.94
    -2 14 -1 -0.17
    -2 14 -1 -0.01
    -2 14 -1 0.08
    2 -14 1 0.06
    -3 14 -1 4.61
    -3 14 -1 4.92
    -3 14 -1 4.29
    3 -14 1 4.89
    -4 14 -1 0.01
    -4 14 -1 0.22
    -4 14 -1 0.69
    -5 14 -1 0.12
    -5 14 -1 0.27
    -5 14 -1 0.17
    -6 14 -1 -0.13
    -6 14 -1 0.1
    -6 14 -1 0.15
    -7 14 -1 -0.18
    -7 14 -1 0.13
    -7 14 -1 0.1
    -8 14 -1 0.81
    -8 14 -1 0.52
    -8 14 -1 0.72
    -9 14 -1 -0.08
    -9 14 -1 0.34
    -9 14 -1 0.05
    -10 14 -1 -0.14
    -10 14 -1 0.14
    -10 14 -1 0.63
    6 13 -1 0.04
    -6 -13 1 0.53
    5 13 -1 -0.11
    -5 -13 1 -0.04
    4 13 -1 0.35
    -4 -13 1 1.25
    3 13 -1 0.06
    -3 -13 1 0.12
    2 13 -1 0.8
    -2 -13 1 0.02
    1 13 -1 2.72
    1 13 -1 2.98
    1 13 -1 2.09
    -1 -13 1 2.54
    0 13 -1 0.05
    0 13 -1 -0.13
    0 13 -1 0.1
    0 -13 1 -0.27
    -1 13 -1 0.19
    -1 13 -1 0.1
    -1 13 -1 0.14
    1 -13 1 -0.03
    -2 13 -1 0.67
    -2 13 -1 0.23
    -2 13 -1 0.2
    2 -13 1 0.79
    -3 13 -1 4.15
    -3 13 -1 3.07
    -3 13 -1 2.59
    3 -13 1 3.09
    -4 13 -1 0.92
    -4 13 -1 1.08
    -4 13 -1 0.83
    4 -13 1 1.2
    -5 13 -1 0.55
    -5 13 -1 0.68
    -5 13 -1 0.99
    5 -13 1 1.06
    -6 13 -1 0.69
    -6 13 -1 0.46
    -6 13 -1 0.83
    -7 13 -1 0.36
    -7 13 -1 -0.12
    -7 13 -1 0.04
    -8 13 -1 0.85
    -8 13 -1 1.31
    -8 13 -1 0.71
    -9 13 -1 0.19
    -9 13 -1 0.1
    -9 13 -1 0.08
    -10 13 -1 0.5
    -10 13 -1 0.41
    -10 13 -1 0.8
    -11 13 -1 -0.01
    -11 13 -1 -0.1
    7 12 -1 1.02
    -7 -12 1 0.97
    -6 -12 1 3.24
    -5 -12 1 -0.29
    -5 -12 1 0.22
    -4 -12 1 0.06
    -4 -12 1 0.61
    -3 -12 1 0.24
    -3 -12 1 0.22
    2 12 -1 0.35
    2 12 -1 0.23
    -2 -12 1 0.21
    -2 -12 1 0.26
    1 12 -1 1.15
    1 12 -1 0.64
    1 12 -1 1.14
    -1 -12 1 1.43
    -1 -12 1 1.13
    0 12 -1 1.45
    0 12 -1 1.3
    0 12 -1 1.23
    0 -12 1 1.36
    -1 12 -1 3.3
    -1 12 -1 2.66
    -1 12 -1 2.55
    1 -12 1 3.43
    -2 12 -1 0.27
    -2 12 -1 0.36
    -2 12 -1 -0.13
    2 -12 1 0.13
    -3 12 -1 1.75
    -3 12 -1 1.98
    -3 12 -1 1.9
    3 -12 1 2.01
    -4 12 -1 1.96
    -4 12 -1 2.21
    -4 12 -1 2.06
    4 -12 1 1.8
    -5 12 -1 5.37
    -5 12 -1 5.17
    -5 12 -1 5.37
    5 -12 1 5.27
    -6 12 -1 0.23
    -6 12 -1 0.4
    -6 12 -1 0.19
    -7 12 -1 1.87
    -7 12 -1 2
    -7 12 -1 2.16
    -8 12 -1 -0.07
    -8 12 -1 0.1
    -8 12 -1 -0.38
    -9 12 -1 0.49
    -9 12 -1 0.46
    -9 12 -1 0.46
    -10 12 -1 -0.02
    -10 12 -1 -0.09
    -10 12 -1 -0.18
    -11 12 -1 0.42
    -11 12 -1 0.56
    -12 12 -1 0.33
    -12 12 -1 0.7
    -8 -11 1 0.28
    -8 -11 1 0.18
    -7 -11 1 0.5
    -7 -11 1 0.65
    -6 -11 1 0.51
    -6 -11 1 1.25
    -5 -11 1 0.27
    -5 -11 1 0.68
    -5 -11 1 0.58
    -4 -11 1 0.17
    -4 -11 1 0.29
    -4 -11 1 0.2
    3 11 -1 0.09
    3 11 -1 0.09
    -3 -11 1 -0.06
    -3 -11 1 0.04
    -3 -11 1 -0.27
    2 11 -1 1.31
    2 11 -1 1.09
    -2 -11 1 1.2
    -2 -11 1 0.93
    1 11 -1 0.81
    1 11 -1 0.96
    -1 -11 1 0.84
    -1 -11 1 1.16
    0 11 -1 1.53
    0 11 -1 1.2
    0 11 -1 1.23
    0 11 -1 1.64
    0 -11 1 1.2
    0 -11 1 1.27
    -1 11 -1 4.71
    -1 11 -1 5.11
    -1 11 -1 4.56
    -1 11 -1 5.03
    1 -11 1 4.77
    1 -11 1 4.24
    -2 11 -1 14.51
    -2 11 -1 13.62
    -2 11 -1 13.65
    -2 11 -1 13.75
    2 -11 1 13.11
    2 -11 1 12.67
    -3 11 -1 0.8
    -3 11 -1 1.12
    -3 11 -1 0.79
    -3 11 -1 1.02
    3 -11 1 0.74
    3 -11 1 1.16
    -4 11 -1 1.36
    -4 11 -1 1.47
    -4 11 -1 1.46
    -4 11 -1 1.42
    4 -11 1 1.56
    4 -11 1 1.74
    4 -11 1 1.65
    -5 11 -1 0.54
    -5 11 -1 0.33
    -5 11 -1 0.22
    5 -11 1 0.36
    -6 11 -1 -0.14
    -6 11 -1 0.01
    -6 11 -1 -0.07
    6 -11 1 -0.04
    -7 11 -1 0.25
    -7 11 -1 0
    -7 11 -1 -0.01
    -8 11 -1 -0.01
    -8 11 -1 0.13
    -8 11 -1 0.25
    -9 11 -1 0.2
    -9 11 -1 0.48
    -9 11 -1 0.28
    -10 11 -1 0.92
    -10 11 -1 0.85
    -10 11 -1 0.66
    -11 11 -1 0.23
    -11 11 -1 0.05
    -12 11 -1 1.15
    -12 11 -1 1.08
    -9 -10 1 1.3
    -9 -10 1 0.97
    -8 -10 1 -0.07
    -8 -10 1 0.27
    -7 -10 1 2.49
    -7 -10 1 2.82
    -7 -10 1 2.54
    -6 -10 1 1.24
    -6 -10 1 0.9
    -6 -10 1 0.92
    -5 -10 1 0.42
    -5 -10 1 0.08
    -5 -10 1 0.21
    4 10 -1 4.05
    -4 -10 1 3.58
    -4 -10 1 3.79
    -4 -10 1 4.02
    3 10 -1 0.09
    3 10 -1 0.04
    -3 -10 1 0.06
    -3 -10 1 -0.04
    -3 -10 1 -0.35
    2 10 -1 1.81
    2 10 -1 1.67
    -2 -10 1 1.61
    -2 -10 1 1.59
    1 10 -1 1.91
    1 10 -1 1.96
    -1 -10 1 2.1
    -1 -10 1 1.54
    0 10 -1 20.42
    0 10 -1 21.37
    0 10 -1 20.88
    0 10 -1 20.36
    0 -10 1 19.36
    0 -10 1 21.32
    -1 10 -1 13.02
    -1 10 -1 13.53
    -1 10 -1 13.88
    -1 10 -1 13.78
    -1 10 -1 12.69
    1 -10 1 12.77
    1 -10 1 14.91
    -2 10 -1 -0.08
    -2 10 -1 0.03
    -2 10 -1 0.04
    -2 10 -1 -0.33
    -2 10 -1 0.2
    2 -10 1 0.03
    2 -10 1 -0.07
    -3 10 -1 0.41
    -3 10 -1 0.4
    -3 10 -1 0.26
    -3 10 -1 0.36
    -3 10 -1 0.65
    -3 10 -1 0.51
    3 -10 1 0.38
    3 -10 1 0.4
    -4 10 -1 5.34
    -4 10 -1 4.83
    -4 10 -1 4.6
    -4 10 -1 5.39
    -4 10 -1 4.73
    -4 10 -1 4.96
    4 -10 1 4.87
    4 -10 1 4.51
    4 -10 1 4.47
    -5 10 -1 2.23
    -5 10 -1 2.51
    -5 10 -1 2.89
    -5 10 -1 2.88
    -5 10 -1 2.6
    5 -10 1 2.82
    5 -10 1 2.86
    5 -10 1 2.51
    -6 10 -1 0.8
    -6 10 -1 0.81
    -6 10 -1 0.46
    -6 10 -1 0.63
    -6 10 -1 0.75
    6 -10 1 0.52
    6 -10 1 0.61
    -7 10 -1 0.19
    -7 10 -1 0.24
    -7 10 -1 0.24
    -7 10 -1 0.06
    7 -10 1 0.15
    -8 10 -1 0.05
    -8 10 -1 -0.16
    -8 10 -1 -0.16
    -9 10 -1 0.04
    -9 10 -1 0.2
    -9 10 -1 0.05
    -10 10 -1 0.11
    -10 10 -1 0.15
    -10 10 -1 0.15
    -11 10 -1 0.59
    -11 10 -1 0.25
    -12 10 -1 -0.09
    -12 10 -1 0.06
    -13 10 -1 1.1
    -10 -9 1 1.32
    -10 -9 1 1.82
    -9 -9 1 0.06
    -9 -9 1 0.33
    -8 -9 1 0.94
    -8 -9 1 0.9
    -7 -9 1 9.25
    -7 -9 1 8.94
    -7 -9 1 8.96
    -6 -9 1 2.93
    -6 -9 1 2.96
    -6 -9 1 2.57
    5 9 -1 0.69
    -5 -9 1 0.6
    -5 -9 1 0.59
    -5 -9 1 0.47
    4 9 -1 4.94
    4 9 -1 4.41
    -4 -9 1 4.52
    -4 -9 1 4.49
    -4 -9 1 4.85
    -4 -9 1 4.09
    3 9 -1 7.66
    3 9 -1 6.75
    -3 -9 1 7.7
    -3 -9 1 8.28
    -3 -9 1 8.31
    2 9 -1 3.73
    2 9 -1 2.73
    -2 -9 1 3
    -2 -9 1 2.49
    -2 -9 1 2.65
    1 9 -1 0.82
    1 9 -1 1.13
    1 9 -1 1.6
    1 9 -1 1.21
    -1 -9 1 1.59
    -1 -9 1 1.15
    0 9 -1 0.01
    0 9 -1 0.23
    0 9 -1 0.14
    0 9 -1 0.15
    0 -9 1 0.14
    0 -9 1 0.32
    -1 9 -1 4.99
    -1 9 -1 4.95
    -1 9 -1 5.18
    -1 9 -1 3.83
    -1 9 -1 4.17
    1 -9 1 4.88
    1 -9 1 5.07
    -2 9 -1 1.85
    -2 9 -1 1.98
    -2 9 -1 2.09
    -2 9 -1 2.29
    -2 9 -1 1.98
    2 -9 1 1.24
    2 -9 1 1.72
    -3 9 -1 0.14
    -3 9 -1 -0.01
    -3 9 -1 0.38
    -3 9 -1 -0.1
    -3 9 -1 0.1
    -3 9 -1 0.1
    -3 9 -1 -0.02
    3 -9 1 0.14
    3 -9 1 0.05
    -4 9 -1 0
    -4 9 -1 -0.01
    -4 9 -1 0.35
    -4 9 -1 0.25
    -4 9 -1 0.04
    4 -9 1 0.1
    4 -9 1 0.04
    4 -9 1 0.18
    -5 9 -1 2.43
    -5 9 -1 3.44
    -5 9 -1 3.53
    -5 9 -1 3.84
    -5 9 -1 2.61
    5 -9 1 3.09
    5 -9 1 4.08
    5 -9 1 3.85
    -6 9 -1 0.12
    -6 9 -1 0.05
    -6 9 -1 0.02
    -6 9 -1 0.16
    -6 9 -1 0.11
    6 -9 1 0.12
    6 -9 1 0.16
    6 -9 1 0.18
    -7 9 -1 40.21
    -7 9 -1 38.62
    -7 9 -1 38.64
    -7 9 -1 39.09
    -7 9 -1 39.17
    7 -9 1 36.74
    7 -9 1 37.35
    -8 9 -1 9.35
    -8 9 -1 9.59
    -8 9 -1 9.17
    -8 9 -1 10.29
    -9 9 -1 4.72
    -9 9 -1 4.92
    -9 9 -1 4.95
    -10 9 -1 1.18
    -10 9 -1 1.66
    -10 9 -1 1.63
    -11 9 -1 0.5
    -11 9 -1 0.67
    -12 9 -1 0.02
    -12 9 -1 -0.07
    -13 9 -1 0.4
    -13 9 -1 0.21
    -11 -8 1 0.37
    -10 -8 1 -0.04
    -10 -8 1 -0.15
    -9 -8 1 0.25
    -9 -8 1 0.22
    -8 -8 1 1.53
    -8 -8 1 1.82
    -8 -8 1 1.31
    -7 -8 1 0.32
    -7 -8 1 0.78
    -7 -8 1 0.33
    6 8 -1 -0.26
    -6 -8 1 0.01
    -6 -8 1 0.12
    -6 -8 1 -0.21
    5 8 -1 1.48
    5 8 -1 1.44
    -5 -8 1 1.35
    -5 -8 1 1.35
    -5 -8 1 1.29
    -5 -8 1 2.07
    4 8 -1 4.39
    4 8 -1 5.38
    4 8 -1 5.14
    -4 -8 1 6.27
    -4 -8 1 5.29
    -4 -8 1 5.25
    -4 -8 1 5.25
    3 8 -1 0.67
    3 8 -1 0.65
    3 8 -1 0.51
    -3 -8 1 0.46
    -3 -8 1 0.15
    -3 -8 1 0.39
    -3 -8 1 0.68
    2 8 -1 0.05
    2 8 -1 0.31
    2 8 -1 0.4
    2 8 -1 0.28
    2 8 -1 0.24
    -2 -8 1 0.16
    -2 -8 1 0.31
    -2 -8 1 0.31
    -2 -8 1 0.07
    1 8 -1 10.71
    1 8 -1 10.88
    1 8 -1 10.49
    1 8 -1 11.37
    -1 -8 1 10.34
    -1 -8 1 10.3
    -1 -8 1 10.25
    0 8 -1 0.79
    0 8 -1 0.56
    0 8 -1 0.49
    0 8 -1 0.57
    0 -8 1 0.45
    0 -8 1 0.63
    -1 8 -1 10.19
    -1 8 -1 9.88
    -1 8 -1 11.48
    -1 8 -1 10.3
    -1 8 -1 10.05
    1 -8 1 10.5
    1 -8 1 10.27
    -2 8 -1 2.07
    -2 8 -1 2.02
    -2 8 -1 1.98
    -2 8 -1 2.08
    -2 8 -1 2.05
    -2 8 -1 2.15
    -2 8 -1 2.11
    2 -8 1 2.08
    -3 8 -1 6.1
    -3 8 -1 5.9
    -3 8 -1 5.65
    -3 8 -1 5.7
    -3 8 -1 5.95
    -3 8 -1 5.46
    3 -8 1 5.08
    3 -8 1 5.53
    3 -8 1 5.43
    -4 8 -1 5.57
    -4 8 -1 5.88
    -4 8 -1 5.76
    -4 8 -1 5.07
    -4 8 -1 5.24
    -4 8 -1 5.66
    4 -8 1 5.6
    4 -8 1 5.36
    4 -8 1 5.22
    4 -8 1 5.48
    -5 8 -1 0.17
    -5 8 -1 0.09
    -5 8 -1 0.29
    -5 8 -1 -0.09
    -5 8 -1 0.24
    5 -8 1 0.06
    5 -8 1 -0.03
    5 -8 1 0.14
    -6 8 -1 0.58
    -6 8 -1 0.64
    -6 8 -1 0.66
    -6 8 -1 0.54
    -6 8 -1 0.26
    6 -8 1 0.75
    6 -8 1 0.73
    6 -8 1 0.52
    -7 8 -1 7.6
    -7 8 -1 7.05
    -7 8 -1 7.53
    -7 8 -1 8.08
    -7 8 -1 7.35
    7 -8 1 6.89
    7 -8 1 7.66
    -8 8 -1 0.45
    -8 8 -1 0.37
    -8 8 -1 0.42
    -8 8 -1 0.3
    -8 8 -1 0.47
    8 -8 1 0.27
    -9 8 -1 6.84
    -9 8 -1 7.25
    -9 8 -1 7.56
    -9 8 -1 6.82
    -10 8 -1 4.73
    -10 8 -1 4.74
    -10 8 -1 4.17
    -10 8 -1 4.03
    -11 8 -1 0.11
    -11 8 -1 0.11
    -12 8 -1 0.57
    -12 8 -1 0.58
    -13 8 -1 -0.21
    -13 8 -1 0.11
    -14 8 -1 0.61
    -11 -7 1 1.49
    -11 -7 1 1.69
    -10 -7 1 2.03
    -10 -7 1 2.39
    -9 -7 1 4.33
    -9 -7 1 5.12
    -8 -7 1 0.87
    -8 -7 1 0.97
    -8 -7 1 1.28
    7 7 -1 0.45
    -7 -7 1 0.5
    -7 -7 1 0.58
    -7 -7 1 0.39
    6 7 -1 3.09
    6 7 -1 5.28
    -6 -7 1 4.56
    -6 -7 1 4.84
    -6 -7 1 4.79
    -6 -7 1 4.73
    5 7 -1 -0.07
    5 7 -1 -0.07
    -5 -7 1 -0.13
    -5 -7 1 0.07
    -5 -7 1 -0.07
    -5 -7 1 -0.18
    4 7 -1 0.09
    4 7 -1 -0.25
    4 7 -1 0.05
    -4 -7 1 -0.06
    -4 -7 1 0.23
    -4 -7 1 -0.03
    -4 -7 1 0.06
    3 7 -1 1.58
    3 7 -1 1.97
    3 7 -1 1.48
    -3 -7 1 1.3
    -3 -7 1 1.53
    -3 -7 1 1.48
    -3 -7 1 1.41
    2 7 -1 0.15
    2 7 -1 -0.03
    2 7 -1 0.15
    2 7 -1 0.2
    2 7 -1 0.26
    -2 -7 1 0.04
    -2 -7 1 0.1
    -2 -7 1 0.24
    -2 -7 1 0.09
    1 7 -1 1.08
    1 7 -1 1.14
    1 7 -1 1.06
    1 7 -1 0.89
    1 7 -1 1.28
    -1 -7 1 0.95
    -1 -7 1 1.11
    -1 -7 1 0.93
    -1 -7 1 1.12
    0 7 -1 1.79
    0 7 -1 1.42
    0 7 -1 1.71
    0 7 -1 2.03
    0 7 -1 1.42
    0 -7 1 2.21
    0 -7 1 1.64
    0 -7 1 1.44
    -1 7 -1 0.01
    -1 7 -1 -0.05
    -1 7 -1 0.07
    -1 7 -1 0
    -1 7 -1 -0.02
    -1 7 -1 0.14
    1 -7 1 -0.02
    1 -7 1 0.08
    1 -7 1 0.07
    -2 7 -1 0.34
    -2 7 -1 0.27
    -2 7 -1 0.43
    -2 7 -1 0.3
    -2 7 -1 0.31
    -2 7 -1 0.22
    -2 7 -1 0.28
    2 -7 1 0.18
    2 -7 1 0.4
    -3 7 -1 0.69
    -3 7 -1 0.82
    -3 7 -1 0.82
    -3 7 -1 0.68
    -3 7 -1 0.64
    -3 7 -1 0.84
    3 -7 1 0.83
    3 -7 1 0.64
    3 -7 1 0.96
    -4 7 -1 9.72
    -4 7 -1 10.07
    -4 7 -1 9.55
    -4 7 -1 9.25
    -4 7 -1 10.48
    -4 7 -1 9.6
    4 -7 1 9.67
    4 -7 1 9.6
    4 -7 1 9.74
    4 -7 1 9.53
    -5 7 -1 1.48
    -5 7 -1 1.38
    -5 7 -1 1.19
    -5 7 -1 1.46
    -5 7 -1 1.24
    5 -7 1 1.75
    5 -7 1 1.58
    5 -7 1 1.29
    -6 7 -1 1.56
    -6 7 -1 1.42
    -6 7 -1 1.43
    -6 7 -1 1.72
    -6 7 -1 1.69
    6 -7 1 1.89
    6 -7 1 1.57
    6 -7 1 1.78
    -7 7 -1 0.18
    -7 7 -1 0.22
    -7 7 -1 0.13
    -7 7 -1 0.12
    -7 7 -1 0.19
    7 -7 1 0.08
    7 -7 1 0.24
    -8 7 -1 0.17
    -8 7 -1 0.04
    -8 7 -1 0.19
    -8 7 -1 0.18
    -8 7 -1 0.03
    -8 7 -1 0.14
    8 -7 1 0.1
    8 -7 1 0.29
    -9 7 -1 0.16
    -9 7 -1 0.13
    -9 7 -1 0.23
    -9 7 -1 0.19
    -9 7 -1 0.25
    9 -7 1 0.14
    -10 7 -1 0.41
    -10 7 -1 0.55
    -10 7 -1 0.56
    -10 7 -1 0.65
    -11 7 -1 2.92
    -11 7 -1 3.36
    -12 7 -1 1.03
    -12 7 -1 0.87
    -13 7 -1 0.12
    -13 7 -1 0.08
    -14 7 -1 0.03
    -12 -6 1 0.01
    -12 -6 1 0.1
    -11 -6 1 0.62
    -11 -6 1 0.47
    -10 -6 1 2.1
    -10 -6 1 2.33
    -9 -6 1 0.62
    -9 -6 1 0.63
    8 6 -1 0.12
    -8 -6 1 -0.1
    -8 -6 1 -0.07
    7 6 -1 7.63
    7 6 -1 8.41
    -7 -6 1 7.5
    -7 -6 1 7.62
    6 6 -1 0.25
    6 6 -1 0.08
    -6 -6 1 0.37
    -6 -6 1 0.32
    -6 -6 1 0.67
    -6 -6 1 0.27
    5 6 -1 1.96
    5 6 -1 2.11
    -5 -6 1 1.76
    -5 -6 1 2.06
    -5 -6 1 2.03
    -5 -6 1 1.84
    4 6 -1 0.13
    4 6 -1 0
    -4 -6 1 -0.02
    -4 -6 1 0.11
    -4 -6 1 -0.06
    -4 -6 1 0.05
    3 6 -1 1.09
    3 6 -1 0.94
    3 6 -1 1.08
    3 6 -1 0.9
    -3 -6 1 0.87
    -3 -6 1 0.67
    -3 -6 1 0.93
    -3 -6 1 1.34
    -3 -6 1 0.91
    2 6 -1 0.91
    2 6 -1 0.81
    2 6 -1 0.78
    2 6 -1 1.15
    2 6 -1 1
    -2 -6 1 0.89
    -2 -6 1 1.02
    -2 -6 1 0.71
    -2 -6 1 0.85
    -2 -6 1 0.96
    1 6 -1 0.07
    1 6 -1 0.21
    1 6 -1 -0.02
    1 6 -1 -0.06
    1 6 -1 0.04
    1 6 -1 -0.08
    -1 -6 1 -0.06
    -1 -6 1 0.18
    -1 -6 1 0.23
    -1 -6 1 0.43
    -1 -6 1 -0.06
    0 6 -1 21.56
    0 6 -1 21.27
    0 6 -1 23.2
    0 6 -1 25.45
    0 6 -1 21.96
    0 -6 1 21.74
    0 -6 1 22.48
    0 -6 1 21.63
    0 -6 1 22.87
    -1 6 -1 2.15
    -1 6 -1 1.9
    -1 6 -1 2.08
    -1 6 -1 1.94
    -1 6 -1 2.02
    -1 6 -1 1.8
    1 -6 1 1.89
    1 -6 1 2.2
    1 -6 1 2.03
    1 -6 1 1.78
    1 -6 1 2.31
    -2 6 -1 49.93
    -2 6 -1 48.86
    -2 6 -1 48.59
    -2 6 -1 52.95
    -2 6 -1 50.41
    -2 6 -1 51.02
    2 -6 1 49.4
    2 -6 1 49.26
    2 -6 1 52.56
    2 -6 1 53.87
    -3 6 -1 3.13
    -3 6 -1 2.49
    -3 6 -1 2.46
    -3 6 -1 2.85
    -3 6 -1 3
    -3 6 -1 2.76
    3 -6 1 2.95
    3 -6 1 2.94
    3 -6 1 3.16
    3 -6 1 2.98
    3 -6 1 3.06
    3 -6 1 3.08
    -4 6 -1 4.77
    -4 6 -1 4.72
    -4 6 -1 5.03
    -4 6 -1 4.8
    -4 6 -1 4.64
    4 -6 1 4.76
    4 -6 1 4.71
    4 -6 1 4.93
    4 -6 1 4.82
    -5 6 -1 28.73
    -5 6 -1 27.09
    -5 6 -1 28.72
    -5 6 -1 27.11
    -5 6 -1 27.58
    5 -6 1 27.84
    5 -6 1 26.54
    5 -6 1 26.61
    5 -6 1 24.16
    -6 6 -1 1.18
    -6 6 -1 1.27
    -6 6 -1 1.17
    -6 6 -1 1.22
    -6 6 -1 1.17
    6 -6 1 1.25
    6 -6 1 1.56
    6 -6 1 1.42
    6 -6 1 0.86
    -7 6 -1 1.69
    -7 6 -1 1.78
    -7 6 -1 1.78
    -7 6 -1 1.55
    -7 6 -1 1.43
    -7 6 -1 1.67
    7 -6 1 1.98
    -8 6 -1 0.56
    -8 6 -1 0.57
    -8 6 -1 0.56
    -8 6 -1 0.61
    -8 6 -1 0.65
    -8 6 -1 0.79
    8 -6 1 0.8
    8 -6 1 0.58
    -9 6 -1 4.77
    -9 6 -1 4.51
    -9 6 -1 4.55
    -9 6 -1 4.83
    9 -6 1 4.19
    9 -6 1 4.92
    -10 6 -1 0.2
    -10 6 -1 0.08
    -10 6 -1 0.02
    10 -6 1 0.08
    -11 6 -1 0.59
    -11 6 -1 0.42
    -12 6 -1 0.37
    -12 6 -1 0.33
    -13 6 -1 1.83
    -13 6 -1 1.97
    -14 6 -1 0.67
    -12 -5 1 0.38
    -12 -5 1 0.34
    -11 -5 1 0
    -11 -5 1 -0.18
    -10 -5 1 0.16
    -10 -5 1 0.25
    -9 -5 1 2.21
    -9 -5 1 1.62
    8 5 -1 0.41
    -8 -5 1 -0.03
    -8 -5 1 0.19
    7 5 -1 9.21
    7 5 -1 8.82
    -7 -5 1 8.79
    -7 -5 1 9.12
    -7 -5 1 8.47
    6 5 -1 1.96
    6 5 -1 1.68
    -6 -5 1 1.85
    -6 -5 1 1.89
    -6 -5 1 1.95
    -6 -5 1 1.6
    5 5 -1 2.19
    -5 -5 1 1.93
    -5 -5 1 2.5
    -5 -5 1 2.76
    -5 -5 1 2.48
    4 5 -1 18.74
    4 5 -1 18.93
    -4 -5 1 19.3
    -4 -5 1 19.52
    -4 -5 1 18.78
    -4 -5 1 18.59
    3 5 -1 20.99
    3 5 -1 23.12
    3 5 -1 21.32
    3 5 -1 21.2
    -3 -5 1 22.75
    -3 -5 1 20.91
    -3 -5 1 20.67
    -3 -5 1 21.8
    -3 -5 1 22.93
    2 5 -1 14.82
    2 5 -1 15.81
    2 5 -1 15.09
    2 5 -1 15.14
    2 5 -1 14.87
    2 5 -1 15.69
    -2 -5 1 13.85
    -2 -5 1 15.24
    -2 -5 1 16.48
    -2 -5 1 15.25
    -2 -5 1 14.1
    1 5 -1 7.99
    1 5 -1 7.54
    1 5 -1 8.41
    1 5 -1 6.97
    1 5 -1 7.77
    1 5 -1 7.78
    -1 -5 1 7.64
    -1 -5 1 7.74
    -1 -5 1 6.86
    -1 -5 1 7.41
    -1 -5 1 7.77
    0 5 -1 2.21
    0 5 -1 2.14
    0 5 -1 2.07
    0 5 -1 2.22
    0 5 -1 2.4
    0 5 -1 2.2
    0 -5 1 2.8
    0 -5 1 2.31
    0 -5 1 2.24
    0 -5 1 2.4
    0 -5 1 2.48
    -1 5 -1 12.57
    -1 5 -1 12.38
    -1 5 -1 12.11
    -1 5 -1 13.24
    -1 5 -1 13.24
    -1 5 -1 13.12
    -1 5 -1 13.61
    1 -5 1 12.3
    1 -5 1 12.17
    1 -5 1 12.63
    1 -5 1 12.05
    1 -5 1 13.2
    -2 5 -1 26.79
    -2 5 -1 26
    -2 5 -1 25.82
    -2 5 -1 26.84
    -2 5 -1 27.34
    -2 5 -1 27.58
    2 -5 1 27.28
    2 -5 1 28
    2 -5 1 29.61
    2 -5 1 25.46
    -3 5 -1 3.34
    -3 5 -1 3.39
    -3 5 -1 3.24
    -3 5 -1 2.69
    -3 5 -1 3.03
    -3 5 -1 2.88
    3 -5 1 3.04
    3 -5 1 3.1
    3 -5 1 3.2
    3 -5 1 3.37
    3 -5 1 2.99
    3 -5 1 3.42
    -4 5 -1 -0.04
    -4 5 -1 0.29
    -4 5 -1 0.15
    -4 5 -1 0
    -4 5 -1 -0.12
    4 -5 1 0.04
    4 -5 1 -0.01
    4 -5 1 -0.02
    4 -5 1 0.09
    -5 5 -1 51.95
    -5 5 -1 53.27
    -5 5 -1 52.1
    -5 5 -1 50.57
    -5 5 -1 49.48
    -5 5 -1 48.94
    5 -5 1 51.56
    5 -5 1 50.91
    5 -5 1 49.96
    -6 5 -1 20.34
    -6 5 -1 20.11
    -6 5 -1 20.74
    -6 5 -1 20.55
    -6 5 -1 21.15
    -6 5 -1 19.94
    6 -5 1 19.08
    6 -5 1 19.79
    6 -5 1 20.53
    -7 5 -1 2.63
    -7 5 -1 2.86
    -7 5 -1 2.42
    -7 5 -1 3.18
    -7 5 -1 2.69
    7 -5 1 3.19
    -8 5 -1 0.82
    -8 5 -1 0.99
    -8 5 -1 0.89
    -8 5 -1 0.92
    -8 5 -1 0.58
    8 -5 1 1.09
    8 -5 1 0.8
    -9 5 -1 3
    -9 5 -1 2.41
    -9 5 -1 2.96
    -9 5 -1 3.01
    9 -5 1 2.41
    9 -5 1 2.74
    -10 5 -1 0.11
    -10 5 -1 0.12
    -10 5 -1 0.07
    10 -5 1 0.06
    -11 5 -1 6.56
    -11 5 -1 6.45
    -11 5 -1 6.71
    11 -5 1 5.89
    -12 5 -1 2.05
    -12 5 -1 2.2
    -13 5 -1 1.22
    -13 5 -1 0.82
    -14 5 -1 2.11
    -14 5 -1 2.09
    -13 -4 1 0.76
    -13 -4 1 0.68
    -12 -4 1 0.04
    -12 -4 1 -0.02
    -11 -4 1 8.59
    -11 -4 1 8.6
    -11 -4 1 11.06
    -10 -4 1 0.72
    -10 -4 1 1.21
    -10 -4 1 0.84
    9 4 -1 -0.22
    -9 -4 1 -0.09
    -9 -4 1 -0.01
    -9 -4 1 -0.03
    8 4 -1 0.44
    8 4 -1 0.28
    -8 -4 1 0.27
    -8 -4 1 0.48
    -8 -4 1 0.46
    -8 -4 1 0.59
    -8 -4 1 0.28
    7 4 -1 9.54
    7 4 -1 10.39
    -7 -4 1 9.67
    -7 -4 1 10.89
    -7 -4 1 10.05
    -7 -4 1 9.46
    -7 -4 1 9.88
    6 4 -1 9.46
    6 4 -1 9.33
    -6 -4 1 10.28
    -6 -4 1 9.55
    -6 -4 1 9.53
    -6 -4 1 9.23
    5 4 -1 2.2
    5 4 -1 2.45
    -5 -4 1 2.1
    -5 -4 1 2.1
    -5 -4 1 2.1
    -5 -4 1 2.16
    4 4 -1 2.68
    4 4 -1 2.95
    -4 -4 1 2.61
    -4 -4 1 2.32
    -4 -4 1 2.51
    -4 -4 1 2.38
    3 4 -1 32.82
    3 4 -1 32.85
    3 4 -1 34.03
    3 4 -1 32.63
    3 4 -1 36.49
    3 4 -1 35.37
    -3 -4 1 34.01
    -3 -4 1 33.3
    -3 -4 1 33.27
    -3 -4 1 36.26
    2 4 -1 11.73
    2 4 -1 10.62
    2 4 -1 10.95
    2 4 -1 10.97
    2 4 -1 11.82
    2 4 -1 11.14
    -2 -4 1 11.41
    -2 -4 1 10.77
    -2 -4 1 10.95
    -2 -4 1 11.41
    -2 -4 1 11.28
    1 4 -1 0.32
    1 4 -1 0.29
    1 4 -1 0.2
    1 4 -1 0.26
    1 4 -1 0.39
    1 4 -1 0.23
    -1 -4 1 0.27
    -1 -4 1 0.08
    -1 -4 1 0.19
    -1 -4 1 0.25
    -1 -4 1 0.29
    0 4 -1 15.59
    0 4 -1 16.12
    0 4 -1 15.94
    0 4 -1 15.72
    0 4 -1 15.24
    0 4 -1 15.09
    0 -4 1 16.14
    0 -4 1 16.89
    0 -4 1 14.93
    0 -4 1 15.34
    0 -4 1 14.44
    -1 4 -1 11.36
    -1 4 -1 11.2
    -1 4 -1 12.05
    -1 4 -1 11.1
    -1 4 -1 12.09
    -1 4 -1 11.65
    1 -4 1 12.12
    1 -4 1 10.83
    1 -4 1 12.91
    -2 4 -1 0.02
    -2 4 -1 0.04
    -2 4 -1 0.13
    -2 4 -1 0.02
    -2 4 -1 0.12
    -2 4 -1 -0.06
    2 -4 1 -0.05
    2 -4 1 0.09
    2 -4 1 0.03
    2 -4 1 0.08
    -3 4 -1 6.74
    -3 4 -1 6.63
    -3 4 -1 6.33
    -3 4 -1 6.46
    -3 4 -1 6.08
    3 -4 1 6.39
    3 -4 1 6.52
    3 -4 1 5.85
    3 -4 1 6.38
    3 -4 1 6.42
    -4 4 -1 0.5
    -4 4 -1 0.43
    -4 4 -1 0.37
    -4 4 -1 0.51
    -4 4 -1 0.62
    -4 4 -1 0.51
    4 -4 1 0.64
    4 -4 1 0.45
    4 -4 1 0.47
    4 -4 1 0.44
    4 -4 1 0.55
    4 -4 1 0.57
    -5 4 -1 12.43
    -5 4 -1 12.12
    -5 4 -1 11.64
    -5 4 -1 12.19
    -5 4 -1 12.7
    5 -4 1 11.72
    5 -4 1 12.6
    5 -4 1 12.47
    5 -4 1 13.04
    5 -4 1 12.97
    -6 4 -1 0.14
    -6 4 -1 0.14
    -6 4 -1 0.11
    -6 4 -1 0.03
    -6 4 -1 0.03
    6 -4 1 0.12
    6 -4 1 0.02
    6 -4 1 0.09
    6 -4 1 0
    -7 4 -1 0.41
    -7 4 -1 0.39
    -7 4 -1 0.46
    -7 4 -1 0.44
    -7 4 -1 0.36
    7 -4 1 0.39
    7 -4 1 0.53
    -8 4 -1 1
    -8 4 -1 0.95
    -8 4 -1 1.15
    -8 4 -1 1.15
    8 -4 1 1.31
    8 -4 1 1.26
    8 -4 1 1.04
    -9 4 -1 6.52
    -9 4 -1 5.96
    -9 4 -1 5.96
    -9 4 -1 6.03
    9 -4 1 5.73
    9 -4 1 5.95
    -10 4 -1 6.46
    -10 4 -1 7.27
    -10 4 -1 6.62
    10 -4 1 6.96
    -11 4 -1 3.37
    -11 4 -1 3.86
    -11 4 -1 3.49
    11 -4 1 3.58
    -12 4 -1 5.48
    -12 4 -1 5.6
    -13 4 -1 -0.15
    -13 4 -1 0.02
    -14 4 -1 -0.07
    -14 4 -1 0.19
    -14 4 -1 0.33
    -13 -3 1 0.11
    -13 -3 1 -0.04
    -13 -3 1 -0.14
    -12 -3 1 0.19
    -12 -3 1 0.21
    -12 -3 1 0.5
    -11 -3 1 0.93
    -11 -3 1 1.18
    -11 -3 1 1.24
    -10 -3 1 -0.05
    -10 -3 1 -0.06
    -10 -3 1 -0.08
    9 3 -1 0.33
    9 3 -1 0.51
    -9 -3 1 0.12
    -9 -3 1 0.2
    -9 -3 1 0.27
    -9 -3 1 0.47
    8 3 -1 3.79
    8 3 -1 3.62
    -8 -3 1 3.54
    -8 -3 1 4.59
    -8 -3 1 4.07
    -8 -3 1 4.3
    -8 -3 1 3.66
    7 3 -1 3.26
    7 3 -1 2.99
    -7 -3 1 3.73
    -7 -3 1 3.58
    -7 -3 1 2.84
    -7 -3 1 3.56
    -7 -3 1 3.25
    6 3 -1 0.16
    6 3 -1 0.16
    -6 -3 1 0.26
    -6 -3 1 0.33
    -6 -3 1 0.15
    -6 -3 1 0.17
    -6 -3 1 0.24
    5 3 -1 29.54
    5 3 -1 29.08
    -5 -3 1 28.9
    -5 -3 1 28.71
    -5 -3 1 28.54
    -5 -3 1 26.94
    -5 -3 1 28.55
    4 3 -1 15.94
    4 3 -1 15.49
    4 3 -1 15.95
    4 3 -1 14.26
    4 3 -1 15.38
    -4 -3 1 15.67
    -4 -3 1 13.42
    -4 -3 1 15.68
    -4 -3 1 15.04
    -4 -3 1 15.75
    3 3 -1 19.48
    3 3 -1 22.68
    3 3 -1 19.03
    3 3 -1 21.03
    -3 -3 1 20.41
    -3 -3 1 20.9
    -3 -3 1 19.31
    -3 -3 1 19.89
    2 3 -1 9.38
    2 3 -1 8.81
    2 3 -1 8.77
    2 3 -1 8.89
    2 3 -1 9.56
    2 3 -1 8.99
    -2 -3 1 10.37
    -2 -3 1 9.56
    -2 -3 1 9.89
    -2 -3 1 8.53
    -2 -3 1 9.51
    1 3 -1 0.05
    1 3 -1 0.01
    1 3 -1 0.08
    1 3 -1 0.14
    1 3 -1 0.11
    -1 -3 1 0.18
    -1 -3 1 0.12
    -1 -3 1 0.18
    -1 -3 1 0.02
    -1 -3 1 0.15
    -1 -3 1 0.16
    0 3 -1 17.02
    0 3 -1 18.14
    0 3 -1 18.5
    0 3 -1 17.59
    0 3 -1 18.94
    0 3 -1 18.71
    0 -3 1 18.48
    0 -3 1 18.51
    0 -3 1 19.58
    0 -3 1 18.92
    0 -3 1 20.12
    -1 3 -1 35.43
    -1 3 -1 36.25
    -1 3 -1 30.23
    -1 3 -1 33.57
    -1 3 -1 36.72
    1 -3 1 34.6
    1 -3 1 35.42
    1 -3 1 37.21
    1 -3 1 36.13
    -2 3 -1 73.08
    -2 3 -1 71.83
    -2 3 -1 74.76
    -2 3 -1 72.07
    -2 3 -1 74.02
    2 -3 1 71.86
    2 -3 1 73.2
    2 -3 1 72.38
    2 -3 1 75.67
    2 -3 1 71.05
    2 -3 1 76.52
    -3 3 -1 93.74
    -3 3 -1 93.92
    -3 3 -1 95.16
    -3 3 -1 89.35
    -3 3 -1 92.19
    3 -3 1 96.74
    3 -3 1 93.36
    3 -3 1 97.13
    3 -3 1 92.83
    3 -3 1 95.46
    3 -3 1 90.56
    -4 3 -1 13.12
    -4 3 -1 13.19
    -4 3 -1 12.82
    -4 3 -1 13.67
    -4 3 -1 13.06
    4 -3 1 13.35
    4 -3 1 12.7
    4 -3 1 12.83
    4 -3 1 13.66
    4 -3 1 13.39
    4 -3 1 12.94
    -5 3 -1 0.13
    -5 3 -1 0.17
    -5 3 -1 0.24
    -5 3 -1 0.13
    -5 3 -1 0.15
    5 -3 1 0.31
    5 -3 1 0.17
    5 -3 1 0.15
    5 -3 1 0.23
    5 -3 1 0.18
    5 -3 1 0.26
    -6 3 -1 2.65
    -6 3 -1 2.65
    -6 3 -1 2.46
    -6 3 -1 2.84
    -6 3 -1 2.65
    6 -3 1 2.34
    6 -3 1 2.84
    6 -3 1 2.59
    6 -3 1 2.61
    -7 3 -1 9.96
    -7 3 -1 9.85
    -7 3 -1 10.47
    -7 3 -1 10.12
    7 -3 1 10.69
    7 -3 1 10.34
    -8 3 -1 0.69
    -8 3 -1 0.54
    -8 3 -1 0.5
    -8 3 -1 0.56
    8 -3 1 0.38
    8 -3 1 0.55
    -9 3 -1 1.98
    -9 3 -1 2.09
    -9 3 -1 2.09
    -9 3 -1 2.67
    9 -3 1 2.31
    9 -3 1 2.3
    -10 3 -1 2.03
    -10 3 -1 2.48
    -10 3 -1 2.08
    10 -3 1 2.11
    -11 3 -1 -0.16
    -11 3 -1 -0.02
    11 -3 1 -0.07
    -12 3 -1 0.11
    -12 3 -1 0.26
    -13 3 -1 0.8
    -13 3 -1 0.95
    -13 3 -1 0.69
    -14 3 -1 -0.48
    -14 3 -1 0.05
    -14 3 -1 0.17
    -13 -2 1 0.79
    -13 -2 1 0.99
    -13 -2 1 0.85
    -12 -2 1 -0.11
    -12 -2 1 0.49
    -12 -2 1 -0.04
    -11 -2 1 2.46
    -11 -2 1 2.37
    -11 -2 1 2.98
    -10 -2 1 9.09
    -10 -2 1 10.44
    -10 -2 1 9.08
    9 2 -1 3.38
    -9 -2 1 3.36
    -9 -2 1 3.25
    -9 -2 1 2.81
    -9 -2 1 3.18
    -9 -2 1 3.54
    8 2 -1 14.27
    8 2 -1 14.12
    -8 -2 1 15.29
    -8 -2 1 14.48
    -8 -2 1 13.66
    -8 -2 1 14.83
    -8 -2 1 14.44
    7 2 -1 2.65
    7 2 -1 2.92
    -7 -2 1 2.19
    -7 -2 1 2.72
    -7 -2 1 2.81
    -7 -2 1 2.92
    -7 -2 1 2.72
    6 2 -1 8.53
    6 2 -1 8.51
    -6 -2 1 9.3
    -6 -2 1 9.13
    -6 -2 1 9.02
    -6 -2 1 8.31
    -6 -2 1 8.45
    5 2 -1 2.37
    5 2 -1 2.07
    5 2 -1 2.25
    -5 -2 1 2.25
    -5 -2 1 2.17
    -5 -2 1 2.41
    -5 -2 1 2.48
    -5 -2 1 2.66
    4 2 -1 4.95
    4 2 -1 5.45
    4 2 -1 4.93
    4 2 -1 5.47
    4 2 -1 5.36
    -4 -2 1 5.16
    -4 -2 1 5.15
    -4 -2 1 4.88
    -4 -2 1 4.97
    -4 -2 1 4.82
    3 2 -1 54.82
    3 2 -1 50.31
    3 2 -1 53.08
    3 2 -1 53.1
    3 2 -1 55.54
    -3 -2 1 56.18
    -3 -2 1 53.14
    -3 -2 1 55.6
    -3 -2 1 50.16
    -3 -2 1 51.5
    2 2 -1 40.2
    2 2 -1 45.03
    2 2 -1 42.04
    2 2 -1 48.75
    -2 -2 1 42.34
    -2 -2 1 44.98
    -2 -2 1 42.55
    -2 -2 1 42.82
    1 2 -1 3.96
    0 2 -1 0.03
    0 2 -1 -0.04
    0 2 -1 -0.07
    0 2 -1 -0.03
    0 2 -1 -0.02
    0 2 -1 -0.02
    0 -2 1 -0.02
    0 -2 1 -0.07
    0 -2 1 -0.08
    0 -2 1 -0.05
    0 -2 1 -0.05
    -1 2 -1 0.01
    -1 2 -1 0
    -1 2 -1 -0.04
    -1 2 -1 0.04
    -1 2 -1 0
    1 -2 1 0
    1 -2 1 -0.01
    1 -2 1 0.06
    1 -2 1 -0.08
    1 -2 1 -0.03
    -2 2 -1 7.23
    -2 2 -1 6.49
    -2 2 -1 7.97
    -2 2 -1 7.19
    2 -2 1 7.58
    2 -2 1 6.91
    2 -2 1 7.35
    -3 2 -1 4.16
    -3 2 -1 3.64
    -3 2 -1 3.82
    -3 2 -1 3.55
    -3 2 -1 3.78
    3 -2 1 3.71
    3 -2 1 3.6
    3 -2 1 3.6
    3 -2 1 3.69
    3 -2 1 3.93
    3 -2 1 3.89
    -4 2 -1 10.05
    -4 2 -1 10.12
    -4 2 -1 10.38
    -4 2 -1 9.71
    -4 2 -1 10.18
    4 -2 1 9.86
    4 -2 1 10.45
    4 -2 1 10.63
    4 -2 1 10.03
    4 -2 1 11.03
    4 -2 1 9.97
    -5 2 -1 1.53
    -5 2 -1 1.29
    -5 2 -1 1.5
    -5 2 -1 1.23
    5 -2 1 1.33
    5 -2 1 1.57
    5 -2 1 1.58
    5 -2 1 1.58
    5 -2 1 1.21
    5 -2 1 1.27
    -6 2 -1 0.05
    -6 2 -1 0.04
    -6 2 -1 0
    -6 2 -1 -0.08
    6 -2 1 0.08
    6 -2 1 0.04
    6 -2 1 0.03
    6 -2 1 -0.11
    6 -2 1 0.15
    -7 2 -1 3.87
    -7 2 -1 3.73
    -7 2 -1 3.69
    -7 2 -1 3.71
    7 -2 1 3.75
    7 -2 1 3.37
    7 -2 1 3.85
    7 -2 1 4.06
    7 -2 1 3.57
    -8 2 -1 0.1
    -8 2 -1 0.15
    -8 2 -1 0.15
    -8 2 -1 0.13
    8 -2 1 0.01
    8 -2 1 0
    -9 2 -1 0.44
    -9 2 -1 0.47
    -9 2 -1 0.36
    -9 2 -1 0.29
    9 -2 1 0.4
    -10 2 -1 0.3
    -10 2 -1 0.47
    -10 2 -1 0.61
    10 -2 1 0.26
    -11 2 -1 0.15
    -11 2 -1 0.61
    -11 2 -1 0.67
    11 -2 1 0.63
    -12 2 -1 2.05
    -12 2 -1 1.89
    -12 2 -1 2.16
    -13 2 -1 1.53
    -13 2 -1 1.68
    -13 2 -1 2.06
    -14 2 -1 0.09
    -14 2 -1 0.07
    -14 2 -1 0.09
    -14 -1 1 1.07
    -14 -1 1 0.99
    -14 -1 1 0.78
    -13 -1 1 3.77
    -13 -1 1 4.21
    -13 -1 1 4.94
    -12 -1 1 3.45
    -12 -1 1 2.93
    -12 -1 1 3.47
    -11 -1 1 4.47
    -11 -1 1 4.51
    -11 -1 1 4.78
    -10 -1 1 0.71
    -10 -1 1 0.88
    -10 -1 1 0.8
    -10 -1 1 0.95
    9 1 -1 12.61
    -9 -1 1 11.73
    -9 -1 1 13.24
    -9 -1 1 12.48
    -9 -1 1 13.2
    -9 -1 1 12.28
    8 1 -1 0.51
    8 1 -1 0.42
    -8 -1 1 0.51
    -8 -1 1 0.53
    -8 -1 1 0.65
    -8 -1 1 0.4
    -8 -1 1 0.53
    7 1 -1 1.91
    7 1 -1 1.89
    -7 -1 1 1.53
    -7 -1 1 1.87
    -7 -1 1 1.96
    -7 -1 1 2.25
    -7 -1 1 2.01
    6 1 -1 0.04
    6 1 -1 0.09
    6 1 -1 -0.01
    -6 -1 1 -0.08
    -6 -1 1 0.01
    -6 -1 1 0.13
    -6 -1 1 0.06
    -6 -1 1 0.01
    5 1 -1 11.88
    5 1 -1 11.29
    5 1 -1 10.98
    5 1 -1 11.53
    -5 -1 1 11.22
    -5 -1 1 11.32
    -5 -1 1 12.07
    -5 -1 1 11.14
    -5 -1 1 11.13
    4 1 -1 1.05
    4 1 -1 0.89
    4 1 -1 0.83
    4 1 -1 0.96
    -4 -1 1 0.96
    -4 -1 1 0.86
    -4 -1 1 1.06
    -4 -1 1 0.99
    -4 -1 1 0.95
    3 1 -1 26.63
    3 1 -1 25.41
    3 1 -1 26.24
    3 1 -1 26.71
    3 1 -1 27.38
    -3 -1 1 26.53
    -3 -1 1 26.96
    -3 -1 1 26.17
    -3 -1 1 26.58
    -3 -1 1 24.06
    -3 -1 1 25.56
    2 1 -1 71.13
    2 1 -1 71.16
    2 1 -1 64.74
    -2 -1 1 62.94
    -2 -1 1 63.99
    1 1 -1 -0.03
    1 1 -1 -0.06
    1 1 -1 0.02
    1 1 -1 0
    1 1 -1 -0.02
    -1 -1 1 -0.02
    -1 -1 1 -0.04
    -1 -1 1 -0.01
    -1 -1 1 -0.04
    0 1 -1 -0.02
    0 1 -1 0
    0 1 -1 -0.01
    0 1 -1 0.01
    0 -1 1 -0.01
    0 -1 1 -0.02
    0 -1 1 0.01
    0 -1 1 0
    -1 1 -1 0.01
    -1 1 -1 0.02
    -1 1 -1 0.01
    -1 1 -1 0.02
    1 -1 1 0
    1 -1 1 -0.01
    1 -1 1 -0.01
    1 -1 1 0.02
    -3 1 -1 14.63
    -3 1 -1 14.13
    -3 1 -1 14.51
    -3 1 -1 13.93
    3 -1 1 15.46
    3 -1 1 14.19
    3 -1 1 14.55
    3 -1 1 13.99
    3 -1 1 14.56
    -4 1 -1 0.01
    -4 1 -1 0.08
    -4 1 -1 0.08
    -4 1 -1 -0.05
    4 -1 1 0.06
    4 -1 1 -0.02
    4 -1 1 0.03
    4 -1 1 0.08
    4 -1 1 0.08
    -5 1 -1 1.6
    -5 1 -1 1.35
    -5 1 -1 1.49
    -5 1 -1 1.42
    5 -1 1 1.4
    5 -1 1 1.74
    5 -1 1 1.74
    5 -1 1 1.75
    5 -1 1 1.42
    5 -1 1 1.46
    -6 1 -1 11.82
    -6 1 -1 12.02
    -6 1 -1 10.58
    -6 1 -1 10.47
    6 -1 1 10.82
    6 -1 1 11.8
    6 -1 1 10.71
    6 -1 1 11.56
    6 -1 1 11.15
    -7 1 -1 3.48
    -7 1 -1 3.37
    -7 1 -1 3.22
    -7 1 -1 3.45
    7 -1 1 4.04
    7 -1 1 3.83
    7 -1 1 3.49
    7 -1 1 3.38
    7 -1 1 3.52
    -8 1 -1 7.04
    -8 1 -1 6.59
    -8 1 -1 6.57
    -8 1 -1 7.34
    8 -1 1 7.07
    8 -1 1 6.93
    -9 1 -1 0.74
    -9 1 -1 0.45
    -9 1 -1 0.63
    -9 1 -1 0.55
    9 -1 1 0.66
    9 -1 1 0.51
    -10 1 -1 3.63
    -10 1 -1 3.91
    -10 1 -1 4.05
    -10 1 -1 4.37
    10 -1 1 3.91
    -11 1 -1 0.43
    -11 1 -1 0.61
    -11 1 -1 0.35
    11 -1 1 0.55
    -12 1 -1 -0.02
    -12 1 -1 0.34
    -12 1 -1 0.16
    -13 1 -1 7.22
    -13 1 -1 6.93
    -13 1 -1 6.62
    -14 1 -1 9.07
    -14 1 -1 6.91
    -14 1 -1 6.87
    -14 0 1 0.24
    -14 0 1 0.57
    -14 0 1 0.54
    -13 0 1 0.51
    -13 0 1 0.79
    -13 0 1 0.6
    -12 0 1 2.7
    -12 0 1 2.77
    -12 0 1 2.66
    -11 0 1 15.02
    -11 0 1 16.59
    -11 0 1 16.21
    -10 0 1 1.58
    -10 0 1 1.81
    -10 0 1 1.58
    -10 0 1 1.64
    -9 0 1 7.41
    -9 0 1 7.11
    -9 0 1 7.56
    -9 0 1 7.1
    -9 0 1 7.65
    -8 0 1 0.58
    -8 0 1 0.44
    -8 0 1 0.25
    -8 0 1 0.4
    -8 0 1 0.51
    7 0 -1 7.84
    -7 0 1 8.22
    -7 0 1 7.79
    -7 0 1 7.43
    -7 0 1 7.48
    -7 0 1 7.58
    6 0 -1 2.56
    6 0 -1 2.75
    6 0 -1 2.73
    -6 0 1 2.47
    -6 0 1 2.56
    -6 0 1 2.59
    -6 0 1 2.66
    -6 0 1 2.52
    -6 0 1 2.18
    5 0 -1 4.78
    5 0 -1 4.95
    5 0 -1 5.12
    -5 0 1 4.98
    -5 0 1 5.12
    -5 0 1 5.45
    -5 0 1 4.89
    -5 0 1 5.01
    -5 0 1 4.85
    4 0 -1 1.51
    4 0 -1 1.61
    4 0 -1 1.55
    -4 0 1 1.22
    -4 0 1 1.63
    -4 0 1 1.26
    -4 0 1 1.51
    -4 0 1 1.52
    -4 0 1 1.27
    -4 0 1 1.49
    3 0 -1 0.44
    3 0 -1 0.4
    3 0 -1 0.19
    -3 0 1 0.33
    -3 0 1 0.37
    -3 0 1 0.26
    -3 0 1 0.51
    -3 0 1 0.48
    -3 0 1 0.27
    -3 0 1 0.42
    2 0 -1 0.02
    2 0 -1 0.07
    -2 0 1 0.02
    -2 0 1 0.01
    -2 0 1 0.01
    -2 0 1 -0.03
    -2 0 1 0.03
    -2 0 1 -0.01
    1 0 -1 0
    1 0 -1 0
    1 0 -1 0
    1 0 -1 0
    -1 0 1 0
    -1 0 1 0
    -1 0 1 -0.01
    -1 0 1 -0.01
    -1 0 1 0.01
    -1 0 1 0
    0 0 -1 0
    0 0 -1 0
    0 0 -1 0
    0 0 -1 0
    0 0 -1 0
    0 0 1 0
    0 0 1 0
    0 0 1 0
    0 0 1 0
    0 0 1 0
    -1 0 -1 -1.31
    -1 0 -1 -1.35
    -1 0 -1 -1.31
    -1 0 -1 -1.36
    1 0 1 -1.33
    1 0 1 -1.34
    1 0 1 -1.35
    1 0 1 -1.33
    -3 0 -1 8.27
    -3 0 -1 7.84
    -3 0 -1 7.88
    -3 0 -1 7.9
    3 0 1 8.26
    3 0 1 8.17
    3 0 1 8.39
    3 0 1 8.14
    -4 0 -1 0.01
    -4 0 -1 -0.05
    -4 0 -1 -0.06
    -4 0 -1 -0.12
    4 0 1 -0.02
    4 0 1 -0.1
    4 0 1 0.07
    4 0 1 -0.06
    4 0 1 0.03
    -5 0 -1 0
    -5 0 -1 -0.02
    -5 0 -1 0.01
    -5 0 -1 -0.09
    5 0 1 -0.09
    5 0 1 -0.04
    5 0 1 0.01
    5 0 1 -0.03
    5 0 1 -0.01
    -6 0 -1 0.58
    -6 0 -1 0.51
    -6 0 -1 0.43
    -6 0 -1 0.53
    6 0 1 0.56
    6 0 1 0.63
    6 0 1 0.52
    6 0 1 0.45
    6 0 1 0.49
    -7 0 -1 2.69
    -7 0 -1 2.23
    -7 0 -1 2.85
    -7 0 -1 2.55
    -7 0 -1 2.78
    7 0 1 2.57
    7 0 1 2.33
    7 0 1 2.59
    7 0 1 2.57
    -8 0 -1 0.1
    -8 0 -1 0.1
    -8 0 -1 0.14
    -8 0 -1 0.2
    -8 0 -1 0.13
    8 0 1 0.11
    8 0 1 0.05
    -9 0 -1 0.24
    -9 0 -1 0.47
    -9 0 -1 0.26
    -9 0 -1 0.47
    -9 0 -1 0.28
    9 0 1 0.47
    9 0 1 0.35
    -10 0 -1 0.83
    -10 0 -1 0.76
    -10 0 -1 0.86
    -10 0 -1 0.65
    10 0 1 0.64
    -11 0 -1 2.84
    -11 0 -1 2.96
    -11 0 -1 2.53
    -12 0 -1 0.54
    -12 0 -1 0.48
    -12 0 -1 0.26
    -13 0 -1 1.55
    -13 0 -1 1.78
    -13 0 -1 1.51
    -14 0 -1 0.26
    -14 0 -1 0.38
    -14 0 -1 0.54
    -14 1 1 0.1
    -14 1 1 -0.06
    -14 1 1 0.14
    -13 1 1 0.91
    -13 1 1 1.35
    -13 1 1 1.38
    -12 1 1 0.73
    -12 1 1 1.39
    -12 1 1 0.84
    -11 1 1 2.36
    -11 1 1 1.96
    -11 1 1 2.48
    -11 1 1 1.97
    -10 1 1 3.19
    -10 1 1 3.32
    -10 1 1 3.56
    -10 1 1 3.27
    9 -1 -1 0.46
    -9 1 1 0.34
    -9 1 1 0.32
    -9 1 1 0.61
    -9 1 1 0.52
    -9 1 1 0.34
    8 -1 -1 1.57
    -8 1 1 1.37
    -8 1 1 1.21
    -8 1 1 1.39
    -8 1 1 1.52
    -8 1 1 1.27
    7 -1 -1 3.01
    7 -1 -1 2.68
    -7 1 1 3.01
    -7 1 1 2.86
    -7 1 1 2.8
    -7 1 1 2.73
    -7 1 1 2.71
    6 -1 -1 2.34
    6 -1 -1 2.37
    6 -1 -1 2.28
    -6 1 1 2.36
    -6 1 1 2.38
    -6 1 1 2.25
    -6 1 1 2.37
    -6 1 1 2.59
    5 -1 -1 0.91
    5 -1 -1 0.89
    5 -1 -1 1.05
    -5 1 1 0.85
    -5 1 1 0.88
    -5 1 1 0.97
    -5 1 1 1.04
    -5 1 1 0.94
    -5 1 1 0.9
    4 -1 -1 1.73
    4 -1 -1 1.72
    -4 1 1 1.7
    -4 1 1 1.93
    -4 1 1 1.8
    -4 1 1 1.64
    -4 1 1 1.73
    -4 1 1 1.69
    -3 1 1 1.1
    -3 1 1 1
    -3 1 1 1.07
    1 -1 -1 -0.06
    1 -1 -1 -0.03
    1 -1 -1 -0.05
    1 -1 -1 -0.07
    1 -1 -1 -0.04
    1 -1 -1 -0.06
    -1 1 1 -0.06
    -1 1 1 -0.04
    -1 1 1 -0.05
    -1 1 1 -0.06
    -1 1 1 -0.04
    -1 1 1 -0.05
    0 -1 -1 -0.13
    0 -1 -1 -0.13
    0 -1 -1 -0.14
    0 -1 -1 -0.12
    0 1 1 -0.12
    0 1 1 -0.11
    0 1 1 -0.11
    0 1 1 -0.14
    -1 -1 -1 0.04
    -1 -1 -1 0.02
    -1 -1 -1 -0.02
    -1 -1 -1 0.04
    -1 -1 -1 -0.01
    1 1 1 0
    1 1 1 -0.03
    1 1 1 0.01
    1 1 1 0.01
    1 1 1 -0.07
    -2 -1 -1 31.73
    -2 -1 -1 31.39
    -2 -1 -1 31.07
    -2 -1 -1 32.38
    -2 -1 -1 34.3
    2 1 1 33.81
    2 1 1 35.19
    -3 -1 -1 36.09
    -3 -1 -1 35.03
    -3 -1 -1 36.75
    -3 -1 -1 34.12
    -3 -1 -1 37
    3 1 1 36.45
    3 1 1 34.62
    3 1 1 36.76
    -4 -1 -1 1.67
    -4 -1 -1 1.51
    -4 -1 -1 1.29
    -4 -1 -1 1.77
    -4 -1 -1 1.47
    4 1 1 1.57
    4 1 1 1.78
    4 1 1 1.78
    4 1 1 1.67
    -5 -1 -1 1.6
    -5 -1 -1 1.6
    -5 -1 -1 1.36
    -5 -1 -1 1.7
    -5 -1 -1 1.35
    5 1 1 1.47
    5 1 1 1.52
    5 1 1 1.56
    5 1 1 1.59
    5 1 1 1.24
    -6 -1 -1 2.47
    -6 -1 -1 2.35
    -6 -1 -1 2.86
    -6 -1 -1 2.4
    -6 -1 -1 2.82
    6 1 1 2.68
    6 1 1 2.57
    6 1 1 2.83
    6 1 1 2.58
    -7 -1 -1 0.27
    -7 -1 -1 0.08
    -7 -1 -1 0.12
    -7 -1 -1 0.09
    -7 -1 -1 0.14
    7 1 1 0.06
    7 1 1 0.17
    7 1 1 0.02
    7 1 1 0.02
    -8 -1 -1 1.1
    -8 -1 -1 0.67
    -8 -1 -1 0.91
    -8 -1 -1 0.68
    -8 -1 -1 0.9
    8 1 1 0.78
    8 1 1 0.86
    -9 -1 -1 6.17
    -9 -1 -1 6.77
    -9 -1 -1 6.22
    -9 -1 -1 5.93
    -9 -1 -1 7.19
    9 1 1 6.51
    9 1 1 6.23
    9 1 1 6.85
    -10 -1 -1 1.38
    -10 -1 -1 1.49
    -10 -1 -1 1.52
    10 1 1 1.84
    -11 -1 -1 0.14
    -11 -1 -1 -0.07
    -11 -1 -1 0.51
    -12 -1 -1 1.27
    -12 -1 -1 1.12
    -12 -1 -1 1.24
    -13 -1 -1 0.64
    -13 -1 -1 0.84
    -13 -1 -1 1.01
    -14 2 1 0.54
    -14 2 1 0.58
    -14 2 1 0.99
    -13 2 1 1.43
    -13 2 1 0.99
    -13 2 1 1.36
    -12 2 1 0.52
    -12 2 1 0.59
    -12 2 1 0.3
    -11 2 1 -0.08
    -11 2 1 0.12
    -11 2 1 -0.01
    -11 2 1 -0.03
    -10 2 1 0.2
    -10 2 1 0.14
    -10 2 1 0.1
    -10 2 1 0.05
    -9 2 1 0.11
    -9 2 1 0.03
    -9 2 1 0.16
    -9 2 1 0.1
    -8 2 1 11.94
    -8 2 1 11.79
    -8 2 1 11.94
    -8 2 1 12.77
    -8 2 1 12.43
    -7 2 1 4.84
    -7 2 1 4.2
    -7 2 1 4.38
    -7 2 1 4.91
    -7 2 1 4.27
    6 -2 -1 0.08
    -6 2 1 0.19
    -6 2 1 0.03
    -6 2 1 0.15
    -6 2 1 0.12
    -6 2 1 0.13
    -6 2 1 0.08
    5 -2 -1 0.35
    -5 2 1 0.19
    -5 2 1 0.19
    -5 2 1 0.19
    -5 2 1 0.06
    -5 2 1 0.17
    -5 2 1 0.18
    -4 2 1 0.29
    -4 2 1 0.15
    -4 2 1 0.15
    -4 2 1 0.23
    -4 2 1 0.11
    -4 2 1 0.13
    -3 2 1 5.89
    -3 2 1 5.56
    -3 2 1 5.83
    -3 2 1 5.47
    -3 2 1 5.8
    -2 2 1 55.72
    -2 2 1 53.19
    -2 2 1 56.88
    -2 2 1 52.24
    -2 2 1 61.91
    -2 2 1 56.72
    1 -2 -1 0.01
    1 -2 -1 0.11
    1 -2 -1 -0.08
    1 -2 -1 0.01
    1 -2 -1 0.1
    -1 2 1 0
    -1 2 1 -0.02
    -1 2 1 0.02
    -1 2 1 -0.01
    -1 2 1 -0.01
    0 -2 -1 0.04
    0 -2 -1 0
    0 -2 -1 0
    0 -2 -1 0.04
    0 2 1 0.02
    0 2 1 0.01
    0 2 1 -0.01
    0 2 1 -0.03
    -1 -2 -1 37.27
    -1 -2 -1 37.56
    -1 -2 -1 36.79
    1 2 1 32.88
    1 2 1 34.17
    1 2 1 32.79
    -2 -2 -1 28.42
    -2 -2 -1 30.78
    -2 -2 -1 31.13
    -2 -2 -1 30.58
    -2 -2 -1 31.76
    2 2 1 28.71
    2 2 1 30.16
    2 2 1 31.45
    2 2 1 30.91
    2 2 1 31.07
    -3 -2 -1 0.54
    -3 -2 -1 0.65
    -3 -2 -1 0.4
    -3 -2 -1 0.4
    -3 -2 -1 0.42
    3 2 1 0.54
    3 2 1 0.35
    3 2 1 0.53
    3 2 1 0.53
    -4 -2 -1 9
    -4 -2 -1 8.6
    -4 -2 -1 9.06
    -4 -2 -1 9.19
    -4 -2 -1 9.44
    4 2 1 9.86
    4 2 1 9.44
    4 2 1 9.07
    -5 -2 -1 17.27
    -5 -2 -1 16.02
    -5 -2 -1 15.91
    -5 -2 -1 17.58
    -5 -2 -1 17.63
    5 2 1 16.19
    5 2 1 17.4
    -6 -2 -1 15.97
    -6 -2 -1 15
    -6 -2 -1 15.82
    -6 -2 -1 15.83
    -6 -2 -1 15.36
    6 2 1 16.27
    6 2 1 16.19
    6 2 1 15.1
    -7 -2 -1 7.83
    -7 -2 -1 7.25
    -7 -2 -1 8.16
    -7 -2 -1 7.98
    -7 -2 -1 8.21
    7 2 1 8.16
    7 2 1 7.89
    7 2 1 7.75
    7 2 1 7.98
    -8 -2 -1 11.32
    -8 -2 -1 11.91
    -8 -2 -1 10.95
    -8 -2 -1 11.32
    -8 -2 -1 12.1
    8 2 1 11.46
    8 2 1 12.14
    -9 -2 -1 0.02
    -9 -2 -1 0.16
    -9 -2 -1 -0.24
    -9 -2 -1 -0.1
    9 2 1 0
    9 2 1 -0.05
    9 2 1 0.02
    -10 -2 -1 5.64
    -10 -2 -1 5.02
    -10 -2 -1 5.26
    -11 -2 -1 1.35
    -11 -2 -1 1.36
    -11 -2 -1 1.71
    -12 -2 -1 0.3
    -12 -2 -1 0.41
    -12 -2 -1 0.24
    -13 -2 -1 0.16
    -13 -2 -1 0.2
    -13 -2 -1 -0.18
    -14 3 1 0.65
    -14 3 1 0.02
    -13 3 1 0.3
    -13 3 1 0.24
    -13 3 1 0.15
    -12 3 1 0.11
    -12 3 1 0.16
    -12 3 1 -0.01
    -11 3 1 -0.01
    -11 3 1 0.07
    -11 3 1 0.1
    -10 3 1 0.13
    -10 3 1 0.27
    -10 3 1 0.3
    -9 3 1 0.2
    -9 3 1 0.04
    -9 3 1 0.19
    -9 3 1 0.15
    -9 3 1 0.08
    -8 3 1 -0.03
    -8 3 1 0.01
    -8 3 1 0.01
    -8 3 1 -0.06
    -8 3 1 0.06
    -7 3 1 13.29
    -7 3 1 13.07
    -7 3 1 13.06
    -7 3 1 14.04
    -7 3 1 13.35
    -6 3 1 5.07
    -6 3 1 4.76
    -6 3 1 4.91
    -6 3 1 5.19
    -6 3 1 4.75
    -6 3 1 5.23
    -5 3 1 0.04
    -5 3 1 -0.04
    -5 3 1 -0.01
    -5 3 1 0.08
    -5 3 1 0.02
    -5 3 1 -0.04
    4 -3 -1 20.22
    4 -3 -1 21.42
    -4 3 1 21.47
    -4 3 1 20.21
    -4 3 1 20.43
    -4 3 1 20.93
    -4 3 1 20.51
    -4 3 1 21.01
    3 -3 -1 5.82
    -3 3 1 5.84
    -3 3 1 5.52
    -3 3 1 5.67
    -3 3 1 5.91
    -3 3 1 5.84
    2 -3 -1 0.84
    2 -3 -1 0.78
    2 -3 -1 0.93
    2 -3 -1 0.77
    2 -3 -1 0.85
    -2 3 1 0.82
    -2 3 1 0.76
    -2 3 1 0.86
    -2 3 1 0.87
    -2 3 1 0.69
    1 -3 -1 6.54
    1 -3 -1 6.73
    1 -3 -1 6.56
    -1 3 1 6.79
    -1 3 1 6.52
    -1 3 1 6.96
    -1 3 1 6.61
    0 -3 -1 25.43
    0 -3 -1 24.44
    0 -3 -1 25.92
    0 -3 -1 25.97
    0 3 1 25.91
    0 3 1 26.77
    0 3 1 23.87
    0 3 1 25.24
    -1 -3 -1 6.68
    -1 -3 -1 6.13
    -1 -3 -1 6.37
    -1 -3 -1 7.18
    1 3 1 6.88
    1 3 1 7.16
    1 3 1 6.71
    1 3 1 6.33
    -2 -3 -1 -0.01
    -2 -3 -1 0.06
    -2 -3 -1 -0.12
    -2 -3 -1 0.06
    2 3 1 -0.12
    2 3 1 0.01
    2 3 1 0.08
    2 3 1 0.03
    2 3 1 0.11
    -3 -3 -1 12.49
    -3 -3 -1 12.71
    -3 -3 -1 12.46
    -3 -3 -1 12.74
    -3 -3 -1 13.05
    3 3 1 12.52
    3 3 1 12.94
    3 3 1 13.25
    3 3 1 12.31
    3 3 1 11.53
    -4 -3 -1 1.55
    -4 -3 -1 1.3
    -4 -3 -1 1.76
    -4 -3 -1 1.6
    -4 -3 -1 1.58
    4 3 1 1.55
    4 3 1 1.39
    4 3 1 2.07
    4 3 1 1.5
    -5 -3 -1 4.26
    -5 -3 -1 3.8
    -5 -3 -1 4.2
    -5 -3 -1 4.09
    -5 -3 -1 3.65
    5 3 1 3.46
    -6 -3 -1 5.1
    -6 -3 -1 5.82
    -6 -3 -1 5.63
    -6 -3 -1 5.33
    -6 -3 -1 6.07
    6 3 1 5.21
    6 3 1 5.09
    6 3 1 5.6
    -7 -3 -1 0.66
    -7 -3 -1 0.57
    -7 -3 -1 0.89
    -7 -3 -1 0.7
    -7 -3 -1 0.74
    7 3 1 0.8
    7 3 1 0.66
    7 3 1 0.72
    7 3 1 0.74
    -8 -3 -1 2.08
    -8 -3 -1 1.63
    -8 -3 -1 2.1
    -8 -3 -1 1.99
    -8 -3 -1 1.44
    8 3 1 2.17
    8 3 1 2.23
    -9 -3 -1 -0.01
    -9 -3 -1 -0.03
    -9 -3 -1 0.1
    9 3 1 0.08
    9 3 1 0.16
    -10 -3 -1 -0.19
    -10 -3 -1 -0.05
    -10 -3 -1 0.26
    -11 -3 -1 0.85
    -11 -3 -1 1.02
    -11 -3 -1 1.64
    -12 -3 -1 0.64
    -12 -3 -1 0.62
    -12 -3 -1 0.4
    -13 -3 -1 0.04
    -13 -3 -1 0.07
    -13 -3 -1 0.22
    -14 4 1 -0.2
    -14 4 1 -0.27
    -13 4 1 1.16
    -13 4 1 1.13
    -13 4 1 1.15
    -12 4 1 0.34
    -12 4 1 0.21
    -12 4 1 0.24
    -11 4 1 2.64
    -11 4 1 2.62
    -11 4 1 2.59
    -10 4 1 1.63
    -10 4 1 1.53
    -10 4 1 1.5
    -10 4 1 1.4
    -9 4 1 9.66
    -9 4 1 10.42
    -9 4 1 9.86
    -9 4 1 9.74
    -9 4 1 9.43
    -8 4 1 7.04
    -8 4 1 7.47
    -8 4 1 6.75
    -8 4 1 6.76
    -8 4 1 6.84
    -7 4 1 2.39
    -7 4 1 2.23
    -7 4 1 1.94
    -7 4 1 1.96
    -7 4 1 2.1
    -7 4 1 2.03
    -6 4 1 7.87
    -6 4 1 7.71
    -6 4 1 8.04
    -6 4 1 7.58
    -6 4 1 8.22
    -6 4 1 8.29
    5 -4 -1 26.83
    5 -4 -1 24.79
    -5 4 1 25.4
    -5 4 1 25.58
    -5 4 1 25.71
    -5 4 1 26.12
    -5 4 1 25.26
    -5 4 1 26.13
    -5 4 1 24.61
    4 -4 -1 6.51
    -4 4 1 6.64
    -4 4 1 6.63
    -4 4 1 6.74
    -4 4 1 6.79
    -4 4 1 6.81
    -4 4 1 6.57
    3 -4 -1 0.62
    3 -4 -1 0.57
    3 -4 -1 0.52
    3 -4 -1 0.58
    3 -4 -1 0.47
    -3 4 1 0.59
    -3 4 1 0.72
    -3 4 1 0.48
    -3 4 1 0.6
    -3 4 1 0.44
    2 -4 -1 2.99
    2 -4 -1 2.58
    2 -4 -1 2.96
    2 -4 -1 2.68
    2 -4 -1 2.93
    -2 4 1 2.91
    -2 4 1 2.98
    -2 4 1 3.05
    -2 4 1 3.26
    -2 4 1 2.96
    1 -4 -1 0.8
    1 -4 -1 0.72
    1 -4 -1 0.74
    -1 4 1 0.69
    -1 4 1 0.83
    -1 4 1 0.7
    -1 4 1 0.9
    -1 4 1 0.81
    0 -4 -1 15.37
    0 -4 -1 14.24
    0 -4 -1 16.33
    0 -4 -1 16.96
    0 4 1 16.8
    0 4 1 15.77
    0 4 1 16.57
    0 4 1 16.55
    -1 -4 -1 5.9
    -1 -4 -1 5.52
    -1 -4 -1 5.62
    -1 -4 -1 5.13
    1 4 1 5.2
    1 4 1 4.88
    1 4 1 5.44
    1 4 1 5.13
    -2 -4 -1 0.43
    -2 -4 -1 0.21
    -2 -4 -1 0.22
    -2 -4 -1 0.54
    2 4 1 0.38
    2 4 1 0.4
    2 4 1 0.35
    2 4 1 0.36
    2 4 1 0.36
    -3 -4 -1 37.48
    -3 -4 -1 38.56
    -3 -4 -1 37.85
    -3 -4 -1 36.89
    3 4 1 34.79
    3 4 1 38.58
    3 4 1 40.5
    3 4 1 35.88
    3 4 1 39.79
    -4 -4 -1 0.63
    -4 -4 -1 0.73
    -4 -4 -1 0.87
    -4 -4 -1 0.65
    4 4 1 0.72
    4 4 1 0.95
    4 4 1 1.07
    -5 -4 -1 5.25
    -5 -4 -1 5.63
    -5 -4 -1 6.39
    -5 -4 -1 5.88
    -5 -4 -1 5.18
    5 4 1 5.75
    -6 -4 -1 1.45
    -6 -4 -1 2.06
    -6 -4 -1 1.87
    -6 -4 -1 1.63
    -6 -4 -1 1.42
    6 4 1 1.71
    6 4 1 1.09
    -7 -4 -1 4.22
    -7 -4 -1 4.51
    -7 -4 -1 4.41
    -7 -4 -1 3.89
    7 4 1 3.75
    7 4 1 4.63
    7 4 1 4.07
    7 4 1 3.72
    -8 -4 -1 0.05
    -8 -4 -1 0.23
    -8 -4 -1 -0.13
    8 4 1 0.11
    8 4 1 0
    -9 -4 -1 3.51
    -9 -4 -1 3.57
    -9 -4 -1 3.45
    9 4 1 3.41
    -10 -4 -1 0.91
    -10 -4 -1 1.03
    -10 -4 -1 0.51
    -11 -4 -1 0.7
    -11 -4 -1 0.8
    -11 -4 -1 0.85
    -12 -4 -1 0.59
    -12 -4 -1 2.06
    -12 -4 -1 1.37
    -14 5 1 0.19
    -14 5 1 -0.03
    -13 5 1 0.3
    -12 5 1 4.64
    -12 5 1 4.91
    -12 5 1 5.2
    -11 5 1 3.01
    -11 5 1 3.02
    -11 5 1 2.88
    -11 5 1 2.9
    -10 5 1 0.2
    -10 5 1 0.15
    -10 5 1 0.03
    -10 5 1 0.01
    -9 5 1 6.2
    -9 5 1 6.43
    -9 5 1 6.57
    -9 5 1 6.4
    -9 5 1 5.98
    -8 5 1 -0.05
    -8 5 1 0.13
    -8 5 1 0.17
    -8 5 1 -0.03
    -8 5 1 0.01
    -7 5 1 2.86
    -7 5 1 3.22
    -7 5 1 3.25
    -7 5 1 2.86
    -7 5 1 3.17
    -7 5 1 2.94
    -7 5 1 2.76
    6 -5 -1 2.23
    6 -5 -1 2.01
    -6 5 1 1.84
    -6 5 1 2
    -6 5 1 2.05
    -6 5 1 1.93
    -6 5 1 2.18
    -6 5 1 1.84
    -6 5 1 2.12
    5 -5 -1 1.13
    5 -5 -1 0.66
    -5 5 1 0.94
    -5 5 1 0.86
    -5 5 1 0.83
    -5 5 1 0.77
    -5 5 1 0.79
    -5 5 1 0.91
    -5 5 1 0.9
    4 -5 -1 18.67
    4 -5 -1 18.62
    4 -5 -1 18.47
    4 -5 -1 17
    -4 5 1 18.36
    -4 5 1 18.11
    -4 5 1 17.23
    -4 5 1 17.66
    -4 5 1 18.39
    -4 5 1 16.9
    3 -5 -1 22.24
    3 -5 -1 22.13
    3 -5 -1 20.85
    3 -5 -1 22.86
    3 -5 -1 21.06
    -3 5 1 21.13
    -3 5 1 20.92
    -3 5 1 22.03
    -3 5 1 20.17
    -3 5 1 21.34
    2 -5 -1 36.46
    2 -5 -1 33.04
    2 -5 -1 38
    2 -5 -1 33.32
    -2 5 1 36.65
    -2 5 1 36.04
    -2 5 1 34.99
    -2 5 1 35.63
    -2 5 1 34.95
    1 -5 -1 22.32
    1 -5 -1 21.9
    1 -5 -1 21.71
    -1 5 1 21.65
    -1 5 1 20.76
    -1 5 1 20.24
    -1 5 1 22.1
    -1 5 1 20.41
    0 -5 -1 3.99
    0 -5 -1 3.94
    0 -5 -1 4.06
    0 -5 -1 3.71
    0 -5 -1 3.28
    0 5 1 3.86
    0 5 1 3.5
    0 5 1 3.69
    0 5 1 4.02
    0 5 1 4.05
    -1 -5 -1 0.1
    -1 -5 -1 -0.04
    -1 -5 -1 0.17
    -1 -5 -1 0.06
    1 5 1 -0.08
    1 5 1 -0.15
    1 5 1 0.12
    1 5 1 -0.22
    -2 -5 -1 0.36
    -2 -5 -1 0.29
    -2 -5 -1 0.33
    -2 -5 -1 0.25
    2 5 1 0.18
    2 5 1 0.46
    2 5 1 0.28
    2 5 1 0.39
    2 5 1 0.27
    -3 -5 -1 0.36
    -3 -5 -1 -0.04
    -3 -5 -1 0.23
    -3 -5 -1 0.11
    3 5 1 0.1
    3 5 1 0.17
    3 5 1 0.19
    3 5 1 0.01
    -4 -5 -1 8.49
    -4 -5 -1 7.94
    -4 -5 -1 7.72
    -4 -5 -1 8.08
    4 5 1 7.46
    4 5 1 7.88
    -5 -5 -1 1.18
    -5 -5 -1 1.26
    -5 -5 -1 1.05
    5 5 1 1.36
    5 5 1 1.39
    -6 -5 -1 14.55
    -6 -5 -1 13.62
    -6 -5 -1 14.6
    6 5 1 14.73
    -7 -5 -1 1.34
    -7 -5 -1 1.38
    -7 -5 -1 1.36
    7 5 1 1.29
    -8 -5 -1 0.89
    -8 -5 -1 0.58
    8 5 1 0.62
    -9 -5 -1 0
    -9 -5 -1 -0.02
    9 5 1 0.25
    -10 -5 -1 0.14
    -10 -5 -1 -0.02
    -11 -5 -1 1.74
    -11 -5 -1 2.27
    -12 -5 -1 0.01
    -12 -5 -1 -0.08
    -14 6 1 0.54
    -13 6 1 1.7
    -12 6 1 1.89
    -12 6 1 2.04
    -12 6 1 1.97
    -11 6 1 11.85
    -11 6 1 11.44
    -11 6 1 12.2
    -11 6 1 10.99
    -10 6 1 0.22
    -10 6 1 0.06
    -10 6 1 0.09
    -10 6 1 0.04
    -10 6 1 0.17
    -9 6 1 0.91
    -9 6 1 0.84
    -9 6 1 0.89
    -9 6 1 0.76
    -9 6 1 0.9
    -9 6 1 1.08
    -8 6 1 0.16
    -8 6 1 0.22
    -8 6 1 0.34
    -8 6 1 0.15
    -8 6 1 0.26
    -8 6 1 0.17
    -8 6 1 0.25
    -7 6 1 1.34
    -7 6 1 1.41
    -7 6 1 1.17
    -7 6 1 1.46
    -7 6 1 1.41
    -7 6 1 1.32
    -7 6 1 1.17
    6 -6 -1 8.72
    6 -6 -1 8.51
    -6 6 1 8.99
    -6 6 1 8.52
    -6 6 1 9.07
    -6 6 1 8.66
    -6 6 1 9.44
    -6 6 1 9.16
    -6 6 1 8.5
    5 -6 -1 0.92
    5 -6 -1 0.8
    -5 6 1 0.73
    -5 6 1 0.67
    -5 6 1 0.71
    -5 6 1 0.87
    -5 6 1 0.76
    -5 6 1 0.86
    4 -6 -1 2.04
    4 -6 -1 2.38
    4 -6 -1 2.23
    4 -6 -1 2.07
    -4 6 1 2
    -4 6 1 2.16
    -4 6 1 2.02
    -4 6 1 2.31
    -4 6 1 2.19
    -4 6 1 1.86
    3 -6 -1 17.75
    3 -6 -1 18.2
    3 -6 -1 18.13
    3 -6 -1 17.09
    -3 6 1 17.25
    -3 6 1 18.37
    -3 6 1 17.68
    -3 6 1 18.23
    2 -6 -1 3.72
    2 -6 -1 3.48
    2 -6 -1 3.47
    2 -6 -1 3.19
    -2 6 1 4.15
    -2 6 1 3.39
    -2 6 1 3.65
    -2 6 1 3.34
    -2 6 1 3.5
    1 -6 -1 9.75
    1 -6 -1 10.78
    1 -6 -1 9.74
    -1 6 1 9.58
    -1 6 1 9.84
    -1 6 1 9.66
    -1 6 1 9.91
    -1 6 1 9.89
    0 -6 -1 62.17
    0 -6 -1 61.06
    0 -6 -1 62.96
    0 -6 -1 66.61
    0 -6 -1 61.93
    0 6 1 65.97
    0 6 1 61.23
    0 6 1 63.76
    0 6 1 60.82
    0 6 1 59.58
    -1 -6 -1 7.76
    -1 -6 -1 7.79
    -1 -6 -1 7.8
    -1 -6 -1 7.12
    1 6 1 8.5
    1 6 1 8.36
    1 6 1 7.26
    1 6 1 6.99
    1 6 1 7.85
    -2 -6 -1 0.23
    -2 -6 -1 0.08
    -2 -6 -1 -0.03
    2 6 1 -0.2
    2 6 1 0.04
    2 6 1 0.09
    2 6 1 0.16
    -3 -6 -1 0.21
    -3 -6 -1 0.32
    -3 -6 -1 0.06
    3 6 1 0.29
    3 6 1 0.24
    3 6 1 0.15
    -4 -6 -1 0
    -4 -6 -1 0.18
    -4 -6 -1 0.19
    4 6 1 0.29
    4 6 1 -0.08
    -5 -6 -1 0.15
    -5 -6 -1 0.19
    -5 -6 -1 0.13
    5 6 1 -0.01
    5 6 1 0.05
    -6 -6 -1 0.05
    -6 -6 -1 -0.06
    -6 -6 -1 -0.12
    6 6 1 0.04
    6 6 1 0
    -7 -6 -1 3.21
    -7 -6 -1 3.02
    7 6 1 3.85
    -8 -6 -1 0.89
    -8 -6 -1 0.96
    8 6 1 0.83
    -9 -6 -1 2.89
    -9 -6 -1 2.63
    9 6 1 2.18
    -10 -6 -1 2.4
    -10 -6 -1 1.8
    -11 -6 -1 0.08
    -11 -6 -1 0.23
    -14 7 1 0.24
    -13 7 1 0.05
    -12 7 1 0.19
    -12 7 1 0.18
    -12 7 1 0.37
    -11 7 1 2.59
    -11 7 1 2.18
    -11 7 1 2.12
    -11 7 1 2.5
    -11 7 1 1.97
    -10 7 1 0.25
    -10 7 1 0.26
    -10 7 1 0.12
    -10 7 1 0.29
    -10 7 1 0.31
    -9 7 1 4.74
    -9 7 1 5.07
    -9 7 1 5.23
    -9 7 1 4.78
    -9 7 1 4.96
    -8 7 1 2.54
    -8 7 1 2.61
    -8 7 1 2.63
    -8 7 1 2.29
    -8 7 1 2.59
    -8 7 1 2.37
    -8 7 1 2.36
    7 -7 -1 0.85
    7 -7 -1 0.68
    -7 7 1 0.67
    -7 7 1 0.69
    -7 7 1 0.8
    -7 7 1 0.67
    -7 7 1 0.82
    -7 7 1 0.51
    6 -7 -1 6.37
    -6 7 1 6.49
    -6 7 1 5.84
    -6 7 1 5.96
    -6 7 1 5.45
    -6 7 1 5.97
    -6 7 1 6.1
    5 -7 -1 1.25
    5 -7 -1 1.05
    -5 7 1 1.18
    -5 7 1 0.96
    -5 7 1 1.08
    -5 7 1 1.05
    -5 7 1 1.26
    -5 7 1 0.98
    4 -7 -1 2.61
    4 -7 -1 2.31
    4 -7 -1 2.31
    -4 7 1 2.52
    -4 7 1 3.15
    -4 7 1 2.48
    -4 7 1 2.3
    -4 7 1 2.91
    3 -7 -1 7.01
    3 -7 -1 7.56
    3 -7 -1 7.07
    -3 7 1 6.83
    -3 7 1 6.92
    -3 7 1 7.3
    -3 7 1 6.97
    -3 7 1 7.03
    2 -7 -1 0.61
    2 -7 -1 0.47
    -2 7 1 0.65
    -2 7 1 0.58
    -2 7 1 0.61
    -2 7 1 0.67
    -2 7 1 0.65
    1 -7 -1 1.18
    1 -7 -1 1.17
    -1 7 1 1.26
    -1 7 1 1.1
    -1 7 1 1.22
    -1 7 1 1.15
    -1 7 1 1
    0 -7 -1 0.11
    0 -7 -1 0.12
    0 -7 -1 0.26
    0 -7 -1 0.19
    0 7 1 0.21
    0 7 1 0
    0 7 1 0.22
    0 7 1 0.25
    0 7 1 -0.01
    -1 -7 -1 3.54
    -1 -7 -1 4.12
    -1 -7 -1 4.5
    -1 -7 -1 3.6
    1 7 1 4.2
    1 7 1 3.69
    1 7 1 3.82
    1 7 1 3.71
    -2 -7 -1 1.85
    -2 -7 -1 2.47
    -2 -7 -1 2.38
    -2 -7 -1 2.46
    2 7 1 2.16
    2 7 1 2.04
    2 7 1 2.08
    2 7 1 1.91
    -3 -7 -1 0.06
    -3 -7 -1 -0.02
    -3 -7 -1 0.11
    3 7 1 -0.14
    3 7 1 0.07
    3 7 1 -0.05
    -4 -7 -1 0.19
    -4 -7 -1 -0.03
    -4 -7 -1 0.17
    4 7 1 0.31
    4 7 1 -0.14
    4 7 1 0.09
    -5 -7 -1 0.13
    -5 -7 -1 0.04
    -5 -7 -1 0.19
    5 7 1 0.23
    5 7 1 0.28
    -6 -7 -1 0.43
    -6 -7 -1 0.67
    6 7 1 0.74
    6 7 1 0.66
    6 7 1 0.61
    -7 -7 -1 0.04
    -7 -7 -1 0.13
    7 7 1 0.26
    -8 -7 -1 0.33
    -8 -7 -1 0.36
    8 7 1 0.57
    -9 -7 -1 0.56
    -9 -7 -1 -0.06
    -10 -7 -1 0.13
    -10 -7 -1 0.27
    -11 -7 -1 1.32
    -11 -7 -1 1.16
    -14 8 1 -0.25
    -13 8 1 -0.09
    -12 8 1 1.14
    -12 8 1 1.33
    -12 8 1 1.87
    -11 8 1 0.17
    -11 8 1 0.1
    -11 8 1 -0.07
    -11 8 1 -0.17
    -10 8 1 1.6
    -10 8 1 2.01
    -10 8 1 1.65
    -10 8 1 1.58
    -10 8 1 1.9
    -9 8 1 7.18
    -9 8 1 6.62
    -9 8 1 7.06
    -9 8 1 7.15
    8 -8 -1 1.62
    8 -8 -1 1.74
    -8 8 1 1.99
    -8 8 1 1.83
    -8 8 1 1.96
    -8 8 1 2.04
    -8 8 1 1.75
    -8 8 1 1.36
    7 -8 -1 17.08
    -7 8 1 18.11
    -7 8 1 18.16
    -7 8 1 18.02
    -7 8 1 17.94
    -7 8 1 17.86
    -7 8 1 17.41
    6 -8 -1 1.48
    -6 8 1 1.42
    -6 8 1 1.68
    -6 8 1 1.51
    -6 8 1 1.41
    -6 8 1 2.07
    -6 8 1 1.81
    5 -8 -1 -0.03
    5 -8 -1 0.04
    -5 8 1 0.09
    -5 8 1 0.07
    -5 8 1 0.21
    -5 8 1 -0.05
    -5 8 1 0.27
    -5 8 1 0.04
    4 -8 -1 0.04
    4 -8 -1 0.15
    4 -8 -1 -0.1
    -4 8 1 -0.12
    -4 8 1 -0.03
    -4 8 1 0
    -4 8 1 0.12
    -4 8 1 -0.03
    3 -8 -1 0.25
    3 -8 -1 0
    3 -8 -1 0.35
    -3 8 1 0.23
    -3 8 1 0.25
    -3 8 1 0.13
    -3 8 1 0.27
    -3 8 1 0.32
    2 -8 -1 4.86
    -2 8 1 4.89
    -2 8 1 5.08
    -2 8 1 4.7
    -2 8 1 5.28
    -2 8 1 4.28
    1 -8 -1 0.82
    1 -8 -1 1
    -1 8 1 1.07
    -1 8 1 1.04
    -1 8 1 0.79
    -1 8 1 0.94
    0 -8 -1 0.06
    0 -8 -1 0.07
    0 8 1 -0.03
    0 8 1 0.06
    0 8 1 -0.1
    0 8 1 0.06
    -1 -8 -1 1.13
    -1 -8 -1 1.47
    -1 -8 -1 1.54
    1 8 1 1.37
    1 8 1 1.61
    1 8 1 1.09
    1 8 1 1.7
    -2 -8 -1 2.5
    -2 -8 -1 2.82
    -2 -8 -1 2.25
    2 8 1 2.25
    2 8 1 2.86
    2 8 1 3.04
    2 8 1 2.72
    -3 -8 -1 15.1
    -3 -8 -1 15.74
    -3 -8 -1 15.11
    -3 -8 -1 16.26
    3 8 1 14.94
    3 8 1 14.29
    -4 -8 -1 0.15
    -4 -8 -1 0.28
    -4 -8 -1 0
    -4 -8 -1 0.03
    4 8 1 -0.08
    4 8 1 0.09
    -5 -8 -1 8.45
    -5 -8 -1 8.87
    5 8 1 8.96
    5 8 1 9.51
    5 8 1 8.48
    -6 -8 -1 -0.03
    -6 -8 -1 0.25
    6 8 1 -0.07
    -7 -8 -1 2.1
    -7 -8 -1 1.78
    7 8 1 2.15
    -8 -8 -1 0.53
    -8 -8 -1 0.58
    8 8 1 0.81
    -9 -8 -1 0.92
    -9 -8 -1 1.27
    -10 -8 -1 1.16
    -10 -8 -1 0.61
    -13 9 1 1.06
    -12 9 1 0.2
    -12 9 1 0.44
    -12 9 1 0.17
    -11 9 1 0.42
    -11 9 1 0.26
    -11 9 1 0.05
    -10 9 1 -0.01
    -10 9 1 0.25
    -10 9 1 0.29
    -10 9 1 0.18
    -9 9 1 0.96
    -9 9 1 1.08
    -9 9 1 1.19
    -9 9 1 1.17
    -8 9 1 6.17
    -8 9 1 6.1
    -8 9 1 6.28
    -8 9 1 7.31
    -8 9 1 5.86
    -7 9 1 18.7
    -7 9 1 16.49
    -7 9 1 16.99
    -7 9 1 16.36
    -7 9 1 18.14
    -7 9 1 17.62
    6 -9 -1 7.4
    -6 9 1 6.8
    -6 9 1 6.51
    -6 9 1 7.28
    -6 9 1 7.78
    -6 9 1 6.55
    -6 9 1 7.62
    5 -9 -1 5.56
    5 -9 -1 5.47
    5 -9 -1 5.41
    -5 9 1 5.14
    -5 9 1 5.02
    -5 9 1 5.38
    -5 9 1 5.39
    -5 9 1 5.04
    -5 9 1 5.35
    4 -9 -1 0.89
    4 -9 -1 0.8
    4 -9 -1 0.86
    -4 9 1 0.47
    -4 9 1 0.49
    -4 9 1 0.81
    -4 9 1 0.95
    -4 9 1 0.65
    -4 9 1 0.78
    3 -9 -1 1.14
    3 -9 -1 1.06
    -3 9 1 0.98
    -3 9 1 0.94
    -3 9 1 1.14
    -3 9 1 1.44
    -3 9 1 1.21
    2 -9 -1 1.62
    -2 9 1 1.79
    -2 9 1 2.05
    -2 9 1 2.07
    -2 9 1 1.64
    -2 9 1 2.01
    1 -9 -1 1.27
    1 -9 -1 1.09
    -1 9 1 1.57
    -1 9 1 1.47
    -1 9 1 1.33
    -1 9 1 1.07
    0 -9 -1 8.84
    0 -9 -1 9.76
    0 9 1 9.68
    0 9 1 9.12
    0 9 1 8.91
    0 9 1 9.17
    -1 -9 -1 0.08
    -1 -9 -1 0.26
    -1 -9 -1 -0.04
    1 9 1 -0.15
    1 9 1 0.01
    1 9 1 -0.07
    1 9 1 0.17
    -2 -9 -1 0.69
    -2 -9 -1 0.61
    -2 -9 -1 0.59
    2 9 1 0.5
    2 9 1 0.47
    2 9 1 0.46
    -3 -9 -1 0.33
    -3 -9 -1 0.1
    -3 -9 -1 -0.13
    3 9 1 0.27
    3 9 1 0.26
    3 9 1 0.33
    -4 -9 -1 0.04
    -4 -9 -1 0.09
    -4 -9 -1 0.25
    4 9 1 0.42
    4 9 1 0.04
    4 9 1 0.1
    4 9 1 0.46
    -5 -9 -1 11.62
    -5 -9 -1 10.14
    -5 -9 -1 10.95
    5 9 1 11.7
    5 9 1 10.44
    5 9 1 10.86
    -6 -9 -1 0.43
    -6 -9 -1 -0.04
    -6 -9 -1 0.37
    6 9 1 0.3
    -7 -9 -1 0.23
    -7 -9 -1 0.08
    -7 -9 -1 0.1
    7 9 1 0.11
    -8 -9 -1 0.25
    -8 -9 -1 0.25
    8 9 1 0.82
    -9 -9 -1 0.96
    -9 -9 -1 1.47
    -13 10 1 0.48
    -13 10 1 0.26
    -12 10 1 -0.09
    -12 10 1 0.06
    -11 10 1 1.52
    -11 10 1 1.95
    -11 10 1 2.2
    -10 10 1 -0.17
    -10 10 1 0.13
    -10 10 1 0.08
    -9 10 1 -0.07
    -9 10 1 0.05
    -9 10 1 0.03
    -8 10 1 0.15
    -8 10 1 0.42
    -8 10 1 0.46
    -8 10 1 0.16
    -8 10 1 0.34
    -7 10 1 3.22
    -7 10 1 3.4
    -7 10 1 2.95
    -7 10 1 3.24
    -7 10 1 3.29
    6 -10 -1 2.57
    -6 10 1 2.46
    -6 10 1 2.61
    -6 10 1 2.38
    -6 10 1 2.12
    -6 10 1 2.63
    -6 10 1 2.27
    5 -10 -1 0.71
    5 -10 -1 0.76
    5 -10 -1 0.57
    -5 10 1 0.6
    -5 10 1 0.75
    -5 10 1 0.61
    -5 10 1 0.7
    -5 10 1 0.82
    -5 10 1 0.4
    4 -10 -1 1.18
    4 -10 -1 0.96
    4 -10 -1 0.93
    -4 10 1 1.22
    -4 10 1 0.66
    -4 10 1 0.9
    -4 10 1 0.9
    -4 10 1 0.97
    -4 10 1 0.73
    3 -10 -1 0.08
    3 -10 -1 0.01
    -3 10 1 -0.04
    -3 10 1 -0.21
    -3 10 1 0.1
    -3 10 1 0.14
    2 -10 -1 0.04
    2 -10 -1 0.13
    -2 10 1 0.04
    -2 10 1 0.18
    -2 10 1 0.01
    -2 10 1 0.08
    1 -10 -1 1.88
    1 -10 -1 1.42
    -1 10 1 2.1
    -1 10 1 2.22
    -1 10 1 2.05
    -1 10 1 1.82
    -1 10 1 1.64
    0 -10 -1 3.78
    0 -10 -1 3.72
    0 10 1 3.53
    0 10 1 3.42
    0 10 1 3.17
    0 10 1 3.55
    0 10 1 3.5
    -1 -10 -1 18.9
    -1 -10 -1 17.86
    1 10 1 18.92
    1 10 1 18.97
    1 10 1 19.59
    1 10 1 17.38
    1 10 1 17.72
    -2 -10 -1 2.12
    -2 -10 -1 2.1
    -2 -10 -1 2.32
    2 10 1 1.72
    2 10 1 2.28
    2 10 1 2.2
    2 10 1 1.64
    -3 -10 -1 0.66
    -3 -10 -1 0.95
    -3 -10 -1 0.36
    3 10 1 0.8
    3 10 1 0.81
    3 10 1 0.83
    3 10 1 0.58
    -4 -10 -1 0.6
    -4 -10 -1 0.57
    -4 -10 -1 0.48
    4 10 1 0.52
    4 10 1 0.52
    4 10 1 0.5
    -5 -10 -1 0.18
    -5 -10 -1 0.38
    -5 -10 -1 0
    5 10 1 0.27
    -6 -10 -1 2.7
    -6 -10 -1 2.27
    -6 -10 -1 2.42
    6 10 1 2.2
    -7 -10 -1 -0.01
    -7 -10 -1 0.31
    -7 -10 -1 -0.07
    7 10 1 0.14
    -8 -10 -1 0.4
    -8 -10 -1 0.59
    8 10 1 0.21
    -9 -10 -1 0.44
    -9 -10 -1 0.07
    -12 11 1 -0.02
    -12 11 1 0.27
    -11 11 1 0.26
    -11 11 1 0.31
    -11 11 1 0.08
    -10 11 1 0.65
    -10 11 1 0.5
    -10 11 1 0.62
    -9 11 1 0.2
    -9 11 1 0.16
    -9 11 1 0.37
    -8 11 1 -0.13
    -8 11 1 0.26
    -8 11 1 0.07
    -7 11 1 3.95
    -7 11 1 4.39
    -7 11 1 4.45
    6 -11 -1 0.11
    -6 11 1 0.11
    -6 11 1 0.15
    -6 11 1 0.49
    -6 11 1 -0.25
    5 -11 -1 0.04
    -5 11 1 0.18
    -5 11 1 -0.17
    -5 11 1 0.18
    -5 11 1 0.03
    4 -11 -1 0.36
    -4 11 1 0.31
    -4 11 1 0.37
    -4 11 1 0.06
    -4 11 1 0.35
    3 -11 -1 0.56
    3 -11 -1 0.79
    -3 11 1 0.69
    -3 11 1 0.78
    -3 11 1 0.74
    2 -11 -1 2.44
    -2 11 1 2.12
    -2 11 1 2.31
    -2 11 1 2.24
    1 -11 -1 0.11
    1 -11 -1 0.18
    -1 11 1 0.3
    -1 11 1 0.49
    -1 11 1 0.35
    0 -11 -1 6.73
    0 -11 -1 7.25
    0 11 1 8.8
    0 11 1 7.6
    0 11 1 6.97
    0 11 1 7.1
    -1 -11 -1 1.5
    -1 -11 -1 1.42
    1 11 1 2.04
    1 11 1 1.02
    1 11 1 1.45
    1 11 1 1.41
    -2 -11 -1 -0.12
    -2 -11 -1 0.28
    -2 -11 -1 0
    2 11 1 -0.3
    2 11 1 0.12
    2 11 1 0.08
    2 11 1 0.01
    -3 -11 -1 0.04
    -3 -11 -1 -0.05
    -3 -11 -1 0.21
    3 11 1 -0.09
    3 11 1 0.24
    3 11 1 0.32
    3 11 1 0.2
    -4 -11 -1 2.54
    -4 -11 -1 2.77
    4 11 1 2.27
    -5 -11 -1 0.22
    -5 -11 -1 0.32
    5 11 1 0.14
    -6 -11 -1 0.4
    -6 -11 -1 0.49
    6 11 1 0.35
    -7 -11 -1 0.13
    -7 -11 -1 0.08
    7 11 1 -0.23
    -8 -11 -1 -0.41
    -12 12 1 0.28
    -12 12 1 0.4
    -11 12 1 2.87
    -11 12 1 2.63
    -11 12 1 2.42
    -10 12 1 0.12
    -10 12 1 0.41
    -10 12 1 -0.11
    -9 12 1 0
    -9 12 1 -0.19
    -9 12 1 0.06
    -8 12 1 0.38
    -8 12 1 0.42
    -8 12 1 0.62
    -7 12 1 0.29
    -7 12 1 0.51
    -7 12 1 0.37
    -6 12 1 0.25
    -6 12 1 -0.19
    -6 12 1 -0.14
    5 -12 -1 -0.04
    -5 12 1 0.14
    -5 12 1 0.2
    -5 12 1 -0.01
    -5 12 1 0.36
    4 -12 -1 -0.13
    -4 12 1 -0.13
    -4 12 1 -0.03
    -4 12 1 -0.41
    -4 12 1 -0.07
    3 -12 -1 1.37
    -3 12 1 1.3
    -3 12 1 1.43
    -3 12 1 2
    -3 12 1 1.43
    2 -12 -1 0.04
    -2 12 1 -0.22
    -2 12 1 0
    -2 12 1 0.22
    1 -12 -1 6.92
    -1 12 1 8.13
    -1 12 1 7.05
    -1 12 1 7.21
    0 -12 -1 0.15
    0 12 1 0.28
    0 12 1 0.1
    0 12 1 0.27
    -1 -12 -1 0.28
    1 12 1 0.22
    1 12 1 0.38
    1 12 1 0.26
    1 12 1 0.3
    -2 -12 -1 2.28
    2 12 1 2.32
    2 12 1 2.7
    2 12 1 2.82
    2 12 1 2.51
    -3 -12 -1 0.13
    3 12 1 0.07
    -4 -12 -1 0.34
    4 12 1 1.27
    -5 -12 -1 0.61
    5 12 1 -0.48
    -6 -12 -1 4.01
    -7 -12 -1 -0.01
    -11 13 1 0.74
    -11 13 1 0.75
    -11 13 1 0.78
    -10 13 1 0.12
    -10 13 1 0.1
    -10 13 1 -0.08
    -9 13 1 1.61
    -9 13 1 0.95
    -9 13 1 0.81
    -8 13 1 0.34
    -8 13 1 0.32
    -8 13 1 0.64
    -7 13 1 0.03
    -7 13 1 -0.11
    -7 13 1 0.04
    -6 13 1 1.5
    -6 13 1 1.4
    -6 13 1 1.25
    -5 13 1 0.57
    -5 13 1 0.75
    -5 13 1 0.94
    4 -13 -1 -0.1
    -4 13 1 0.15
    -4 13 1 -0.18
    -4 13 1 0.08
    3 -13 -1 0.71
    -3 13 1 0.81
    -3 13 1 0.83
    -3 13 1 0.64
    -3 13 1 0.42
    2 -13 -1 0.66
    -2 13 1 0.92
    -2 13 1 0.72
    -2 13 1 0.86
    1 -13 -1 1.26
    -1 13 1 1.02
    -1 13 1 1.02
    -1 13 1 0.82
    0 -13 -1 0.02
    0 13 1 0.27
    0 13 1 0.46
    0 13 1 0.16
    -1 -13 -1 -0.02
    1 13 1 0.05
    1 13 1 -0.22
    1 13 1 -0.02
    -2 -13 -1 0.35
    -3 -13 -1 0.27
    -4 -13 -1 0.11
    -5 -13 -1 1.23
    -10 14 1 0.66
    -10 14 1 1.01
    -10 14 1 0.75
    -9 14 1 0.13
    -9 14 1 0.19
    -9 14 1 0.21
    -8 14 1 1.47
    -8 14 1 1.32
    -8 14 1 0.77
    -7 14 1 0.05
    -7 14 1 -0.17
    -7 14 1 0.11
    -6 14 1 0.43
    -6 14 1 0.4
    -6 14 1 0.58
    -5 14 1 -0.1
    -5 14 1 0.31
    -5 14 1 0.16
    -4 14 1 0.4
    -4 14 1 0.68
    -4 14 1 0.16
    3 -14 -1 -0.17
    -3 14 1 0.12
    -3 14 1 0.28
    -3 14 1 0.31
    2 -14 -1 0.05
    -2 14 1 0.1
    -2 14 1 0.11
    -2 14 1 0.45
    1 -14 -1 1.32
    -1 14 1 1.3
    -1 14 1 1.21
    -1 14 1 1.53
    0 -14 -1 -0.02
    0 14 1 -0.16
    0 14 1 0.21
    -1 -14 -1 0.62
    1 14 1 0.17
    -2 -14 -1 0.46
    -3 -14 -1 -0.11
    -4 -14 -1 1.04
    -8 15 1 0.84
    -8 15 1 0.44
    -8 15 1 0.71
    -7 15 1 0.23
    -7 15 1 0.37
    -7 15 1 0.41
    -6 15 1 -0.14
    -6 15 1 0.19
    -6 15 1 0.29
    -5 15 1 0.2
    -5 15 1 0.28
    -5 15 1 0.39
    -4 15 1 -0.09
    -4 15 1 -0.16
    -4 15 1 0.18
    -3 15 1 0.44
    -3 15 1 -0.05
    -3 15 1 0.15
    -2 15 1 0.94
    -2 15 1 1.49
    -2 15 1 1.17
    1 -15 -1 0.11
    -1 15 1 0.15
    -1 15 1 -0.17
    -1 15 1 -0.39
    0 -15 -1 1.49
    0 15 1 0.97
    0 15 1 1.59
    -1 -15 -1 2.41
    -2 -15 -1 0.19
    -6 16 1 0.3
    -6 16 1 0.18
    -6 16 1 0.6
    -5 16 1 0.04
    -5 16 1 0.04
    -5 16 1 -0.06
    -4 16 1 1.32
    -4 16 1 1.54
    -4 16 1 1.74
    -3 16 1 3.3
    -3 16 1 3.96
    -3 16 1 3.96
    -2 16 1 0.22
    -2 16 1 0.7
    -2 16 1 0.24
    -1 16 1 -0.04
    -1 16 1 0.64
    1 16 -2 0.12
    0 16 -2 -0.1
    0 -16 2 -0.31
    -1 16 -2 0.65
    1 -16 2 0.8
    -2 16 -2 0.1
    -2 16 -2 0.05
    -2 16 -2 0.19
    -3 16 -2 0.14
    -3 16 -2 0.49
    -3 16 -2 0.4
    -4 16 -2 1.83
    -4 16 -2 1.33
    -4 16 -2 1.4
    -5 16 -2 1.77
    -5 16 -2 1.13
    -5 16 -2 1.35
    -6 16 -2 0.71
    -6 16 -2 0.27
    -6 16 -2 0.05
    -7 16 -2 0.05
    -7 16 -2 -0.27
    3 15 -2 -0.02
    -3 -15 2 0.13
    2 15 -2 1.87
    -2 -15 2 1.6
    1 15 -2 -0.26
    -1 -15 2 0.17
    0 15 -2 0.16
    0 -15 2 0.69
    -1 15 -2 0.02
    -1 15 -2 0.49
    -1 15 -2 0.21
    1 -15 2 -0.37
    -2 15 -2 1.33
    -2 15 -2 1.99
    -2 15 -2 2.28
    2 -15 2 1.99
    -3 15 -2 0.33
    -3 15 -2 0.16
    -3 15 -2 -0.33
    3 -15 2 0.25
    -4 15 -2 0.72
    -4 15 -2 0.92
    -4 15 -2 0.93
    -5 15 -2 0.53
    -5 15 -2 0.08
    -5 15 -2 -0.08
    -6 15 -2 4.84
    -6 15 -2 4.14
    -6 15 -2 4.41
    -7 15 -2 4.23
    -7 15 -2 4.81
    -7 15 -2 5.45
    -8 15 -2 0.2
    -8 15 -2 -0.04
    -8 15 -2 0.84
    -9 15 -2 1.76
    -9 15 -2 1.29
    5 14 -2 1.45
    -5 -14 2 1.06
    4 14 -2 5.56
    -4 -14 2 4.09
    3 14 -2 -0.26
    -3 -14 2 -0.26
    2 14 -2 -0.52
    -2 -14 2 0.44
    1 14 -2 1.09
    -1 -14 2 1
    0 14 -2 -0.02
    0 14 -2 -0.1
    0 14 -2 0.15
    0 -14 2 -0.09
    -1 14 -2 0.24
    -1 14 -2 0.4
    -1 14 -2 0.7
    1 -14 2 0.26
    -2 14 -2 1.74
    -2 14 -2 1.2
    -2 14 -2 1.5
    2 -14 2 1.8
    -3 14 -2 1.07
    -3 14 -2 2.53
    -3 14 -2 1.12
    3 -14 2 2.36
    -4 14 -2 -0.07
    -4 14 -2 0.19
    -4 14 -2 0.23
    4 -14 2 0.22
    -5 14 -2 0.35
    -5 14 -2 0.79
    -5 14 -2 0.62
    -6 14 -2 0.31
    -6 14 -2 0.38
    -6 14 -2 0.38
    -7 14 -2 0.41
    -7 14 -2 0.27
    -7 14 -2 0.39
    -8 14 -2 1.43
    -8 14 -2 1.6
    -8 14 -2 1.97
    -9 14 -2 0.43
    -9 14 -2 0.43
    -10 14 -2 -0.07
    -10 14 -2 0.04
    6 13 -2 1.92
    -6 -13 2 1.03
    5 13 -2 0.28
    -5 -13 2 -0.1
    4 13 -2 0.53
    -4 -13 2 0.26
    3 13 -2 0.58
    -3 -13 2 1.11
    2 13 -2 0.39
    -2 -13 2 0.36
    1 13 -2 0.29
    1 13 -2 -0.07
    1 13 -2 -0.26
    -1 -13 2 -0.1
    0 13 -2 1.5
    0 13 -2 1.4
    0 13 -2 1.23
    0 -13 2 1.86
    -1 13 -2 1.98
    -1 13 -2 1.54
    -1 13 -2 1.59
    1 -13 2 1.83
    -2 13 -2 1.38
    -2 13 -2 1.37
    -2 13 -2 2.04
    2 -13 2 1.46
    -3 13 -2 0.47
    -3 13 -2 0.25
    -3 13 -2 0.65
    3 -13 2 0.25
    -4 13 -2 2.96
    -4 13 -2 2.86
    -4 13 -2 3.03
    4 -13 2 2.94
    -5 13 -2 0.97
    -5 13 -2 0.52
    -5 13 -2 0.69
    5 -13 2 0.86
    -6 13 -2 0.05
    -6 13 -2 -0.1
    -6 13 -2 0.21
    -7 13 -2 3.69
    -7 13 -2 2.66
    -7 13 -2 4.05
    -8 13 -2 0.9
    -8 13 -2 0.99
    -8 13 -2 1.3
    -9 13 -2 0.23
    -9 13 -2 0.07
    -10 13 -2 0.08
    -10 13 -2 0.05
    -11 13 -2 -0.01
    -11 13 -2 -0.05
    7 12 -2 3.14
    -7 -12 2 4.67
    -7 -12 2 3.73
    6 12 -2 0.24
    -6 -12 2 0.38
    -6 -12 2 0.24
    5 12 -2 0.58
    -5 -12 2 0.6
    -5 -12 2 0.65
    4 12 -2 0.15
    -4 -12 2 0.45
    -4 -12 2 0.44
    3 12 -2 -0.08
    -3 -12 2 0.51
    -3 -12 2 0.26
    2 12 -2 0.11
    2 12 -2 0.28
    -2 -12 2 0.3
    -2 -12 2 0.1
    1 12 -2 1.14
    1 12 -2 1.43
    1 12 -2 1.28
    -1 -12 2 1
    -1 -12 2 0.98
    0 12 -2 0.14
    0 12 -2 0.04
    0 12 -2 0.03
    0 -12 2 -0.08
    0 -12 2 0.18
    -1 12 -2 0.02
    -1 12 -2 -0.03
    -1 12 -2 0.07
    1 -12 2 0.24
    -2 12 -2 0.96
    -2 12 -2 0.88
    -2 12 -2 1.13
    2 -12 2 0.68
    -3 12 -2 -0.06
    -3 12 -2 0.32
    -3 12 -2 -0.13
    3 -12 2 -0.05
    -4 12 -2 1.36
    -4 12 -2 1.35
    -4 12 -2 1.21
    4 -12 2 1.41
    -5 12 -2 0.13
    -5 12 -2 0.19
    -5 12 -2 -0.08
    5 -12 2 0.14
    -6 12 -2 0.36
    -6 12 -2 0.24
    -6 12 -2 0.14
    6 -12 2 0.35
    -7 12 -2 0.09
    -7 12 -2 0.02
    -7 12 -2 -0.05
    -8 12 -2 1.84
    -8 12 -2 2.29
    -8 12 -2 2.16
    -9 12 -2 0.43
    -9 12 -2 0.56
    -9 12 -2 0.7
    -10 12 -2 8.56
    -10 12 -2 7.77
    -11 12 -2 1.72
    -11 12 -2 1.31
    -12 12 -2 0.59
    -12 12 -2 0.85
    -8 -11 2 0.05
    -8 -11 2 0.27
    7 11 -2 -0.04
    -7 -11 2 0.31
    -7 -11 2 0.06
    6 11 -2 0.94
    -6 -11 2 0.37
    -6 -11 2 0.64
    -6 -11 2 0.45
    5 11 -2 2.82
    -5 -11 2 2.58
    -5 -11 2 2.77
    -5 -11 2 2.33
    4 11 -2 0.15
    -4 -11 2 0.22
    -4 -11 2 0.26
    -4 -11 2 0.03
    3 11 -2 0.7
    3 11 -2 0.44
    -3 -11 2 0.05
    -3 -11 2 0.52
    2 11 -2 0.54
    2 11 -2 0.82
    2 11 -2 0.47
    -2 -11 2 0.67
    -2 -11 2 0.7
    1 11 -2 7.2
    1 11 -2 7.5
    1 11 -2 7.55
    -1 -11 2 7.03
    -1 -11 2 7.67
    0 11 -2 0.26
    0 11 -2 0.23
    0 11 -2 0.17
    0 11 -2 -0.04
    0 -11 2 -0.13
    0 -11 2 -0.05
    -1 11 -2 16.08
    -1 11 -2 15.38
    -1 11 -2 16.88
    -1 11 -2 16.51
    1 -11 2 15.64
    1 -11 2 16.71
    -2 11 -2 4.34
    -2 11 -2 5.22
    -2 11 -2 4.95
    -2 11 -2 4.55
    2 -11 2 4.35
    2 -11 2 5.08
    -3 11 -2 0.74
    -3 11 -2 1.58
    -3 11 -2 0.93
    -3 11 -2 1.26
    -3 11 -2 0.91
    3 -11 2 1.15
    -4 11 -2 0.82
    -4 11 -2 0.79
    -4 11 -2 0.67
    -4 11 -2 0.6
    4 -11 2 0.92
    4 -11 2 0.82
    4 -11 2 0.82
    -5 11 -2 1.56
    -5 11 -2 1.9
    -5 11 -2 1.87
    5 -11 2 2.09
    -6 11 -2 0.88
    -6 11 -2 1.1
    -6 11 -2 1.86
    6 -11 2 1.6
    -7 11 -2 2.62
    -7 11 -2 2.68
    -7 11 -2 2.74
    -8 11 -2 1.03
    -8 11 -2 1.64
    -8 11 -2 1.05
    -9 11 -2 1.93
    -9 11 -2 2
    -9 11 -2 2.09
    -10 11 -2 -0.16
    -10 11 -2 0.04
    -11 11 -2 0.03
    -11 11 -2 -0.01
    -12 11 -2 -0.04
    -12 11 -2 -0.2
    -9 -10 2 0.01
    -9 -10 2 0.26
    -8 -10 2 -0.15
    -8 -10 2 -0.13
    7 10 -2 3.57
    -7 -10 2 4.75
    -7 -10 2 3.58
    -7 -10 2 4.16
    6 10 -2 1.04
    -6 -10 2 1.17
    -6 -10 2 1.13
    -6 -10 2 0.82
    -5 -10 2 0.84
    -5 -10 2 0.94
    -5 -10 2 1.19
    4 10 -2 4.81
    -4 -10 2 5.24
    -4 -10 2 5.32
    -4 -10 2 4.42
    3 10 -2 4.49
    3 10 -2 3.84
    -3 -10 2 4.72
    -3 -10 2 5.31
    -3 -10 2 4.98
    2 10 -2 4.02
    2 10 -2 4.28
    2 10 -2 4.75
    -2 -10 2 4.67
    -2 -10 2 4.94
    1 10 -2 0.44
    1 10 -2 0.37
    1 10 -2 0.61
    -1 -10 2 0.65
    -1 -10 2 0.61
    0 10 -2 0.82
    0 10 -2 0.82
    0 10 -2 0.72
    0 10 -2 1.17
    0 -10 2 0.69
    0 -10 2 0.74
    -1 10 -2 5.88
    -1 10 -2 6.23
    -1 10 -2 6.36
    -1 10 -2 6.3
    1 -10 2 6.46
    1 -10 2 5.85
    -2 10 -2 16.24
    -2 10 -2 16.78
    -2 10 -2 16.22
    -2 10 -2 15.88
    -2 10 -2 16.75
    2 -10 2 16.44
    2 -10 2 14.92
    -3 10 -2 0.52
    -3 10 -2 0.65
    -3 10 -2 0.61
    -3 10 -2 0.62
    -3 10 -2 0.32
    3 -10 2 0.4
    3 -10 2 0.55
    -4 10 -2 11.03
    -4 10 -2 10.61
    -4 10 -2 9.22
    -4 10 -2 10.62
    4 -10 2 10.57
    4 -10 2 10.21
    4 -10 2 10.24
    4 -10 2 10.28
    -5 10 -2 1.85
    -5 10 -2 1.73
    -5 10 -2 2.27
    -5 10 -2 1.75
    -5 10 -2 2.42
    5 -10 2 2.31
    5 -10 2 2.41
    5 -10 2 1.85
    -6 10 -2 0.56
    -6 10 -2 0.14
    -6 10 -2 0.3
    -6 10 -2 0.4
    -6 10 -2 0.41
    6 -10 2 0.51
    6 -10 2 0.43
    -7 10 -2 2.58
    -7 10 -2 2.48
    -7 10 -2 2.46
    7 -10 2 2.45
    -8 10 -2 2.63
    -8 10 -2 2.15
    -8 10 -2 2.29
    -9 10 -2 7.95
    -9 10 -2 7.27
    -10 10 -2 0.68
    -10 10 -2 0.84
    -11 10 -2 0.47
    -11 10 -2 0.3
    -12 10 -2 0.1
    -12 10 -2 0.05
    -13 10 -2 0.69
    -13 10 -2 0.42
    -10 -9 2 1.37
    -10 -9 2 0.75
    -9 -9 2 0.18
    -9 -9 2 -0.02
    8 9 -2 0.29
    -8 -9 2 0.28
    -8 -9 2 0.15
    -7 -9 2 0.09
    -7 -9 2 -0.09
    -7 -9 2 0.14
    -6 -9 2 0.57
    -6 -9 2 -0.04
    -6 -9 2 0.33
    5 9 -2 4.76
    -5 -9 2 4.19
    -5 -9 2 4.23
    -5 -9 2 3.58
    4 9 -2 24.82
    -4 -9 2 25.94
    -4 -9 2 26.92
    -4 -9 2 28.1
    -4 -9 2 26.38
    3 9 -2 4.89
    -3 -9 2 4.75
    -3 -9 2 5.45
    -3 -9 2 4.44
    -3 -9 2 4.76
    2 9 -2 39.07
    2 9 -2 38.71
    -2 -9 2 40.9
    -2 -9 2 38.24
    1 9 -2 0.79
    1 9 -2 0.82
    1 9 -2 1.27
    1 9 -2 1.1
    -1 -9 2 0.89
    -1 -9 2 0.74
    0 9 -2 4.45
    0 9 -2 3.8
    0 9 -2 4.07
    0 9 -2 4.43
    0 -9 2 4.05
    0 -9 2 4.71
    -1 9 -2 1.83
    -1 9 -2 1.74
    -1 9 -2 1.79
    -1 9 -2 1.46
    -1 9 -2 1.8
    1 -9 2 2.11
    1 -9 2 1.95
    -2 9 -2 0.93
    -2 9 -2 0.83
    -2 9 -2 0.96
    -2 9 -2 0.85
    -2 9 -2 0.88
    2 -9 2 0.92
    2 -9 2 0.93
    2 -9 2 0.76
    -3 9 -2 0.86
    -3 9 -2 0.92
    -3 9 -2 0.93
    -3 9 -2 0.92
    -3 9 -2 0.8
    3 -9 2 1.25
    3 -9 2 0.98
    -4 9 -2 1.04
    -4 9 -2 0.74
    -4 9 -2 0.61
    -4 9 -2 0.62
    -4 9 -2 0.48
    4 -9 2 0.44
    4 -9 2 0.68
    4 -9 2 1.05
    4 -9 2 0.75
    -5 9 -2 7.06
    -5 9 -2 7.15
    -5 9 -2 6.77
    -5 9 -2 6.64
    -5 9 -2 5.38
    5 -9 2 6.83
    5 -9 2 7
    5 -9 2 6.67
    -6 9 -2 1.36
    -6 9 -2 1.39
    -6 9 -2 1.43
    -6 9 -2 1.15
    -6 9 -2 1.79
    6 -9 2 1.33
    6 -9 2 1.61
    6 -9 2 1.52
    -7 9 -2 4
    -7 9 -2 3.66
    -7 9 -2 3.81
    -7 9 -2 4.41
    -7 9 -2 3.98
    7 -9 2 4.91
    7 -9 2 3.51
    7 -9 2 4.03
    -8 9 -2 1.18
    -8 9 -2 1.36
    -8 9 -2 1.11
    -8 9 -2 1.7
    8 -9 2 1.54
    -9 9 -2 13.74
    -9 9 -2 14.45
    -10 9 -2 0.28
    -10 9 -2 0.32
    -11 9 -2 0.67
    -11 9 -2 0.98
    -12 9 -2 1.26
    -12 9 -2 0.86
    -13 9 -2 0.12
    -13 9 -2 0.45
    -11 -8 2 0.22
    -11 -8 2 0.19
    -10 -8 2 0.17
    -10 -8 2 0.3
    -9 -8 2 1
    -9 -8 2 1.18
    -8 -8 2 4.68
    -8 -8 2 5.1
    -7 -8 2 0.35
    -7 -8 2 0.33
    -7 -8 2 -0.04
    -6 -8 2 4.68
    -6 -8 2 4.69
    -6 -8 2 5.17
    5 8 -2 7.03
    -5 -8 2 6.58
    -5 -8 2 6.94
    -5 -8 2 7.18
    -5 -8 2 7.74
    4 8 -2 0
    -4 -8 2 0.14
    -4 -8 2 0.3
    -4 -8 2 0.25
    -4 -8 2 0.28
    3 8 -2 -0.12
    -3 -8 2 -0.02
    -3 -8 2 -0.01
    -3 -8 2 -0.1
    -3 -8 2 0.09
    2 8 -2 6.16
    2 8 -2 6.47
    -2 -8 2 6.3
    -2 -8 2 6.27
    -2 -8 2 6.35
    -2 -8 2 6.27
    1 8 -2 2.21
    1 8 -2 2.91
    1 8 -2 1.99
    1 8 -2 2.12
    -1 -8 2 2.5
    -1 -8 2 2.6
    -1 -8 2 2.38
    0 8 -2 0.42
    0 8 -2 0.71
    0 8 -2 0.41
    0 8 -2 0.52
    0 -8 2 0.78
    0 -8 2 0.47
    0 -8 2 0.37
    -1 8 -2 7.31
    -1 8 -2 7.47
    -1 8 -2 7.4
    -1 8 -2 7.03
    -1 8 -2 6.89
    1 -8 2 7.4
    1 -8 2 7.08
    1 -8 2 7.3
    -2 8 -2 6.09
    -2 8 -2 5.37
    -2 8 -2 6.27
    -2 8 -2 6.07
    -2 8 -2 6.54
    -2 8 -2 5.11
    2 -8 2 5.38
    2 -8 2 5.21
    2 -8 2 6.1
    -3 8 -2 3.89
    -3 8 -2 4.01
    -3 8 -2 4.2
    -3 8 -2 4.39
    -3 8 -2 4.68
    3 -8 2 4.03
    3 -8 2 4.17
    -4 8 -2 -0.01
    -4 8 -2 0.07
    -4 8 -2 0.05
    -4 8 -2 -0.05
    -4 8 -2 0.06
    4 -8 2 0.11
    4 -8 2 -0.07
    4 -8 2 0.11
    4 -8 2 0.04
    -5 8 -2 0.21
    -5 8 -2 0.11
    -5 8 -2 0.12
    -5 8 -2 0.07
    -5 8 -2 0.08
    5 -8 2 0.08
    5 -8 2 0
    5 -8 2 0.13
    -6 8 -2 4.71
    -6 8 -2 4.91
    -6 8 -2 4.74
    -6 8 -2 5.02
    -6 8 -2 4.84
    6 -8 2 5.28
    6 -8 2 5.24
    6 -8 2 5.05
    -7 8 -2 6.4
    -7 8 -2 6.01
    -7 8 -2 5.81
    -7 8 -2 6.62
    -7 8 -2 5.74
    7 -8 2 6.11
    7 -8 2 6.93
    7 -8 2 6.33
    -8 8 -2 12.85
    -8 8 -2 12.84
    -8 8 -2 12.64
    -8 8 -2 13.25
    8 -8 2 12.8
    8 -8 2 12.96
    -9 8 -2 -0.15
    -9 8 -2 -0.11
    -9 8 -2 0.06
    -10 8 -2 0.39
    -10 8 -2 0.57
    -11 8 -2 1.42
    -11 8 -2 1.6
    -12 8 -2 0.51
    -12 8 -2 0.36
    -13 8 -2 0.09
    -13 8 -2 0.25
    -11 -7 2 0.32
    -11 -7 2 0.11
    -10 -7 2 5.2
    -10 -7 2 6
    -9 -7 2 0.02
    -9 -7 2 0.43
    -8 -7 2 1.08
    -8 -7 2 1.12
    -8 -7 2 1.04
    -7 -7 2 3.44
    -7 -7 2 3.4
    -7 -7 2 4.28
    -6 -7 2 5.01
    -6 -7 2 6.4
    -6 -7 2 5.37
    -6 -7 2 5.75
    5 7 -2 -0.21
    -5 -7 2 -0.04
    -5 -7 2 0.03
    -5 -7 2 0.18
    -5 -7 2 0.02
    4 7 -2 3.39
    -4 -7 2 2.83
    -4 -7 2 2.57
    -4 -7 2 3.09
    -4 -7 2 2.6
    3 7 -2 4.1
    -3 -7 2 4.47
    -3 -7 2 4.43
    -3 -7 2 4.1
    -3 -7 2 3.68
    2 7 -2 0.35
    2 7 -2 0.72
    2 7 -2 0.59
    -2 -7 2 0.52
    -2 -7 2 0.68
    -2 -7 2 0.38
    -2 -7 2 0.69
    1 7 -2 0.39
    1 7 -2 0.63
    1 7 -2 0.62
    1 7 -2 0.68
    -1 -7 2 0.75
    -1 -7 2 0.35
    -1 -7 2 0.62
    0 7 -2 0.93
    0 7 -2 0.67
    0 7 -2 1
    0 7 -2 1
    0 7 -2 0.85
    0 7 -2 1.09
    0 -7 2 1.34
    0 -7 2 0.94
    0 -7 2 1.09
    0 -7 2 0.91
    -1 7 -2 0.02
    -1 7 -2 -0.11
    -1 7 -2 -0.04
    -1 7 -2 -0.08
    -1 7 -2 0.03
    -1 7 -2 -0.03
    1 -7 2 0.02
    1 -7 2 -0.02
    1 -7 2 -0.07
    1 -7 2 0.02
    -2 7 -2 5.98
    -2 7 -2 5.61
    -2 7 -2 5.1
    -2 7 -2 5.05
    -2 7 -2 5.46
    2 -7 2 5.74
    2 -7 2 5.96
    2 -7 2 5.21
    2 -7 2 4.38
    -3 7 -2 -0.1
    -3 7 -2 0.23
    -3 7 -2 0.16
    -3 7 -2 0.1
    -3 7 -2 0.1
    3 -7 2 0.07
    3 -7 2 0.08
    3 -7 2 0.07
    -4 7 -2 0.44
    -4 7 -2 0.58
    -4 7 -2 0.54
    -4 7 -2 0.47
    -4 7 -2 0.71
    4 -7 2 0.71
    4 -7 2 0.75
    4 -7 2 0.56
    -5 7 -2 6.09
    -5 7 -2 5.98
    -5 7 -2 5.71
    -5 7 -2 5.87
    -5 7 -2 5.67
    5 -7 2 6.46
    5 -7 2 6.15
    5 -7 2 6.04
    -6 7 -2 0.13
    -6 7 -2 0.13
    -6 7 -2 0.02
    -6 7 -2 0.07
    -6 7 -2 0.01
    6 -7 2 0.13
    6 -7 2 0.08
    6 -7 2 0.08
    -7 7 -2 2
    -7 7 -2 1.83
    -7 7 -2 2.21
    -7 7 -2 1.87
    -7 7 -2 1.8
    7 -7 2 2.03
    7 -7 2 1.71
    7 -7 2 1.62
    -8 7 -2 4.17
    -8 7 -2 3.85
    -8 7 -2 4.24
    -8 7 -2 3.85
    8 -7 2 3.99
    8 -7 2 4.43
    -9 7 -2 4.3
    -9 7 -2 3.81
    -9 7 -2 3.55
    -9 7 -2 4.09
    9 -7 2 3.98
    -10 7 -2 1.07
    -10 7 -2 0.87
    -10 7 -2 0.73
    -11 7 -2 0.23
    -11 7 -2 -0.08
    -12 7 -2 -0.1
    -12 7 -2 -0.09
    -13 7 -2 3.88
    -13 7 -2 3.49
    -14 7 -2 0.39
    -12 -6 2 0.47
    -12 -6 2 0.88
    -11 -6 2 1.24
    -11 -6 2 1.99
    -10 -6 2 0.45
    -10 -6 2 0.34
    -9 -6 2 14.37
    -9 -6 2 14.28
    -8 -6 2 3.06
    -8 -6 2 2.63
    -8 -6 2 2.75
    7 6 -2 0.27
    -7 -6 2 0.16
    -7 -6 2 0.12
    -7 -6 2 0.01
    -7 -6 2 -0.1
    6 6 -2 3.13
    -6 -6 2 3.06
    -6 -6 2 2.72
    -6 -6 2 2.74
    -6 -6 2 2.65
    -5 -6 2 3.28
    -5 -6 2 3.55
    -5 -6 2 3.21
    -5 -6 2 2.9
    4 6 -2 0.32
    -4 -6 2 0.53
    -4 -6 2 0.46
    -4 -6 2 0.49
    -4 -6 2 0.27
    3 6 -2 0.38
    3 6 -2 0.53
    -3 -6 2 0.38
    -3 -6 2 0.37
    -3 -6 2 0.31
    -3 -6 2 0.47
    -3 -6 2 0.33
    2 6 -2 20.83
    2 6 -2 21.21
    2 6 -2 20.47
    -2 -6 2 20.31
    -2 -6 2 19.7
    -2 -6 2 21.32
    -2 -6 2 23.75
    -2 -6 2 21.89
    1 6 -2 0.03
    1 6 -2 0.24
    1 6 -2 0.09
    1 6 -2 -0.03
    1 6 -2 0.11
    -1 -6 2 0.1
    -1 -6 2 0.13
    -1 -6 2 -0.07
    -1 -6 2 0.05
    -1 -6 2 0.05
    0 6 -2 0.28
    0 6 -2 0.18
    0 6 -2 0.07
    0 6 -2 0.07
    0 6 -2 0.44
    0 6 -2 0.22
    0 -6 2 0.15
    0 -6 2 0.21
    0 -6 2 0.07
    0 -6 2 0.17
    0 -6 2 0.16
    -1 6 -2 8.38
    -1 6 -2 8.12
    -1 6 -2 8.38
    -1 6 -2 7.79
    -1 6 -2 8.77
    -1 6 -2 8.08
    1 -6 2 8.71
    1 -6 2 8.88
    1 -6 2 8.23
    1 -6 2 7.93
    -2 6 -2 0.15
    -2 6 -2 0.32
    -2 6 -2 0.25
    -2 6 -2 0.3
    -2 6 -2 0.26
    2 -6 2 0.3
    2 -6 2 0.25
    2 -6 2 0.21
    2 -6 2 0.35
    2 -6 2 0.29
    -3 6 -2 94.45
    -3 6 -2 94.61
    -3 6 -2 94.38
    -3 6 -2 94.58
    -3 6 -2 95.31
    3 -6 2 89.48
    3 -6 2 92.44
    3 -6 2 92.28
    3 -6 2 92.8
    3 -6 2 92.18
    -4 6 -2 5.76
    -4 6 -2 5.02
    -4 6 -2 5.35
    -4 6 -2 5.22
    -4 6 -2 5.56
    4 -6 2 4.75
    4 -6 2 4.98
    4 -6 2 4.71
    -5 6 -2 14.25
    -5 6 -2 15.4
    -5 6 -2 14.97
    -5 6 -2 15.82
    -5 6 -2 14.98
    5 -6 2 14.6
    5 -6 2 15.25
    5 -6 2 14.73
    -6 6 -2 0.67
    -6 6 -2 0.37
    -6 6 -2 0.73
    -6 6 -2 0.45
    -6 6 -2 0.52
    6 -6 2 0.43
    6 -6 2 0.56
    6 -6 2 0.51
    -7 6 -2 1.37
    -7 6 -2 1.37
    -7 6 -2 1.56
    -7 6 -2 1.33
    -7 6 -2 1.44
    -7 6 -2 1.47
    7 -6 2 1.46
    7 -6 2 1.74
    7 -6 2 1.34
    -8 6 -2 4.49
    -8 6 -2 4.66
    -8 6 -2 3.92
    -8 6 -2 4.33
    8 -6 2 4.04
    8 -6 2 3.87
    -9 6 -2 0.06
    -9 6 -2 0.04
    -9 6 -2 0.12
    9 -6 2 0.03
    9 -6 2 0.37
    -10 6 -2 7.39
    -10 6 -2 7.62
    -10 6 -2 7.83
    -11 6 -2 0.31
    -11 6 -2 0.2
    -12 6 -2 1.02
    -12 6 -2 0.96
    -13 6 -2 6.16
    -13 6 -2 6.07
    -14 6 -2 1.27
    -14 6 -2 1.5
    -12 -5 2 0.04
    -12 -5 2 0.28
    -11 -5 2 5.74
    -11 -5 2 4.46
    -10 -5 2 0.06
    -10 -5 2 0
    -9 -5 2 7.64
    -9 -5 2 7.62
    -9 -5 2 8.17
    -8 -5 2 8.39
    -8 -5 2 8.88
    -8 -5 2 8.4
    7 5 -2 3.95
    -7 -5 2 4.3
    -7 -5 2 4.1
    -7 -5 2 4.58
    -7 -5 2 4.74
    -7 -5 2 4.17
    6 5 -2 2.17
    -6 -5 2 2.01
    -6 -5 2 1.86
    -6 -5 2 1.99
    -6 -5 2 1.95
    -6 -5 2 2.02
    -5 -5 2 8.95
    -5 -5 2 10.06
    -5 -5 2 8.75
    -5 -5 2 8.79
    -5 -5 2 8.61
    -4 -5 2 10.29
    -4 -5 2 10.51
    -4 -5 2 11.14
    -4 -5 2 10.62
    -4 -5 2 10.69
    3 5 -2 17.98
    3 5 -2 18.04
    -3 -5 2 18.47
    -3 -5 2 16.21
    -3 -5 2 17.02
    -3 -5 2 18.13
    -3 -5 2 17.72
    2 5 -2 4.49
    2 5 -2 3.74
    2 5 -2 4.01
    -2 -5 2 3.95
    -2 -5 2 4.13
    -2 -5 2 4.15
    -2 -5 2 4.11
    -2 -5 2 4.22
    1 5 -2 4.88
    1 5 -2 3.9
    1 5 -2 4.1
    1 5 -2 4.71
    1 5 -2 4.06
    1 5 -2 3.97
    -1 -5 2 4.34
    -1 -5 2 4.41
    -1 -5 2 4.08
    -1 -5 2 3.66
    -1 -5 2 4.18
    -1 -5 2 3.85
    0 5 -2 15.51
    0 5 -2 15.11
    0 5 -2 15.4
    0 5 -2 15.33
    0 5 -2 15.49
    0 5 -2 15.28
    0 -5 2 15.47
    0 -5 2 16.25
    0 -5 2 14.61
    0 -5 2 14.44
    0 -5 2 14.25
    -1 5 -2 0.19
    -1 5 -2 -0.04
    -1 5 -2 0
    -1 5 -2 0.05
    -1 5 -2 -0.03
    1 -5 2 0
    1 -5 2 -0.07
    1 -5 2 -0.05
    1 -5 2 -0.1
    1 -5 2 -0.13
    1 -5 2 0.07
    -2 5 -2 0.39
    -2 5 -2 0.3
    -2 5 -2 0.37
    -2 5 -2 0.42
    -2 5 -2 0.48
    2 -5 2 0.35
    2 -5 2 0.57
    2 -5 2 0.43
    2 -5 2 0.4
    -3 5 -2 12.88
    -3 5 -2 13.4
    -3 5 -2 13.73
    -3 5 -2 13.04
    -3 5 -2 13.96
    3 -5 2 13.76
    3 -5 2 13.41
    3 -5 2 13.02
    3 -5 2 13.89
    3 -5 2 13.86
    3 -5 2 13.89
    -4 5 -2 10.4
    -4 5 -2 9.78
    -4 5 -2 10.29
    -4 5 -2 9.92
    -4 5 -2 10.4
    4 -5 2 10.19
    4 -5 2 10.9
    4 -5 2 10.1
    4 -5 2 10.03
    4 -5 2 10.39
    4 -5 2 9.89
    -5 5 -2 14.36
    -5 5 -2 13.95
    -5 5 -2 14.05
    -5 5 -2 12.97
    -5 5 -2 14.59
    5 -5 2 14.7
    5 -5 2 14.52
    5 -5 2 14.23
    5 -5 2 14.81
    -6 5 -2 1.31
    -6 5 -2 1.28
    -6 5 -2 1.36
    -6 5 -2 1.2
    -6 5 -2 1.29
    6 -5 2 1.53
    6 -5 2 1.61
    6 -5 2 1.5
    -7 5 -2 14.14
    -7 5 -2 14.59
    -7 5 -2 13.7
    -7 5 -2 13.3
    7 -5 2 14.15
    7 -5 2 13.91
    7 -5 2 13.8
    -8 5 -2 6.26
    -8 5 -2 6.55
    -8 5 -2 6.3
    -8 5 -2 6.49
    8 -5 2 5.88
    8 -5 2 6.35
    -9 5 -2 0.71
    -9 5 -2 0.65
    -9 5 -2 0.65
    -9 5 -2 0.81
    9 -5 2 0.6
    -10 5 -2 0.69
    -10 5 -2 0.7
    -10 5 -2 0.69
    10 -5 2 0.59
    -11 5 -2 0.11
    -11 5 -2 0.27
    -12 5 -2 2.16
    -12 5 -2 2.37
    -13 5 -2 0.08
    -13 5 -2 0.25
    -14 5 -2 0.83
    -14 5 -2 1.01
    -13 -4 2 0.5
    -13 -4 2 0.32
    -12 -4 2 0
    -12 -4 2 0.01
    -11 -4 2 0.74
    -11 -4 2 0.6
    -10 -4 2 4.43
    -10 -4 2 4.17
    -9 -4 2 0.17
    -9 -4 2 -0.11
    8 4 -2 6.21
    -8 -4 2 6.49
    -8 -4 2 6.76
    -8 -4 2 6.63
    -8 -4 2 6.51
    7 4 -2 2.18
    -7 -4 2 1.52
    -7 -4 2 1.74
    -7 -4 2 1.91
    -7 -4 2 1.74
    6 4 -2 0.11
    -6 -4 2 0
    -6 -4 2 -0.13
    -6 -4 2 0.15
    -6 -4 2 -0.05
    5 4 -2 2.29
    -5 -4 2 2.13
    -5 -4 2 1.57
    -5 -4 2 2.32
    -5 -4 2 1.52
    -5 -4 2 2.26
    -4 -4 2 14.16
    -4 -4 2 14.03
    -4 -4 2 12.89
    -4 -4 2 13.48
    -4 -4 2 14.67
    3 4 -2 15.21
    3 4 -2 15.09
    3 4 -2 15.53
    -3 -4 2 15.23
    -3 -4 2 15.82
    -3 -4 2 16.76
    -3 -4 2 14.49
    -3 -4 2 15.92
    2 4 -2 1.19
    2 4 -2 1.27
    2 4 -2 0.95
    -2 -4 2 1.33
    -2 -4 2 0.98
    -2 -4 2 1.18
    -2 -4 2 0.89
    -2 -4 2 1
    -2 -4 2 1.2
    1 4 -2 0.23
    1 4 -2 0.14
    1 4 -2 0.13
    1 4 -2 0.26
    1 4 -2 0.09
    -1 -4 2 0.2
    -1 -4 2 0.13
    -1 -4 2 0.12
    -1 -4 2 0.17
    -1 -4 2 0.13
    -1 -4 2 0.13
    -1 -4 2 0.21
    0 4 -2 16.02
    0 4 -2 15.62
    0 4 -2 15.6
    0 4 -2 16.5
    0 4 -2 13.54
    0 4 -2 16.02
    0 -4 2 15.76
    0 -4 2 15.15
    0 -4 2 15.96
    0 -4 2 15.47
    0 -4 2 14.77
    -1 4 -2 3.84
    -1 4 -2 3.71
    -1 4 -2 3.93
    -1 4 -2 3.84
    -1 4 -2 3.76
    1 -4 2 3.93
    1 -4 2 3.34
    1 -4 2 4.11
    1 -4 2 3.6
    1 -4 2 3.96
    1 -4 2 4.21
    -2 4 -2 0.29
    -2 4 -2 0.45
    -2 4 -2 0.36
    -2 4 -2 0.35
    -2 4 -2 0.39
    2 -4 2 0.32
    2 -4 2 0.31
    2 -4 2 0.47
    2 -4 2 0.33
    2 -4 2 0.39
    -3 4 -2 29.5
    -3 4 -2 29.68
    -3 4 -2 28.76
    -3 4 -2 29.74
    -3 4 -2 30.66
    3 -4 2 29.03
    3 -4 2 28.56
    3 -4 2 27.94
    3 -4 2 29.57
    3 -4 2 26.78
    3 -4 2 25.89
    -4 4 -2 -0.09
    -4 4 -2 -0.12
    -4 4 -2 -0.01
    -4 4 -2 0.04
    -4 4 -2 -0.04
    4 -4 2 0.1
    4 -4 2 -0.02
    4 -4 2 -0.01
    4 -4 2 0.01
    4 -4 2 0.01
    4 -4 2 -0.07
    -5 4 -2 -0.07
    -5 4 -2 0.12
    -5 4 -2 0.1
    -5 4 -2 0.03
    5 -4 2 0.01
    5 -4 2 0.1
    5 -4 2 0
    5 -4 2 0.02
    5 -4 2 0.15
    -6 4 -2 9.44
    -6 4 -2 8.85
    -6 4 -2 8.83
    -6 4 -2 9.35
    6 -4 2 8.78
    6 -4 2 8.86
    6 -4 2 9.28
    6 -4 2 10.11
    -7 4 -2 0.84
    -7 4 -2 0.83
    -7 4 -2 0.7
    -7 4 -2 0.71
    7 -4 2 0.88
    7 -4 2 0.89
    7 -4 2 0.85
    -8 4 -2 12.06
    -8 4 -2 12.16
    -8 4 -2 13.11
    -8 4 -2 12.13
    8 -4 2 12.78
    8 -4 2 12.13
    -9 4 -2 0.17
    -9 4 -2 0.14
    -9 4 -2 0.24
    -9 4 -2 0.32
    9 -4 2 0.28
    -10 4 -2 9.2
    -10 4 -2 9.72
    -10 4 -2 9.92
    10 -4 2 9.61
    -11 4 -2 4.75
    -11 4 -2 4.8
    11 -4 2 5.22
    -12 4 -2 0.14
    -12 4 -2 0.16
    -13 4 -2 8.66
    -13 4 -2 8.27
    -14 4 -2 6.9
    -14 4 -2 6.18
    -13 -3 2 0.48
    -13 -3 2 0.62
    -13 -3 2 0.2
    -12 -3 2 1.17
    -12 -3 2 0.8
    -12 -3 2 0.68
    -11 -3 2 0.51
    -11 -3 2 0.48
    -11 -3 2 0.32
    -10 -3 2 1.91
    -10 -3 2 2.51
    -10 -3 2 2.45
    -9 -3 2 3.14
    -9 -3 2 3.31
    -9 -3 2 2.97
    -9 -3 2 3.44
    8 3 -2 3.04
    -8 -3 2 2.86
    -8 -3 2 3.46
    -8 -3 2 2.68
    -8 -3 2 3.48
    -8 -3 2 3.57
    7 3 -2 4.5
    -7 -3 2 4.2
    -7 -3 2 4.41
    -7 -3 2 4.11
    -7 -3 2 4.48
    -7 -3 2 4.36
    6 3 -2 24.65
    -6 -3 2 25.26
    -6 -3 2 23.67
    -6 -3 2 24.51
    -6 -3 2 24.2
    -6 -3 2 24.97
    5 3 -2 16.57
    -5 -3 2 16.49
    -5 -3 2 16.01
    -5 -3 2 17.11
    -5 -3 2 16.44
    -5 -3 2 16.57
    4 3 -2 0.13
    4 3 -2 0.17
    4 3 -2 0.18
    4 3 -2 0.02
    -4 -3 2 0.07
    -4 -3 2 0.17
    -4 -3 2 0.13
    -4 -3 2 0.05
    -4 -3 2 0.14
    3 3 -2 25.03
    3 3 -2 25.14
    3 3 -2 23.84
    -3 -3 2 24.08
    -3 -3 2 25.16
    -3 -3 2 24.56
    -3 -3 2 22.44
    -3 -3 2 24.07
    2 3 -2 9.12
    2 3 -2 9.84
    2 3 -2 10.1
    -2 -3 2 8.96
    -2 -3 2 9.71
    -2 -3 2 9.26
    -2 -3 2 9.6
    -2 -3 2 9.55
    -2 -3 2 9.32
    -2 -3 2 9.91
    1 3 -2 2.5
    1 3 -2 2.24
    1 3 -2 2.42
    1 3 -2 2.33
    1 3 -2 2.43
    -1 -3 2 2.55
    -1 -3 2 2.27
    -1 -3 2 2.27
    -1 -3 2 2.42
    -1 -3 2 2.27
    0 3 -2 9.59
    0 3 -2 8.93
    0 3 -2 9.12
    0 3 -2 9.32
    0 -3 2 8.98
    0 -3 2 9.09
    0 -3 2 9.54
    0 -3 2 9.52
    0 -3 2 9.58
    -1 3 -2 22.92
    -1 3 -2 21.49
    -1 3 -2 21.34
    -1 3 -2 23.37
    1 -3 2 22.4
    1 -3 2 23.27
    1 -3 2 21.63
    1 -3 2 23.08
    1 -3 2 21.41
    -2 3 -2 0.37
    -2 3 -2 0.39
    -2 3 -2 0.44
    -2 3 -2 0.46
    2 -3 2 0.33
    2 -3 2 0.29
    2 -3 2 0.34
    2 -3 2 0.35
    -3 3 -2 33.7
    -3 3 -2 34.42
    -3 3 -2 33.7
    -3 3 -2 35.94
    3 -3 2 37.84
    3 -3 2 34.54
    3 -3 2 37.66
    3 -3 2 34.7
    3 -3 2 33.13
    -4 3 -2 1.92
    -4 3 -2 1.49
    -4 3 -2 1.65
    -4 3 -2 1.54
    4 -3 2 1.69
    4 -3 2 1.32
    4 -3 2 1.82
    4 -3 2 1.9
    4 -3 2 1.72
    4 -3 2 1.78
    -5 3 -2 15.17
    -5 3 -2 16.96
    -5 3 -2 16.92
    -5 3 -2 18.01
    5 -3 2 18.09
    5 -3 2 17.07
    5 -3 2 17.09
    5 -3 2 16.77
    5 -3 2 16.42
    5 -3 2 18.13
    -6 3 -2 3.13
    -6 3 -2 3.64
    -6 3 -2 3.5
    -6 3 -2 3.63
    6 -3 2 3.35
    6 -3 2 3.31
    6 -3 2 3.08
    6 -3 2 3.29
    6 -3 2 3
    -7 3 -2 5.15
    -7 3 -2 6.06
    -7 3 -2 5.36
    -7 3 -2 5.61
    7 -3 2 5.51
    7 -3 2 5.53
    7 -3 2 5.84
    -8 3 -2 1.12
    -8 3 -2 1.21
    -8 3 -2 1.12
    -8 3 -2 1.17
    8 -3 2 0.77
    8 -3 2 1.15
    8 -3 2 1.14
    -9 3 -2 0.76
    -9 3 -2 0.7
    -9 3 -2 0.77
    -9 3 -2 1
    9 -3 2 0.56
    9 -3 2 1
    -10 3 -2 1.06
    -10 3 -2 1.19
    -10 3 -2 1.34
    10 -3 2 1.02
    -11 3 -2 0.76
    -11 3 -2 0.66
    11 -3 2 0.62
    -12 3 -2 0.02
    -12 3 -2 0.14
    12 -3 2 0.36
    -13 3 -2 0.92
    -13 3 -2 1.12
    -13 3 -2 0.92
    -14 3 -2 0.25
    -14 3 -2 -0.13
    -14 3 -2 0.41
    -13 -2 2 1.46
    -13 -2 2 1.16
    -13 -2 2 1.27
    -12 -2 2 0.66
    -12 -2 2 0.85
    -12 -2 2 0.46
    -11 -2 2 0.7
    -11 -2 2 0.43
    -11 -2 2 0.61
    -10 -2 2 0.27
    -10 -2 2 0.13
    -10 -2 2 0.24
    9 2 -2 2.18
    -9 -2 2 2.08
    -9 -2 2 2.29
    -9 -2 2 2.07
    -9 -2 2 2.44
    -9 -2 2 1.84
    8 2 -2 1.09
    -8 -2 2 0.88
    -8 -2 2 0.95
    -8 -2 2 1
    -8 -2 2 1.1
    -8 -2 2 0.94
    7 2 -2 1.74
    -7 -2 2 1.48
    -7 -2 2 1.42
    -7 -2 2 1.96
    -7 -2 2 1.6
    -7 -2 2 1.71
    6 2 -2 0.22
    6 2 -2 0.04
    -6 -2 2 0.15
    -6 -2 2 0.05
    -6 -2 2 0.17
    -6 -2 2 0.14
    -6 -2 2 0.18
    5 2 -2 1.69
    5 2 -2 1.93
    -5 -2 2 1.73
    -5 -2 2 1.81
    -5 -2 2 1.83
    -5 -2 2 1.58
    -5 -2 2 1.96
    4 2 -2 3.34
    4 2 -2 3.33
    4 2 -2 3.38
    4 2 -2 4.09
    -4 -2 2 3.56
    -4 -2 2 3.35
    -4 -2 2 3.25
    -4 -2 2 3.56
    -4 -2 2 3.61
    3 2 -2 0.18
    3 2 -2 0.11
    3 2 -2 -0.05
    3 2 -2 0.09
    3 2 -2 0.02
    -3 -2 2 0.15
    -3 -2 2 0.06
    -3 -2 2 0.11
    -3 -2 2 0.13
    -3 -2 2 0.14
    2 2 -2 8.43
    2 2 -2 8.38
    2 2 -2 8.63
    2 2 -2 8.37
    -2 -2 2 8.52
    -2 -2 2 8.61
    -2 -2 2 8.73
    -2 -2 2 8.54
    -2 -2 2 8.25
    1 2 -2 0.96
    1 2 -2 1.67
    -1 -2 2 1.15
    -1 -2 2 1.05
    -1 -2 2 1.12
    -1 -2 2 1.22
    -1 -2 2 0.74
    0 2 -2 -0.01
    0 2 -2 0
    0 2 -2 -0.04
    0 2 -2 -0.05
    0 -2 2 -0.04
    0 -2 2 0.02
    0 -2 2 -0.01
    0 -2 2 0.01
    1 -2 2 7.2
    1 -2 2 8.08
    1 -2 2 7.68
    -2 2 -2 0.93
    -2 2 -2 0.79
    -2 2 -2 1.12
    -2 2 -2 0.85
    2 -2 2 1.07
    2 -2 2 0.78
    2 -2 2 0.88
    2 -2 2 0.86
    -3 2 -2 8.67
    -3 2 -2 8.25
    -3 2 -2 8.06
    -3 2 -2 8.17
    3 -2 2 7.93
    3 -2 2 8.11
    3 -2 2 8.72
    3 -2 2 8.84
    3 -2 2 8.2
    -4 2 -2 3.54
    -4 2 -2 3.05
    -4 2 -2 3.46
    -4 2 -2 3.47
    4 -2 2 3.34
    4 -2 2 3.03
    4 -2 2 3.4
    4 -2 2 3.28
    4 -2 2 3.23
    -5 2 -2 2.34
    -5 2 -2 2.55
    -5 2 -2 2.51
    -5 2 -2 2.56
    5 -2 2 2.72
    5 -2 2 2.58
    5 -2 2 2.45
    5 -2 2 2.7
    5 -2 2 2.44
    -6 2 -2 6.08
    -6 2 -2 6.32
    -6 2 -2 6.07
    -6 2 -2 5.59
    6 -2 2 6.26
    6 -2 2 6.42
    6 -2 2 6.24
    6 -2 2 5.92
    6 -2 2 6.04
    -7 2 -2 0.03
    -7 2 -2 0.04
    -7 2 -2 -0.01
    -7 2 -2 0.18
    7 -2 2 0.07
    7 -2 2 0.07
    7 -2 2 0.1
    7 -2 2 0.2
    -8 2 -2 0.13
    -8 2 -2 0.36
    -8 2 -2 0.34
    -8 2 -2 0.01
    8 -2 2 0.27
    8 -2 2 0.21
    8 -2 2 0.22
    -9 2 -2 0.45
    -9 2 -2 0.3
    -9 2 -2 0.37
    -9 2 -2 0.38
    9 -2 2 0.26
    9 -2 2 0.33
    -10 2 -2 6.19
    -10 2 -2 6.4
    -10 2 -2 6.51
    10 -2 2 6.53
    -11 2 -2 1.36
    -11 2 -2 1.11
    11 -2 2 1.46
    -12 2 -2 3.05
    -12 2 -2 2.97
    -12 2 -2 3.31
    -13 2 -2 0.06
    -13 2 -2 0.01
    -13 2 -2 0.02
    -14 2 -2 1.14
    -14 2 -2 1.77
    -14 2 -2 1.41
    -14 -1 2 -0.37
    -14 -1 2 -0.07
    -14 -1 2 -0.22
    -13 -1 2 0.27
    -13 -1 2 0.15
    -13 -1 2 0.08
    -12 -1 2 1.39
    -12 -1 2 1.53
    -12 -1 2 1.22
    -11 -1 2 0.09
    -11 -1 2 0.04
    -11 -1 2 -0.11
    -10 -1 2 6.77
    -10 -1 2 6.96
    -10 -1 2 6.78
    -10 -1 2 6.59
    -9 -1 2 4.32
    -9 -1 2 4.45
    -9 -1 2 4.34
    -9 -1 2 4.98
    -9 -1 2 4.81
    -8 -1 2 6.09
    -8 -1 2 5.91
    -8 -1 2 5.76
    -8 -1 2 6.05
    -8 -1 2 6.23
    7 1 -2 0.46
    7 1 -2 0.37
    -7 -1 2 0.4
    -7 -1 2 0.51
    -7 -1 2 0.19
    -7 -1 2 0.34
    -7 -1 2 0.5
    6 1 -2 -0.07
    6 1 -2 -0.09
    -6 -1 2 0.03
    -6 -1 2 -0.04
    -6 -1 2 0.05
    -6 -1 2 -0.01
    -6 -1 2 -0.01
    -6 -1 2 -0.08
    5 1 -2 3
    5 1 -2 2.85
    5 1 -2 2.81
    -5 -1 2 2.94
    -5 -1 2 2.96
    -5 -1 2 2.75
    -5 -1 2 3.07
    -5 -1 2 3
    -5 -1 2 2.81
    4 1 -2 64.1
    4 1 -2 65.49
    4 1 -2 65.15
    4 1 -2 64.68
    -4 -1 2 60.3
    -4 -1 2 63.1
    -4 -1 2 61.68
    -4 -1 2 65.32
    -4 -1 2 63.13
    3 1 -2 36.07
    3 1 -2 36.77
    3 1 -2 36.37
    3 1 -2 35.76
    3 1 -2 36.14
    -3 -1 2 35.86
    -3 -1 2 35.02
    -3 -1 2 37.92
    -3 -1 2 34
    -3 -1 2 34.74
    -3 -1 2 36.65
    2 1 -2 18.29
    2 1 -2 20.56
    2 1 -2 19.9
    2 1 -2 20.3
    -2 -1 2 18.42
    -2 -1 2 17.2
    -2 -1 2 17.31
    -2 -1 2 16.02
    -2 -1 2 18.25
    -2 -1 2 15.97
    1 1 -2 -0.03
    1 1 -2 0.02
    1 1 -2 -0.02
    1 1 -2 -0.01
    1 1 -2 -0.03
    -1 -1 2 -0.05
    -1 -1 2 -0.05
    -1 -1 2 0
    -1 -1 2 0.01
    -1 -1 2 -0.01
    0 1 -2 -0.04
    0 1 -2 -0.07
    0 1 -2 -0.07
    0 1 -2 -0.07
    0 -1 2 -0.06
    0 -1 2 -0.05
    0 -1 2 -0.06
    0 -1 2 -0.04
    -1 1 -2 -0.03
    -1 1 -2 0.03
    -1 1 -2 -0.05
    -1 1 -2 0
    -1 1 -2 0.02
    1 -1 2 0
    1 -1 2 0
    1 -1 2 0.04
    1 -1 2 0
    -2 1 -2 136.07
    -2 1 -2 150.44
    -2 1 -2 151.97
    -2 1 -2 168.61
    2 -1 2 170.53
    2 -1 2 155.86
    -3 1 -2 3.77
    -3 1 -2 3.42
    -3 1 -2 3.34
    -3 1 -2 3.47
    3 -1 2 3.32
    3 -1 2 3.14
    3 -1 2 3.65
    3 -1 2 3
    -4 1 -2 22.1
    -4 1 -2 23.03
    -4 1 -2 21.48
    -4 1 -2 22.75
    4 -1 2 23.14
    4 -1 2 23.54
    4 -1 2 22.78
    4 -1 2 22.44
    4 -1 2 22.54
    -5 1 -2 2.69
    -5 1 -2 2.9
    -5 1 -2 2.46
    -5 1 -2 2.56
    5 -1 2 2.76
    5 -1 2 3.09
    5 -1 2 2.61
    5 -1 2 2.98
    5 -1 2 2.85
    -6 1 -2 7.57
    -6 1 -2 7.31
    -6 1 -2 7.09
    -6 1 -2 7.56
    6 -1 2 7.55
    6 -1 2 7.58
    6 -1 2 7.62
    6 -1 2 7.59
    -7 1 -2 0.03
    -7 1 -2 0.18
    -7 1 -2 0.1
    -7 1 -2 0.09
    7 -1 2 0.02
    7 -1 2 -0.08
    7 -1 2 0.1
    7 -1 2 -0.05
    -8 1 -2 0.16
    -8 1 -2 0.09
    -8 1 -2 0.11
    -8 1 -2 0.12
    8 -1 2 -0.09
    8 -1 2 0.15
    8 -1 2 0.06
    8 -1 2 0.16
    -9 1 -2 3.43
    -9 1 -2 3.9
    -9 1 -2 3.79
    -9 1 -2 3.82
    9 -1 2 3.31
    9 -1 2 3.48
    -10 1 -2 0.43
    -10 1 -2 0.12
    -10 1 -2 0.41
    -10 1 -2 0.48
    10 -1 2 0.27
    -11 1 -2 0.89
    -11 1 -2 1.35
    -11 1 -2 1.22
    11 -1 2 0.98
    -12 1 -2 0.12
    -12 1 -2 0.16
    -12 1 -2 0.43
    -13 1 -2 0.37
    -13 1 -2 0.04
    -13 1 -2 0.49
    -14 1 -2 3.62
    -14 1 -2 3.31
    -14 1 -2 2.82
    -14 0 2 0.64
    -14 0 2 0.67
    -14 0 2 0.7
    -13 0 2 0.21
    -13 0 2 -0.09
    -13 0 2 0.18
    -12 0 2 6.56
    -12 0 2 5.68
    -12 0 2 5.98
    -11 0 2 0.16
    -11 0 2 0.02
    -11 0 2 0.22
    -11 0 2 0.49
    -10 0 2 14.02
    -10 0 2 13.7
    -10 0 2 14.08
    -10 0 2 13.2
    9 0 -2 0.43
    9 0 -2 0.42
    -9 0 2 0.55
    -9 0 2 0.57
    -9 0 2 0.25
    -9 0 2 0.28
    -9 0 2 0.38
    8 0 -2 0.46
    8 0 -2 0.52
    -8 0 2 0.51
    -8 0 2 0.41
    -8 0 2 0.31
    -8 0 2 0.34
    -8 0 2 0.34
    7 0 -2 2.35
    7 0 -2 2.03
    -7 0 2 2.23
    -7 0 2 2.08
    -7 0 2 1.85
    -7 0 2 2.17
    -7 0 2 2.47
    -7 0 2 2
    6 0 -2 14.98
    6 0 -2 15.89
    -6 0 2 15.11
    -6 0 2 13.9
    -6 0 2 14.55
    -6 0 2 14.94
    -6 0 2 14.57
    -6 0 2 14.62
    -6 0 2 14.8
    5 0 -2 0.24
    5 0 -2 0.06
    -5 0 2 0.09
    -5 0 2 0.1
    -5 0 2 0.26
    -5 0 2 0.23
    -5 0 2 0.16
    -5 0 2 0.16
    -5 0 2 0.32
    4 0 -2 0.39
    4 0 -2 0.55
    -4 0 2 0.44
    -4 0 2 0.41
    -4 0 2 0.47
    -4 0 2 0.41
    -4 0 2 0.48
    -4 0 2 0.48
    3 0 -2 9.67
    -3 0 2 9.57
    -3 0 2 9.25
    -3 0 2 9.33
    -3 0 2 9.92
    1 0 -2 -0.01
    1 0 -2 0.01
    1 0 -2 0.01
    1 0 -2 -0.02
    1 0 -2 -0.03
    1 0 -2 0.02
    -1 0 2 0
    -1 0 2 0.01
    -1 0 2 -0.02
    -1 0 2 0.02
    0 0 -2 -0.09
    0 0 -2 -0.1
    0 0 -2 -0.09
    0 0 -2 -0.06
    0 0 -2 -0.1
    0 0 2 -0.01
    0 0 2 -0.01
    0 0 2 -0.04
    0 0 2 -0.08
    0 0 2 -0.03
    -1 0 -2 -0.13
    -1 0 -2 -0.01
    -1 0 -2 -0.01
    -1 0 -2 -0.05
    1 0 2 -0.09
    1 0 2 -0.02
    1 0 2 -0.09
    1 0 2 -0.06
    -2 0 -2 966.19
    -2 0 -2 1000
    -2 0 -2 796.76
    -2 0 -2 905.95
    2 0 2 880.27
    2 0 2 791.99
    -3 0 -2 1.83
    -3 0 -2 1.77
    -3 0 -2 2.16
    -3 0 -2 1.98
    3 0 2 1.87
    3 0 2 1.86
    3 0 2 1.79
    -4 0 -2 25.75
    -4 0 -2 23.4
    -4 0 -2 24.27
    -4 0 -2 23.39
    4 0 2 24.04
    4 0 2 24.69
    4 0 2 23.44
    4 0 2 23.39
    -5 0 -2 0.49
    -5 0 -2 0.29
    -5 0 -2 0.39
    -5 0 -2 0.27
    5 0 2 0.41
    5 0 2 0.23
    5 0 2 0.46
    5 0 2 0.33
    5 0 2 0.39
    -6 0 -2 0.87
    -6 0 -2 0.99
    -6 0 -2 1.08
    -6 0 -2 1.13
    6 0 2 1.19
    6 0 2 1.28
    6 0 2 1.26
    -7 0 -2 0.18
    -7 0 -2 0.13
    -7 0 -2 0.27
    -7 0 -2 0.13
    7 0 2 0.12
    7 0 2 0.18
    7 0 2 0.04
    7 0 2 0.1
    -8 0 -2 2.96
    -8 0 -2 3.91
    -8 0 -2 3.65
    -8 0 -2 3.47
    -8 0 -2 3.67
    8 0 2 3.9
    8 0 2 3.42
    8 0 2 4.03
    8 0 2 4.02
    -9 0 -2 5.37
    -9 0 -2 5.13
    -9 0 -2 5.03
    -9 0 -2 4.67
    -9 0 -2 5.12
    9 0 2 4.71
    9 0 2 4.84
    9 0 2 4.98
    9 0 2 5.18
    -10 0 -2 -0.1
    -10 0 -2 0.15
    -10 0 -2 0.21
    10 0 2 -0.1
    -11 0 -2 0.65
    -11 0 -2 1.04
    -11 0 -2 1.35
    -12 0 -2 0.29
    -12 0 -2 0.56
    -12 0 -2 0.58
    -13 0 -2 1.12
    -13 0 -2 1.64
    -13 0 -2 1.93
    -14 0 -2 0.77
    -14 1 2 0
    -14 1 2 0.3
    -14 1 2 0.09
    -13 1 2 0.56
    -13 1 2 0.65
    -13 1 2 0.84
    -12 1 2 4.26
    -12 1 2 4.23
    -12 1 2 4.45
    -11 1 2 7.07
    -11 1 2 7.6
    -11 1 2 6.82
    -11 1 2 6.88
    -10 1 2 0.13
    -10 1 2 0.11
    -10 1 2 0.1
    -10 1 2 0.18
    -9 1 2 1.04
    -9 1 2 1.15
    -9 1 2 1.19
    -9 1 2 0.95
    -9 1 2 1.18
    -9 1 2 1.06
    -8 1 2 1.58
    -8 1 2 1.65
    -8 1 2 1.13
    -8 1 2 1.61
    -8 1 2 1.5
    -8 1 2 1.32
    -7 1 2 0.08
    -7 1 2 0.4
    -7 1 2 0.31
    -7 1 2 0.34
    -7 1 2 0.31
    -7 1 2 0.29
    -6 1 2 1.11
    -6 1 2 1.13
    -6 1 2 1.16
    -6 1 2 1.11
    -6 1 2 1.2
    -6 1 2 1.15
    -5 1 2 3.23
    -5 1 2 3.43
    -5 1 2 3.38
    -5 1 2 3.42
    -5 1 2 3.34
    -4 1 2 38.41
    -4 1 2 38.24
    -4 1 2 38.17
    -2 1 2 8.66
    1 -1 -2 0.03
    1 -1 -2 -0.01
    1 -1 -2 0.03
    1 -1 -2 -0.02
    1 -1 -2 0.01
    -1 1 2 0.01
    -1 1 2 0.01
    -1 1 2 -0.03
    -1 1 2 0.06
    -1 1 2 -0.02
    0 -1 -2 -0.08
    0 -1 -2 -0.14
    0 -1 -2 -0.17
    0 -1 -2 -0.14
    0 1 2 -0.11
    0 1 2 -0.06
    0 1 2 -0.11
    0 1 2 -0.15
    0 1 2 -0.14
    -1 -1 -2 159.68
    -1 -1 -2 150.37
    -1 -1 -2 163.16
    -2 -1 -2 112.59
    -2 -1 -2 98.03
    -2 -1 -2 113.56
    -2 -1 -2 109.81
    -2 -1 -2 112.17
    2 1 2 105.37
    2 1 2 110.66
    2 1 2 104.92
    2 1 2 109.33
    -3 -1 -2 47.83
    -3 -1 -2 46.43
    -3 -1 -2 49
    -3 -1 -2 46.88
    -3 -1 -2 49.27
    3 1 2 48.36
    3 1 2 49.68
    3 1 2 51.29
    -4 -1 -2 13.69
    -4 -1 -2 12.89
    -4 -1 -2 14.61
    -4 -1 -2 14.16
    -4 -1 -2 14.85
    4 1 2 13.87
    4 1 2 13.53
    4 1 2 13.44
    -5 -1 -2 1.11
    -5 -1 -2 0.87
    -5 -1 -2 1.26
    -5 -1 -2 1.48
    -5 -1 -2 0.99
    5 1 2 1.11
    5 1 2 1.05
    5 1 2 1.27
    -6 -1 -2 0.61
    -6 -1 -2 0.59
    -6 -1 -2 0.52
    -6 -1 -2 0.76
    -6 -1 -2 1.04
    6 1 2 0.7
    6 1 2 0.86
    6 1 2 0.67
    -7 -1 -2 6.24
    -7 -1 -2 5.78
    -7 -1 -2 6.15
    -7 -1 -2 6.2
    -7 -1 -2 6.2
    7 1 2 6.25
    7 1 2 6.44
    7 1 2 6.02
    -8 -1 -2 10.03
    -8 -1 -2 9.3
    -8 -1 -2 9.13
    -8 -1 -2 9.68
    -8 -1 -2 8.8
    8 1 2 9.12
    8 1 2 9.09
    8 1 2 9.75
    8 1 2 9.43
    -9 -1 -2 -0.01
    -9 -1 -2 0.04
    -9 -1 -2 0.13
    -9 -1 -2 0.38
    -9 -1 -2 -0.07
    9 1 2 0.13
    9 1 2 -0.03
    9 1 2 0.19
    9 1 2 0.18
    -10 -1 -2 1.66
    -10 -1 -2 1.61
    -10 -1 -2 1.41
    10 1 2 1.72
    -11 -1 -2 -0.04
    -11 -1 -2 -0.13
    -11 -1 -2 0.11
    -12 -1 -2 0.48
    -12 -1 -2 0.73
    -12 -1 -2 0.74
    -13 -1 -2 0.09
    -13 -1 -2 0.59
    -13 -1 -2 0.53
    -14 2 2 0.39
    -14 2 2 0.1
    -13 2 2 -0.06
    -13 2 2 -0.01
    -13 2 2 0.08
    -12 2 2 3.71
    -12 2 2 3.52
    -12 2 2 3.67
    -11 2 2 -0.02
    -11 2 2 -0.02
    -11 2 2 -0.05
    -11 2 2 0.27
    -10 2 2 2.86
    -10 2 2 2.84
    -10 2 2 3.08
    -10 2 2 2.61
    -10 2 2 2.57
    -10 2 2 3.02
    -9 2 2 0.14
    -9 2 2 0.03
    -9 2 2 0.1
    -9 2 2 0.3
    -9 2 2 0.16
    -8 2 2 6.29
    -8 2 2 6.3
    -8 2 2 6.15
    -8 2 2 6.59
    -8 2 2 6.27
    -7 2 2 0.03
    -7 2 2 0.02
    -7 2 2 0.06
    -7 2 2 0.08
    -7 2 2 0.06
    -7 2 2 0.09
    -6 2 2 1.16
    -6 2 2 1.05
    -6 2 2 1.14
    -6 2 2 1.18
    -6 2 2 1.06
    -6 2 2 1.14
    -5 2 2 23.29
    -5 2 2 23.94
    -5 2 2 23.05
    -4 2 2 0.05
    -3 2 2 9.38
    -3 2 2 10.1
    2 -2 -2 37.47
    2 -2 -2 36.28
    2 -2 -2 36.61
    2 -2 -2 38.23
    -2 2 2 32.23
    -2 2 2 32.98
    -2 2 2 32.83
    -2 2 2 31.88
    -2 2 2 33.9
    -2 2 2 34.54
    1 -2 -2 9.39
    1 -2 -2 9.81
    -1 2 2 8.25
    0 -2 -2 75
    0 -2 -2 84.3
    0 -2 -2 70.62
    0 2 2 77.02
    0 2 2 78.78
    0 2 2 78.87
    -1 -2 -2 29.52
    -1 -2 -2 28.71
    -1 -2 -2 30.52
    -1 -2 -2 30.24
    -1 -2 -2 29.22
    1 2 2 27.22
    1 2 2 30.24
    1 2 2 29.4
    1 2 2 29.11
    1 2 2 28.89
    -2 -2 -2 3.44
    -2 -2 -2 3.58
    -2 -2 -2 3.91
    -2 -2 -2 3.62
    -2 -2 -2 3.65
    2 2 2 3.49
    2 2 2 3.56
    2 2 2 3.71
    2 2 2 3.43
    2 2 2 3.53
    -3 -2 -2 9.07
    -3 -2 -2 8.48
    -3 -2 -2 8.91
    -3 -2 -2 7.78
    -3 -2 -2 8.96
    3 2 2 8.67
    3 2 2 8.3
    3 2 2 8.84
    3 2 2 9.53
    -4 -2 -2 1.9
    -4 -2 -2 1.52
    -4 -2 -2 1.57
    -4 -2 -2 1.5
    -4 -2 -2 1.37
    4 2 2 1.47
    4 2 2 1.71
    4 2 2 2.37
    -5 -2 -2 2.23
    -5 -2 -2 2.15
    -5 -2 -2 2.06
    -5 -2 -2 2.31
    -5 -2 -2 2.17
    5 2 2 2.36
    -6 -2 -2 1.56
    -6 -2 -2 1.26
    -6 -2 -2 1.54
    -6 -2 -2 1.46
    -6 -2 -2 2.07
    6 2 2 1.51
    6 2 2 1.18
    -7 -2 -2 0.12
    -7 -2 -2 -0.02
    -7 -2 -2 0.03
    -7 -2 -2 0.19
    -7 -2 -2 -0.01
    7 2 2 0.22
    7 2 2 0.12
    7 2 2 0.08
    -8 -2 -2 0.93
    -8 -2 -2 0.86
    -8 -2 -2 0.94
    -8 -2 -2 0.58
    -8 -2 -2 0.81
    8 2 2 0.56
    8 2 2 0.8
    8 2 2 0.79
    8 2 2 0.99
    -9 -2 -2 1.22
    -9 -2 -2 1.3
    -9 -2 -2 1.74
    9 2 2 1.72
    9 2 2 1.81
    -10 -2 -2 -0.18
    -10 -2 -2 0
    -10 -2 -2 0.13
    -11 -2 -2 0.19
    -11 -2 -2 -0.09
    -11 -2 -2 -0.03
    -12 -2 -2 1.66
    -12 -2 -2 1.27
    -12 -2 -2 1.15
    -13 -2 -2 0.23
    -13 -2 -2 0.33
    -13 -2 -2 0.45
    -14 3 2 0.9
    -14 3 2 0.83
    -13 3 2 0.12
    -13 3 2 0.37
    -13 3 2 0.24
    -12 3 2 0.03
    -12 3 2 0.12
    -12 3 2 -0.04
    -12 3 2 -0.09
    -11 3 2 0.01
    -11 3 2 -0.14
    -11 3 2 -0.02
    -11 3 2 -0.05
    -10 3 2 1.13
    -10 3 2 1.11
    -10 3 2 1.13
    -10 3 2 0.89
    -10 3 2 1.13
    -9 3 2 0
    -9 3 2 0
    -9 3 2 0.09
    -9 3 2 -0.04
    -9 3 2 0.03
    -8 3 2 1.04
    -8 3 2 0.97
    -8 3 2 1.02
    -8 3 2 0.86
    -8 3 2 0.92
    -8 3 2 0.77
    -7 3 2 3.48
    -7 3 2 3.65
    -7 3 2 3.33
    -7 3 2 3.54
    -7 3 2 3.58
    -7 3 2 3.73
    -6 3 2 4.06
    -6 3 2 4.12
    -6 3 2 4.09
    -6 3 2 4.18
    -6 3 2 4.23
    -6 3 2 4.08
    -5 3 2 12.89
    -5 3 2 12.23
    -5 3 2 11.49
    -5 3 2 12.01
    -5 3 2 12.49
    -4 3 2 48.67
    -4 3 2 47.8
    -4 3 2 46.15
    -4 3 2 48.6
    -4 3 2 48.41
    -4 3 2 47.03
    3 -3 -2 6.04
    -3 3 2 6.01
    -3 3 2 6.15
    -3 3 2 5.93
    -3 3 2 5.97
    -3 3 2 6.09
    -3 3 2 6.16
    2 -3 -2 9.31
    2 -3 -2 9.6
    2 -3 -2 9.23
    2 -3 -2 9.06
    2 -3 -2 8.74
    -2 3 2 8.78
    -2 3 2 9.04
    -2 3 2 9.2
    -2 3 2 9.2
    -2 3 2 8.95
    1 -3 -2 33.52
    1 -3 -2 29.58
    1 -3 -2 29.48
    -1 3 2 29.18
    -1 3 2 29.07
    -1 3 2 30.68
    -1 3 2 29.42
    0 -3 -2 60.6
    0 -3 -2 59.18
    0 -3 -2 59.86
    0 -3 -2 66.77
    0 3 2 64.17
    0 3 2 61.67
    0 3 2 61.97
    0 3 2 63.72
    -1 -3 -2 0.38
    -1 -3 -2 0.18
    -1 -3 -2 0.31
    -1 -3 -2 0.3
    1 3 2 0.21
    1 3 2 0.22
    1 3 2 0.19
    1 3 2 0.16
    1 3 2 0.28
    -2 -3 -2 5.41
    -2 -3 -2 5.73
    -2 -3 -2 5.01
    -2 -3 -2 5.69
    2 3 2 5.69
    2 3 2 5.19
    2 3 2 5.37
    2 3 2 5.52
    2 3 2 5.1
    -3 -3 -2 0.2
    -3 -3 -2 0.01
    -3 -3 -2 -0.06
    -3 -3 -2 0.23
    -3 -3 -2 -0.11
    3 3 2 0.08
    3 3 2 0.03
    3 3 2 0.08
    3 3 2 0.13
    3 3 2 0.02
    -4 -3 -2 7.28
    -4 -3 -2 6.93
    -4 -3 -2 7.19
    -4 -3 -2 7.12
    -4 -3 -2 6.28
    4 3 2 6.29
    4 3 2 7.03
    4 3 2 6.8
    -5 -3 -2 0.14
    -5 -3 -2 0.12
    -5 -3 -2 0.29
    -5 -3 -2 0.3
    -5 -3 -2 0.04
    5 3 2 0.22
    5 3 2 0.05
    -6 -3 -2 0.39
    -6 -3 -2 0.06
    -6 -3 -2 0.27
    -6 -3 -2 0.24
    -6 -3 -2 0.25
    6 3 2 0.21
    6 3 2 0.17
    -7 -3 -2 6.15
    -7 -3 -2 6.01
    -7 -3 -2 6.15
    -7 -3 -2 6.52
    -7 -3 -2 6.8
    7 3 2 6.96
    7 3 2 6.63
    7 3 2 6.23
    -8 -3 -2 -0.14
    -8 -3 -2 0.2
    -8 -3 -2 -0.08
    -8 -3 -2 -0.05
    8 3 2 -0.08
    8 3 2 -0.04
    8 3 2 0.12
    8 3 2 0.05
    -9 -3 -2 0.96
    -9 -3 -2 0.95
    -9 -3 -2 0.83
    9 3 2 0.83
    9 3 2 0.62
    -10 -3 -2 0.29
    -10 -3 -2 0.09
    -10 -3 -2 0.28
    -11 -3 -2 0.28
    -11 -3 -2 0.05
    -11 -3 -2 0.26
    -12 -3 -2 2.76
    -12 -3 -2 1.79
    -12 -3 -2 1.85
    -13 -3 -2 3.87
    -13 -3 -2 4.31
    -13 -3 -2 3.81
    -14 4 2 3.24
    -14 4 2 3.68
    -13 4 2 0.29
    -13 4 2 0.27
    -12 4 2 0.01
    -12 4 2 -0.06
    -12 4 2 0.1
    -11 4 2 1.94
    -11 4 2 1.81
    -11 4 2 1.95
    -11 4 2 1.82
    -10 4 2 1.71
    -10 4 2 1.8
    -10 4 2 2.08
    -10 4 2 1.75
    -10 4 2 1.62
    -9 4 2 2.27
    -9 4 2 2.19
    -9 4 2 2.38
    -9 4 2 2.3
    -9 4 2 2.33
    -8 4 2 0.52
    -8 4 2 0.49
    -8 4 2 0.52
    -8 4 2 0.36
    -8 4 2 0.6
    -8 4 2 0.51
    -7 4 2 8.24
    -7 4 2 8.77
    -7 4 2 8.73
    -7 4 2 8.44
    -7 4 2 8.61
    -7 4 2 8.64
    -6 4 2 4.64
    -6 4 2 4.48
    -6 4 2 4.73
    -6 4 2 4.29
    -6 4 2 4.69
    -6 4 2 4.57
    -5 4 2 0.66
    -5 4 2 0.54
    -5 4 2 0.58
    -5 4 2 0.69
    -5 4 2 0.5
    -5 4 2 0.67
    4 -4 -2 9.84
    4 -4 -2 9.07
    -4 4 2 9.7
    -4 4 2 9.08
    -4 4 2 9.74
    -4 4 2 9.93
    -4 4 2 9.25
    -4 4 2 9.63
    3 -4 -2 4.8
    3 -4 -2 4.68
    3 -4 -2 4.71
    3 -4 -2 4.87
    3 -4 -2 4.09
    -3 4 2 4.61
    -3 4 2 4.76
    -3 4 2 4.82
    -3 4 2 5.26
    -3 4 2 4.75
    -3 4 2 4.46
    2 -4 -2 0.06
    2 -4 -2 -0.04
    2 -4 -2 0.01
    2 -4 -2 -0.08
    2 -4 -2 -0.08
    -2 4 2 0.02
    -2 4 2 -0.03
    -2 4 2 0.04
    -2 4 2 0.03
    1 -4 -2 26.14
    1 -4 -2 28
    1 -4 -2 27.98
    -1 4 2 27.53
    -1 4 2 26.08
    -1 4 2 29.5
    -1 4 2 26.96
    0 -4 -2 0.87
    0 -4 -2 0.8
    0 -4 -2 0.59
    0 -4 -2 0.89
    0 4 2 0.61
    0 4 2 0.81
    0 4 2 0.68
    0 4 2 0.86
    -1 -4 -2 5.56
    -1 -4 -2 5.99
    -1 -4 -2 5.71
    -1 -4 -2 6.36
    1 4 2 5.86
    1 4 2 5.78
    1 4 2 5.57
    1 4 2 5.93
    1 4 2 6.29
    -2 -4 -2 0.08
    -2 -4 -2 0.32
    -2 -4 -2 0.26
    2 4 2 0.2
    2 4 2 0.52
    2 4 2 0.06
    2 4 2 0.07
    2 4 2 0.31
    -3 -4 -2 6.66
    -3 -4 -2 5.79
    -3 -4 -2 6.53
    -3 -4 -2 6.81
    3 4 2 7.51
    3 4 2 6.37
    3 4 2 5.97
    3 4 2 6.1
    3 4 2 6.76
    -4 -4 -2 4.67
    -4 -4 -2 4.88
    -4 -4 -2 4.61
    -4 -4 -2 4.47
    4 4 2 5.83
    4 4 2 4.85
    4 4 2 4.06
    -5 -4 -2 9.82
    -5 -4 -2 9.63
    -5 -4 -2 8.86
    -5 -4 -2 9.59
    -5 -4 -2 9.75
    5 4 2 9.12
    5 4 2 9.49
    -6 -4 -2 0.5
    -6 -4 -2 0.37
    -6 -4 -2 0.22
    -6 -4 -2 0.27
    6 4 2 0.67
    6 4 2 0.08
    -7 -4 -2 1.55
    -7 -4 -2 2.31
    -7 -4 -2 1.81
    -7 -4 -2 2.19
    7 4 2 2.04
    7 4 2 2.07
    7 4 2 2.16
    -8 -4 -2 1.11
    -8 -4 -2 0.92
    -8 -4 -2 1.1
    8 4 2 1.2
    8 4 2 1.13
    -9 -4 -2 0.24
    -9 -4 -2 -0.05
    -9 -4 -2 -0.01
    9 4 2 -0.02
    -10 -4 -2 1.11
    -10 -4 -2 1.33
    -10 -4 -2 1.25
    -11 -4 -2 1.55
    -11 -4 -2 1.68
    -11 -4 -2 2.21
    -12 -4 -2 1.35
    -12 -4 -2 0.93
    -12 -4 -2 1.61
    -14 5 2 -0.06
    -14 5 2 -0.19
    -13 5 2 0.74
    -12 5 2 -0.09
    -12 5 2 -0.07
    -12 5 2 -0.11
    -12 5 2 0.02
    -11 5 2 0.43
    -11 5 2 0.59
    -11 5 2 0.56
    -11 5 2 0.67
    -10 5 2 3.04
    -10 5 2 3.2
    -10 5 2 3.14
    -10 5 2 2.64
    -10 5 2 2.99
    -9 5 2 4.55
    -9 5 2 5.45
    -9 5 2 5.26
    -9 5 2 5.21
    -9 5 2 5.13
    -9 5 2 5.18
    -8 5 2 5.24
    -8 5 2 5.17
    -8 5 2 5.46
    -8 5 2 4.9
    -8 5 2 4.99
    -8 5 2 5.29
    -7 5 2 0.48
    -7 5 2 0.42
    -7 5 2 0.56
    -7 5 2 0.5
    -7 5 2 0.39
    -7 5 2 0.53
    -7 5 2 0.31
    -6 5 2 0.06
    -6 5 2 0.14
    -6 5 2 0.17
    -6 5 2 0.15
    -6 5 2 0.15
    -6 5 2 0.18
    -6 5 2 0.23
    5 -5 -2 7.75
    5 -5 -2 8.28
    -5 5 2 8.39
    -5 5 2 8.15
    -5 5 2 7.82
    -5 5 2 8.05
    -5 5 2 8.36
    -5 5 2 8.03
    4 -5 -2 1.04
    4 -5 -2 1.11
    4 -5 -2 1.17
    -4 5 2 0.88
    -4 5 2 0.9
    -4 5 2 0.96
    -4 5 2 1.05
    -4 5 2 1.14
    3 -5 -2 19.83
    3 -5 -2 20.47
    3 -5 -2 20.7
    3 -5 -2 19.86
    3 -5 -2 19.62
    -3 5 2 18.52
    -3 5 2 20.22
    -3 5 2 19.98
    -3 5 2 20.03
    -3 5 2 20.39
    -3 5 2 20.86
    2 -5 -2 6.56
    2 -5 -2 7.36
    2 -5 -2 7.07
    2 -5 -2 6.43
    2 -5 -2 7.04
    -2 5 2 6.72
    -2 5 2 6.86
    -2 5 2 7.41
    -2 5 2 6.05
    1 -5 -2 1.33
    1 -5 -2 0.96
    1 -5 -2 1.05
    -1 5 2 1.2
    -1 5 2 1.07
    -1 5 2 1.32
    -1 5 2 0.99
    0 -5 -2 6.92
    0 -5 -2 6.45
    0 -5 -2 7.06
    0 -5 -2 7.23
    0 5 2 7.29
    0 5 2 7.02
    0 5 2 7.39
    0 5 2 6.79
    -1 -5 -2 6.91
    -1 -5 -2 6.57
    -1 -5 -2 7.28
    -1 -5 -2 6.86
    1 5 2 7.77
    1 5 2 7.01
    1 5 2 7.02
    1 5 2 7.04
    -2 -5 -2 8.48
    -2 -5 -2 7.35
    -2 -5 -2 7.25
    -2 -5 -2 7.61
    2 5 2 8.47
    2 5 2 7.28
    2 5 2 7.97
    2 5 2 8.44
    2 5 2 7.55
    -3 -5 -2 0.07
    -3 -5 -2 0.26
    -3 -5 -2 0.45
    3 5 2 0.28
    3 5 2 0.25
    3 5 2 0.24
    3 5 2 0.15
    -4 -5 -2 8.07
    -4 -5 -2 8.21
    -4 -5 -2 8.8
    4 5 2 8.09
    4 5 2 8.53
    -5 -5 -2 2.62
    -5 -5 -2 3.29
    -5 -5 -2 2.65
    5 5 2 2.63
    5 5 2 2.96
    -6 -5 -2 -0.17
    -6 -5 -2 -0.1
    -6 -5 -2 0.09
    6 5 2 0.12
    6 5 2 0.02
    -7 -5 -2 3.53
    -7 -5 -2 3.7
    7 5 2 3.21
    -8 -5 -2 0.74
    -8 -5 -2 0.6
    8 5 2 0.52
    -9 -5 -2 0.14
    -9 -5 -2 0.09
    9 5 2 0.38
    -10 -5 -2 1.21
    -10 -5 -2 1.46
    -11 -5 -2 2.38
    -11 -5 -2 1.98
    -12 -5 -2 0.48
    -12 -5 -2 0.15
    -14 6 2 0.98
    -13 6 2 2.19
    -12 6 2 2.17
    -12 6 2 2.12
    -12 6 2 2.04
    -11 6 2 7.52
    -11 6 2 7.08
    -11 6 2 6.72
    -11 6 2 6.98
    -11 6 2 7.06
    -10 6 2 11.54
    -10 6 2 11.41
    -10 6 2 11.2
    -10 6 2 10.75
    -10 6 2 11.11
    -9 6 2 0.22
    -9 6 2 0.23
    -9 6 2 0.1
    -9 6 2 0.27
    -9 6 2 0.26
    -9 6 2 0.24
    -9 6 2 0.01
    -8 6 2 0.14
    -8 6 2 0.25
    -8 6 2 0.46
    -8 6 2 0.31
    -8 6 2 0.3
    -8 6 2 0.3
    -8 6 2 0.09
    -7 6 2 0.37
    -7 6 2 0.37
    -7 6 2 0.16
    -7 6 2 0.13
    -7 6 2 0.38
    -7 6 2 0.36
    -7 6 2 0.38
    6 -6 -2 0.21
    6 -6 -2 0.24
    -6 6 2 0.09
    -6 6 2 0.18
    -6 6 2 0.25
    -6 6 2 0.21
    -6 6 2 0.35
    -6 6 2 0.16
    -6 6 2 0.12
    5 -6 -2 0.03
    5 -6 -2 0.18
    -5 6 2 0.17
    -5 6 2 0.27
    -5 6 2 0.17
    4 -6 -2 0.45
    4 -6 -2 0.62
    4 -6 -2 0.57
    4 -6 -2 0.39
    -4 6 2 0.45
    -4 6 2 0.39
    -4 6 2 0.51
    -4 6 2 0.54
    -4 6 2 0.56
    -4 6 2 0.46
    3 -6 -2 0.05
    3 -6 -2 0.05
    3 -6 -2 -0.04
    3 -6 -2 -0.1
    -3 6 2 0
    -3 6 2 0.04
    -3 6 2 0.04
    -3 6 2 0.11
    -3 6 2 0.01
    2 -6 -2 21.67
    2 -6 -2 21.64
    2 -6 -2 20.75
    2 -6 -2 21.15
    -2 6 2 19.8
    -2 6 2 21.51
    -2 6 2 20.46
    -2 6 2 20.74
    -2 6 2 23.02
    1 -6 -2 0.14
    1 -6 -2 0
    1 -6 -2 -0.02
    1 -6 -2 0
    -1 6 2 -0.01
    -1 6 2 -0.05
    -1 6 2 0.04
    -1 6 2 -0.01
    0 -6 -2 3.6
    0 -6 -2 4.16
    0 -6 -2 3.49
    0 6 2 3.62
    0 6 2 3.61
    0 6 2 3.92
    0 6 2 3.64
    -1 -6 -2 3.07
    -1 -6 -2 2.86
    -1 -6 -2 2.71
    1 6 2 2.77
    1 6 2 2.74
    1 6 2 2.99
    1 6 2 2.99
    -2 -6 -2 9.81
    -2 -6 -2 10.31
    -2 -6 -2 10.18
    2 6 2 10.22
    2 6 2 9.89
    2 6 2 10.91
    2 6 2 11.05
    -3 -6 -2 0.11
    -3 -6 -2 0.2
    -3 -6 -2 0.03
    3 6 2 0.1
    3 6 2 0.16
    3 6 2 0.12
    -4 -6 -2 1.09
    -4 -6 -2 0.97
    -4 -6 -2 0.79
    4 6 2 1.04
    4 6 2 0.96
    -5 -6 -2 2.54
    -5 -6 -2 1.66
    -5 -6 -2 2.38
    5 6 2 1.82
    5 6 2 1.98
    -6 -6 -2 3.26
    -6 -6 -2 3.36
    -6 -6 -2 3.94
    6 6 2 3.61
    6 6 2 4.01
    -7 -6 -2 0.11
    -7 -6 -2 0.19
    7 6 2 0.17
    -8 -6 -2 0.06
    -8 -6 -2 0
    8 6 2 0
    -9 -6 -2 2.12
    -9 -6 -2 1.97
    9 6 2 1.89
    -10 -6 -2 0.08
    -10 -6 -2 0.19
    -11 -6 -2 3.23
    -11 -6 -2 2.8
    -14 7 2 0.77
    -13 7 2 0.41
    -13 7 2 0.21
    -12 7 2 0.08
    -12 7 2 0.14
    -12 7 2 0.15
    -11 7 2 0.14
    -11 7 2 0.13
    -11 7 2 0.04
    -11 7 2 0.38
    -11 7 2 0.16
    -10 7 2 -0.04
    -10 7 2 0.24
    -10 7 2 0.07
    -10 7 2 -0.04
    -10 7 2 -0.04
    -9 7 2 0
    -9 7 2 -0.01
    -9 7 2 -0.09
    -9 7 2 -0.03
    -9 7 2 -0.12
    -9 7 2 0.11
    -9 7 2 -0.12
    -8 7 2 5.72
    -8 7 2 5.72
    -8 7 2 5.55
    -8 7 2 5.17
    -8 7 2 5.4
    -8 7 2 5.75
    -8 7 2 5.67
    -7 7 2 1.08
    -7 7 2 1.08
    -7 7 2 1.12
    -7 7 2 1.52
    -7 7 2 1.31
    -7 7 2 1.24
    -7 7 2 1.2
    6 -7 -2 1.99
    6 -7 -2 1.98
    -6 7 2 1.94
    -6 7 2 1.98
    -6 7 2 2.14
    -6 7 2 2.07
    -6 7 2 1.88
    -6 7 2 2.8
    5 -7 -2 2.13
    5 -7 -2 2.17
    -5 7 2 2.3
    -5 7 2 1.77
    -5 7 2 2.21
    -5 7 2 1.97
    -5 7 2 1.65
    4 -7 -2 0.33
    4 -7 -2 0.43
    4 -7 -2 0.36
    -4 7 2 0.25
    -4 7 2 0.2
    -4 7 2 0.34
    -4 7 2 0.64
    -4 7 2 0.43
    3 -7 -2 0.52
    3 -7 -2 0.53
    3 -7 -2 0.4
    -3 7 2 0.66
    -3 7 2 0.2
    -3 7 2 0.21
    -3 7 2 0.33
    -3 7 2 0.25
    2 -7 -2 1.19
    2 -7 -2 0.98
    -2 7 2 0.99
    -2 7 2 0.89
    -2 7 2 1.2
    -2 7 2 1.33
    -2 7 2 1.19
    1 -7 -2 0.29
    1 -7 -2 0.54
    -1 7 2 0.91
    -1 7 2 0.58
    -1 7 2 0.53
    -1 7 2 0.55
    -1 7 2 0.47
    0 -7 -2 7.37
    0 -7 -2 7.54
    0 -7 -2 7.79
    0 7 2 7.76
    0 7 2 8.41
    0 7 2 6.72
    0 7 2 7.47
    0 7 2 7.76
    -1 -7 -2 5.59
    -1 -7 -2 5.53
    -1 -7 -2 5.52
    1 7 2 5.28
    1 7 2 5.75
    1 7 2 5.3
    -2 -7 -2 0.4
    -2 -7 -2 0.03
    -2 -7 -2 0.06
    2 7 2 0.06
    2 7 2 0.09
    2 7 2 0.11
    -3 -7 -2 0.21
    -3 -7 -2 0.24
    -3 -7 -2 0.49
    3 7 2 0.39
    3 7 2 0.47
    -4 -7 -2 4.29
    -4 -7 -2 4.01
    -4 -7 -2 3.81
    4 7 2 3.9
    4 7 2 4.02
    -5 -7 -2 0.21
    -5 -7 -2 -0.09
    -5 -7 -2 0.05
    5 7 2 0.29
    5 7 2 -0.02
    -6 -7 -2 2.2
    -6 -7 -2 2.06
    6 7 2 2.18
    6 7 2 2.86
    -7 -7 -2 4.81
    -7 -7 -2 4.21
    7 7 2 4.82
    -8 -7 -2 1.16
    -8 -7 -2 0.87
    8 7 2 1.08
    -9 -7 -2 2.28
    -9 -7 -2 2.62
    -10 -7 -2 0.32
    -10 -7 -2 0.53
    -11 -7 -2 2.44
    -11 -7 -2 2.99
    -14 8 2 0.71
    -13 8 2 0.35
    -13 8 2 0.46
    -12 8 2 0.4
    -12 8 2 0.08
    -11 8 2 0.08
    -11 8 2 0.05
    -11 8 2 -0.06
    -11 8 2 0.14
    -10 8 2 2.33
    -10 8 2 2.16
    -10 8 2 2.39
    -10 8 2 2.32
    -10 8 2 2.33
    -9 8 2 2.38
    -9 8 2 2.61
    -9 8 2 2.3
    -9 8 2 2.64
    -9 8 2 2.91
    -9 8 2 2.54
    -8 8 2 4.96
    -8 8 2 4.82
    -8 8 2 4.69
    -8 8 2 4.97
    -8 8 2 5.03
    -8 8 2 4.8
    7 -8 -2 -0.06
    -7 8 2 0.26
    -7 8 2 0.03
    -7 8 2 0.01
    -7 8 2 0.06
    -7 8 2 0.03
    -7 8 2 0.15
    -6 8 2 13.86
    -6 8 2 13.35
    -6 8 2 13.77
    -6 8 2 15.07
    -6 8 2 12.98
    -6 8 2 14.12
    -6 8 2 13.9
    5 -8 -2 1.82
    5 -8 -2 1.93
    5 -8 -2 1.64
    -5 8 2 2.03
    -5 8 2 1.79
    -5 8 2 1.56
    -5 8 2 1.65
    -5 8 2 2.02
    -5 8 2 1.96
    4 -8 -2 -0.02
    4 -8 -2 0.02
    4 -8 -2 -0.05
    -4 8 2 -0.03
    -4 8 2 -0.25
    -4 8 2 0
    -4 8 2 0.07
    3 -8 -2 1.99
    3 -8 -2 2.26
    3 -8 -2 2.03
    -3 8 2 2.03
    -3 8 2 2
    -3 8 2 2.18
    -3 8 2 1.85
    -3 8 2 2.45
    2 -8 -2 8.05
    2 -8 -2 7.75
    -2 8 2 7.53
    -2 8 2 7.68
    -2 8 2 8.18
    -2 8 2 7.8
    -2 8 2 8.4
    1 -8 -2 0.8
    1 -8 -2 0.9
    -1 8 2 0.62
    -1 8 2 1.19
    -1 8 2 0.76
    -1 8 2 0.83
    -1 8 2 1.03
    0 -8 -2 1.22
    0 -8 -2 0.95
    0 -8 -2 1.17
    0 8 2 0.98
    0 8 2 1.18
    0 8 2 1.37
    0 8 2 1.28
    -1 -8 -2 19.15
    -1 -8 -2 20.8
    -1 -8 -2 20.36
    1 8 2 19.2
    1 8 2 18.37
    1 8 2 18.48
    1 8 2 18.87
    -2 -8 -2 5.31
    -2 -8 -2 5.05
    2 8 2 4.86
    2 8 2 5.28
    2 8 2 5.38
    2 8 2 4.81
    -3 -8 -2 0.05
    -3 -8 -2 0.31
    3 8 2 0.26
    3 8 2 0.3
    3 8 2 0.12
    -4 -8 -2 0.97
    -4 -8 -2 0.57
    4 8 2 0.76
    4 8 2 0.63
    4 8 2 0.82
    -5 -8 -2 -0.06
    -5 -8 -2 0.07
    5 8 2 -0.04
    5 8 2 -0.15
    5 8 2 -0.01
    -6 -8 -2 7.03
    -6 -8 -2 6.89
    6 8 2 6.3
    -7 -8 -2 -0.03
    -7 -8 -2 -0.07
    7 8 2 -0.16
    -8 -8 -2 4.64
    -8 -8 -2 4.1
    8 8 2 4.27
    -9 -8 -2 0.55
    -9 -8 -2 -0.2
    -10 -8 -2 0.19
    -10 -8 -2 -0.13
    -13 9 2 0.24
    -13 9 2 0
    -12 9 2 0.85
    -12 9 2 0.74
    -11 9 2 1.27
    -11 9 2 1.2
    -11 9 2 1.18
    -10 9 2 0.09
    -10 9 2 0.06
    -10 9 2 -0.12
    -10 9 2 -0.02
    -9 9 2 0.78
    -9 9 2 0.57
    -9 9 2 0.82
    -9 9 2 0.76
    -9 9 2 0.59
    -8 9 2 0.31
    -8 9 2 0.09
    -8 9 2 0.07
    -8 9 2 0.2
    -8 9 2 0.05
    7 -9 -2 -0.05
    -7 9 2 -0.08
    -7 9 2 0.09
    -7 9 2 -0.06
    -7 9 2 0.09
    -7 9 2 0.16
    -7 9 2 0.14
    6 -9 -2 8.85
    -6 9 2 9.87
    -6 9 2 8.83
    -6 9 2 9.35
    -6 9 2 9.08
    -6 9 2 9.91
    -6 9 2 9.78
    -6 9 2 10.14
    5 -9 -2 1.08
    5 -9 -2 1.04
    5 -9 -2 1.13
    -5 9 2 1.16
    -5 9 2 1.02
    -5 9 2 0.65
    -5 9 2 0.92
    -5 9 2 0.99
    4 -9 -2 4.9
    4 -9 -2 5.39
    4 -9 -2 5.32
    -4 9 2 5.85
    -4 9 2 5.29
    -4 9 2 5.55
    -4 9 2 5.6
    3 -9 -2 0.6
    3 -9 -2 0.75
    -3 9 2 0.75
    -3 9 2 0.65
    -3 9 2 0.56
    -3 9 2 0.65
    2 -9 -2 4.48
    2 -9 -2 3.51
    -2 9 2 4.8
    -2 9 2 5.23
    -2 9 2 4.67
    -2 9 2 4.37
    1 -9 -2 2.78
    1 -9 -2 2.72
    -1 9 2 2.32
    -1 9 2 2.21
    -1 9 2 2.69
    -1 9 2 2.45
    0 -9 -2 4.07
    0 -9 -2 3.92
    0 9 2 4.07
    0 9 2 3.8
    0 9 2 3.49
    0 9 2 4.21
    -1 -9 -2 10.25
    -1 -9 -2 10.36
    -1 -9 -2 9.55
    1 9 2 11.62
    1 9 2 10.46
    1 9 2 10.78
    1 9 2 10.05
    -2 -9 -2 14.08
    -2 -9 -2 14.46
    -2 -9 -2 13.28
    2 9 2 13.53
    2 9 2 13.38
    2 9 2 13.26
    -3 -9 -2 6.18
    -3 -9 -2 6.08
    -3 -9 -2 6.15
    3 9 2 6.67
    3 9 2 5.41
    3 9 2 6.42
    -4 -9 -2 0.82
    -4 -9 -2 1.1
    -4 -9 -2 1.05
    4 9 2 1.42
    4 9 2 0.64
    4 9 2 1.04
    -5 -9 -2 0.12
    -5 -9 -2 -0.06
    5 9 2 -0.1
    -6 -9 -2 1.19
    -6 -9 -2 1.26
    6 9 2 1.22
    -7 -9 -2 1.46
    -7 -9 -2 1.31
    7 9 2 1.65
    -8 -9 -2 6.84
    -8 -9 -2 6.22
    8 9 2 7.37
    -9 -9 -2 1.99
    -9 -9 -2 2.14
    -13 10 2 1.05
    -13 10 2 0.91
    -12 10 2 -0.07
    -12 10 2 -0.14
    -11 10 2 1.93
    -11 10 2 1.69
    -11 10 2 1.2
    -10 10 2 0.09
    -10 10 2 0.11
    -10 10 2 0.09
    -9 10 2 3.6
    -9 10 2 3.1
    -9 10 2 4.64
    -8 10 2 2.48
    -8 10 2 3.19
    -8 10 2 3.39
    -8 10 2 2.49
    -8 10 2 2.53
    -7 10 2 0.89
    -7 10 2 0.78
    -7 10 2 1.09
    -7 10 2 0.72
    -7 10 2 0.84
    -7 10 2 0.86
    6 -10 -2 4.22
    -6 10 2 3.54
    -6 10 2 3.89
    -6 10 2 4.8
    -6 10 2 4.08
    -6 10 2 4.37
    5 -10 -2 0.43
    5 -10 -2 0.41
    -5 10 2 0.49
    -5 10 2 0.34
    -5 10 2 0.51
    -5 10 2 0.41
    -5 10 2 0.48
    -5 10 2 0.38
    4 -10 -2 4.79
    4 -10 -2 4.23
    -4 10 2 4.43
    -4 10 2 4.42
    -4 10 2 4.78
    -4 10 2 4.5
    -4 10 2 4.66
    3 -10 -2 0.76
    3 -10 -2 0.77
    -3 10 2 0.94
    -3 10 2 0.66
    -3 10 2 0.72
    -3 10 2 0.92
    2 -10 -2 0.14
    2 -10 -2 -0.07
    -2 10 2 0.04
    -2 10 2 0.22
    -2 10 2 -0.01
    1 -10 -2 1.54
    1 -10 -2 1.94
    -1 10 2 2.18
    -1 10 2 1.73
    -1 10 2 2.09
    0 -10 -2 0.23
    0 -10 -2 0.4
    0 10 2 0.27
    0 10 2 0.38
    0 10 2 0.49
    -1 -10 -2 5.52
    -1 -10 -2 6.92
    -1 -10 -2 5.9
    1 10 2 6.24
    1 10 2 6.26
    1 10 2 5.71
    -2 -10 -2 9.88
    -2 -10 -2 10.23
    -2 -10 -2 8.87
    2 10 2 9.99
    2 10 2 9.77
    -3 -10 -2 0.46
    -3 -10 -2 0.63
    -3 -10 -2 0.47
    3 10 2 0.26
    3 10 2 0.69
    -4 -10 -2 0.55
    -4 -10 -2 0.83
    -4 -10 -2 1
    4 10 2 1.07
    4 10 2 1.19
    -5 -10 -2 1.39
    -5 -10 -2 1.81
    -5 -10 -2 1.26
    5 10 2 1.47
    -6 -10 -2 1.74
    -6 -10 -2 2.15
    -6 -10 -2 1.99
    6 10 2 2.35
    -7 -10 -2 1.85
    -7 -10 -2 1.32
    7 10 2 1.22
    -8 -10 -2 0
    -8 -10 -2 -0.25
    8 10 2 0.15
    -12 11 2 0.6
    -12 11 2 0.95
    -11 11 2 0.54
    -11 11 2 0.52
    -11 11 2 0.35
    -10 11 2 0.34
    -10 11 2 0.11
    -10 11 2 0.08
    -9 11 2 -0.17
    -9 11 2 0.09
    -9 11 2 0.1
    -8 11 2 0.1
    -8 11 2 0.03
    -8 11 2 0.3
    -7 11 2 3.51
    -7 11 2 3.58
    -7 11 2 3.65
    -6 11 2 1.42
    -6 11 2 1.49
    -6 11 2 1.34
    -6 11 2 1.05
    5 -11 -2 0.1
    -5 11 2 0.1
    -5 11 2 0.21
    -5 11 2 0.21
    -5 11 2 0.14
    4 -11 -2 1.96
    -4 11 2 1.87
    -4 11 2 1.31
    -4 11 2 2.05
    3 -11 -2 4.07
    -3 11 2 3.95
    -3 11 2 3.52
    -3 11 2 4.07
    2 -11 -2 0.33
    -2 11 2 0.17
    -2 11 2 0.28
    -2 11 2 0.2
    -2 11 2 -0.13
    1 -11 -2 1.4
    1 -11 -2 1.6
    -1 11 2 1.63
    -1 11 2 1.33
    -1 11 2 1.58
    0 -11 -2 7.06
    0 -11 -2 6.68
    0 11 2 7.16
    0 11 2 7.18
    0 11 2 6.7
    -1 -11 -2 9.61
    -1 -11 -2 9.9
    1 11 2 9.77
    1 11 2 9.55
    1 11 2 9.93
    -2 -11 -2 4.11
    -2 -11 -2 3.91
    2 11 2 3.9
    2 11 2 4.33
    2 11 2 4.42
    -3 -11 -2 2.66
    -3 -11 -2 2.16
    3 11 2 2.44
    3 11 2 1.95
    3 11 2 2.41
    -4 -11 -2 1.3
    -4 -11 -2 1.34
    4 11 2 1.73
    -5 -11 -2 0.94
    5 11 2 0.36
    -6 -11 -2 0.35
    6 11 2 0.21
    -7 -11 -2 0.17
    7 11 2 0.18
    -12 12 2 1.93
    -12 12 2 1.54
    -11 12 2 0.41
    -11 12 2 1.23
    -11 12 2 0.24
    -10 12 2 0.11
    -10 12 2 0.37
    -10 12 2 0.03
    -9 12 2 -0.06
    -9 12 2 0.03
    -9 12 2 -0.09
    -8 12 2 0.7
    -8 12 2 0.49
    -8 12 2 0.16
    -7 12 2 0.24
    -7 12 2 -0.14
    -7 12 2 -0.05
    -6 12 2 0.9
    -6 12 2 1.05
    -6 12 2 0.71
    -5 12 2 0.25
    -5 12 2 0.11
    -5 12 2 -0.04
    -5 12 2 -0.04
    4 -12 -2 1.68
    -4 12 2 1.14
    -4 12 2 2.09
    -4 12 2 2.1
    3 -12 -2 -0.13
    -3 12 2 -0.12
    -3 12 2 -0.02
    -3 12 2 0.08
    2 -12 -2 1.44
    -2 12 2 0.93
    -2 12 2 1.32
    -2 12 2 1.14
    1 -12 -2 6.43
    -1 12 2 5.94
    -1 12 2 6.15
    -1 12 2 6.96
    -1 12 2 6.7
    0 -12 -2 0.69
    0 12 2 0.71
    0 12 2 0.55
    0 12 2 0.99
    0 12 2 0.54
    -1 -12 -2 5.86
    1 12 2 6.11
    1 12 2 5.22
    1 12 2 5.28
    1 12 2 5.38
    -2 -12 -2 0.39
    2 12 2 -0.1
    2 12 2 0.2
    2 12 2 0.28
    -3 -12 -2 0.1
    3 12 2 0.29
    -4 -12 -2 0.65
    4 12 2 0.4
    -5 -12 -2 0.23
    5 12 2 0.61
    -6 -12 -2 3
    6 12 2 3.03
    -11 13 2 0.03
    -11 13 2 0.17
    -11 13 2 0.19
    -10 13 2 0.86
    -10 13 2 1.65
    -10 13 2 1.32
    -9 13 2 0.46
    -9 13 2 0
    -9 13 2 0.31
    -8 13 2 0.64
    -8 13 2 1.26
    -8 13 2 0.59
    -7 13 2 0.52
    -7 13 2 -0.03
    -7 13 2 0.62
    -6 13 2 0.74
    -6 13 2 0.25
    -6 13 2 0.19
    -5 13 2 0.74
    -5 13 2 0.75
    -5 13 2 0.45
    -4 13 2 0
    -4 13 2 0.43
    -4 13 2 0.42
    3 -13 -2 -0.14
    -3 13 2 -0.12
    -3 13 2 0
    -3 13 2 -0.16
    2 -13 -2 0.05
    -2 13 2 0.24
    -2 13 2 0.12
    -2 13 2 0.23
    1 -13 -2 0.35
    -1 13 2 -0.07
    -1 13 2 -0.06
    -1 13 2 0.58
    0 -13 -2 0.36
    0 13 2 0.56
    0 13 2 0.14
    0 13 2 0.36
    0 13 2 0.67
    -1 -13 -2 0.05
    1 13 2 -0.13
    1 13 2 -0.33
    1 13 2 -0.28
    -2 -13 -2 1.95
    2 13 2 1.7
    -3 -13 -2 -0.56
    3 13 2 0.33
    -4 -13 -2 0.09
    4 13 2 -0.12
    -5 -13 -2 -0.17
    5 13 2 -0.05
    -10 14 2 0.12
    -10 14 2 -0.31
    -10 14 2 0.15
    -9 14 2 1.61
    -9 14 2 1.72
    -9 14 2 1.54
    -8 14 2 2.63
    -8 14 2 2.72
    -8 14 2 2.53
    -7 14 2 4.23
    -7 14 2 3.54
    -7 14 2 3.88
    -6 14 2 0.44
    -6 14 2 0.49
    -6 14 2 0.51
    -5 14 2 0.04
    -5 14 2 -0.15
    -5 14 2 -0.09
    -4 14 2 0.35
    -4 14 2 0.32
    -4 14 2 0.51
    -3 14 2 -0.18
    -3 14 2 -0.13
    -3 14 2 -0.15
    2 -14 -2 0.04
    -2 14 2 -0.24
    -2 14 2 0.28
    1 -14 -2 1.13
    -1 14 2 0.68
    -1 14 2 0.92
    0 -14 -2 0.25
    0 14 2 0.05
    0 14 2 0.01
    -1 -14 -2 -0.52
    1 14 2 -0.16
    -2 -14 -2 0.7
    -3 -14 -2 0.73
    -8 15 2 0.44
    -8 15 2 0.13
    -8 15 2 0
    -7 15 2 2.77
    -7 15 2 2.58
    -7 15 2 2.34
    -6 15 2 -0.04
    -6 15 2 0.18
    -6 15 2 0.1
    -5 15 2 0.21
    -5 15 2 0.64
    -5 15 2 0.18
    -4 15 2 0.27
    -4 15 2 0.36
    -4 15 2 0.73
    -3 15 2 0.1
    -3 15 2 0.38
    -3 15 2 -0.06
    -2 15 2 1.63
    -2 15 2 1.79
    -2 15 2 1.91
    1 -15 -2 0.33
    -1 15 2 -0.04
    -1 15 2 0.2
    0 -15 -2 1.87
    0 15 2 1.25
    -1 -15 -2 0.18
    -5 16 2 1.77
    -5 16 2 2
    -5 16 2 2.06
    -4 16 2 0.03
    -4 16 2 0.16
    -4 16 2 -0.03
    -3 16 2 -0.38
    -3 16 2 -0.18
    -3 16 2 0.43
    -2 16 2 2.19
    -2 16 2 2.11
    -2 16 2 2.32
    1 16 -3 0.1
    -1 -16 3 0.62
    0 16 -3 0.49
    0 -16 3 0.02
    -1 16 -3 0.64
    1 -16 3 -0.05
    -2 16 -3 0.16
    -2 16 -3 -0.01
    2 -16 3 0.14
    -3 16 -3 0.4
    -3 16 -3 -0.31
    -4 16 -3 0.49
    -4 16 -3 0.67
    -5 16 -3 0.28
    -5 16 -3 0.9
    -6 16 -3 0.85
    -6 16 -3 1.17
    -7 16 -3 0.5
    -7 16 -3 0.14
    3 15 -3 0.09
    -3 -15 3 0.26
    2 15 -3 2.5
    -2 -15 3 1.8
    1 15 -3 2.58
    -1 -15 3 2.92
    0 15 -3 2.77
    0 -15 3 2.85
    -1 15 -3 -0.01
    -1 15 -3 0.3
    1 -15 3 0.36
    -2 15 -3 0.49
    -2 15 -3 -0.07
    2 -15 3 -0.19
    -3 15 -3 0.07
    -3 15 -3 -0.19
    3 -15 3 0.2
    -4 15 -3 -0.21
    -4 15 -3 -0.15
    -5 15 -3 0.66
    -5 15 -3 1.09
    -6 15 -3 0.14
    -6 15 -3 -0.33
    -7 15 -3 2.23
    -7 15 -3 1.45
    -8 15 -3 -0.06
    -8 15 -3 0.2
    -9 15 -3 1.36
    -9 15 -3 2.44
    5 14 -3 0.43
    -5 -14 3 0.54
    4 14 -3 0.66
    -4 -14 3 0.65
    3 14 -3 -0.07
    -3 -14 3 -0.17
    2 14 -3 0.81
    -2 -14 3 0.65
    1 14 -3 2.85
    -1 -14 3 3.29
    0 14 -3 0.41
    0 14 -3 0.63
    0 -14 3 0.71
    -1 14 -3 0.38
    -1 14 -3 0.06
    1 -14 3 0.86
    -2 14 -3 2.32
    -2 14 -3 2.34
    2 -14 3 2.6
    -3 14 -3 2.75
    -3 14 -3 2.67
    3 -14 3 2.78
    -4 14 -3 0.45
    -4 14 -3 0.19
    -4 14 -3 0.47
    4 -14 3 0.17
    -5 14 -3 1.89
    -5 14 -3 1.99
    -6 14 -3 0.14
    -6 14 -3 0.46
    -7 14 -3 0.15
    -7 14 -3 0.15
    -8 14 -3 0.58
    -8 14 -3 0.75
    -9 14 -3 0.32
    -9 14 -3 0.26
    -10 14 -3 2.84
    -10 14 -3 2.54
    6 13 -3 0.23
    -6 -13 3 0.21
    5 13 -3 0.48
    -5 -13 3 0.01
    4 13 -3 1.43
    -4 -13 3 0.67
    3 13 -3 0.19
    -3 -13 3 0.04
    2 13 -3 1.08
    -2 -13 3 0.96
    1 13 -3 8.34
    1 13 -3 8.41
    -1 -13 3 9.3
    0 13 -3 -0.03
    0 13 -3 -0.27
    0 -13 3 0.04
    -1 13 -3 0.36
    -1 13 -3 0.58
    1 -13 3 0.36
    -2 13 -3 4.11
    -2 13 -3 4.04
    -2 13 -3 3.9
    2 -13 3 4.36
    -3 13 -3 1.48
    -3 13 -3 1.44
    -3 13 -3 1.81
    3 -13 3 1.99
    -4 13 -3 0.71
    -4 13 -3 0.55
    -4 13 -3 0.66
    4 -13 3 0.57
    -5 13 -3 0.09
    -5 13 -3 -0.11
    -5 13 -3 0.01
    5 -13 3 0.26
    -6 13 -3 0.89
    -6 13 -3 1.2
    -6 13 -3 0.92
    -7 13 -3 0.1
    -7 13 -3 -0.04
    -8 13 -3 0.6
    -8 13 -3 0.66
    -9 13 -3 0.03
    -9 13 -3 0.01
    -10 13 -3 0.51
    -10 13 -3 0.8
    -11 13 -3 0.24
    -11 13 -3 0.52
    -7 -12 3 1.64
    -7 -12 3 2.03
    6 12 -3 -0.21
    -6 -12 3 0.23
    -6 -12 3 0.1
    5 12 -3 0.74
    -5 -12 3 0.42
    -5 -12 3 0.39
    4 12 -3 1.64
    -4 -12 3 2.01
    -4 -12 3 1.77
    3 12 -3 0.37
    -3 -12 3 0.72
    -3 -12 3 0.31
    2 12 -3 -0.35
    2 12 -3 0.51
    -2 -12 3 0.21
    -2 -12 3 -0.06
    1 12 -3 0.45
    1 12 -3 0.6
    -1 -12 3 0.68
    -1 -12 3 0.17
    0 12 -3 3.28
    0 12 -3 3.25
    0 -12 3 4.23
    0 -12 3 3.7
    -1 12 -3 0.03
    -1 12 -3 0.31
    -1 12 -3 0.29
    1 -12 3 0.4
    1 -12 3 0.27
    -2 12 -3 0.39
    -2 12 -3 0.12
    -2 12 -3 0.15
    2 -12 3 0.16
    -3 12 -3 1.06
    -3 12 -3 1.05
    -3 12 -3 1.48
    3 -12 3 1.44
    -4 12 -3 0.33
    -4 12 -3 0.33
    -4 12 -3 0.11
    4 -12 3 0.2
    -5 12 -3 0.94
    -5 12 -3 0.78
    -5 12 -3 1.18
    5 -12 3 1.28
    -6 12 -3 0.12
    -6 12 -3 0.51
    -6 12 -3 0.51
    6 -12 3 0.3
    -7 12 -3 0.61
    -7 12 -3 1.19
    -8 12 -3 0.59
    -8 12 -3 0.45
    -9 12 -3 0.7
    -9 12 -3 0.44
    -10 12 -3 -0.13
    -10 12 -3 0.43
    -11 12 -3 1.39
    -11 12 -3 1.44
    -12 12 -3 1.12
    -8 -11 3 0.52
    -8 -11 3 0.68
    7 11 -3 0.54
    -7 -11 3 0.46
    -7 -11 3 0.74
    6 11 -3 0.14
    -6 -11 3 0.48
    -6 -11 3 0.67
    -6 -11 3 0.26
    5 11 -3 0.47
    -5 -11 3 0.58
    -5 -11 3 0.63
    -5 -11 3 0.65
    4 11 -3 3.21
    -4 -11 3 3.36
    -4 -11 3 2.99
    3 11 -3 0.11
    3 11 -3 0.24
    -3 -11 3 0.47
    -3 -11 3 0.07
    2 11 -3 0.05
    2 11 -3 0.22
    -2 -11 3 0.47
    -2 -11 3 0.24
    1 11 -3 0.14
    1 11 -3 -0.08
    -1 -11 3 -0.13
    -1 -11 3 0.17
    0 11 -3 4.17
    0 11 -3 4.47
    0 11 -3 4.17
    0 -11 3 4.4
    0 -11 3 4.57
    -1 11 -3 0.05
    -1 11 -3 -0.02
    -1 11 -3 0.05
    -1 11 -3 -0.07
    1 -11 3 -0.01
    1 -11 3 -0.32
    -2 11 -3 32.23
    -2 11 -3 33.04
    -2 11 -3 32.32
    -2 11 -3 31.65
    -2 11 -3 30.84
    2 -11 3 34.51
    2 -11 3 31.49
    -3 11 -3 10.89
    -3 11 -3 10.26
    -3 11 -3 11.26
    -3 11 -3 12
    3 -11 3 10.6
    3 -11 3 11.41
    -4 11 -3 0.28
    -4 11 -3 0.37
    -4 11 -3 0.5
    4 -11 3 0.21
    4 -11 3 0.11
    4 -11 3 0.39
    -5 11 -3 0.04
    -5 11 -3 -0.11
    -5 11 -3 0.2
    5 -11 3 0.23
    -6 11 -3 0.24
    -6 11 -3 0.01
    -6 11 -3 0.16
    6 -11 3 0.13
    -7 11 -3 0.13
    -7 11 -3 0.12
    -8 11 -3 1.31
    -8 11 -3 1.54
    -9 11 -3 -0.13
    -9 11 -3 0.22
    -10 11 -3 2.54
    -10 11 -3 2.14
    -11 11 -3 2.69
    -11 11 -3 2.58
    -12 11 -3 0.16
    -12 11 -3 0.16
    -9 -10 3 0.79
    -9 -10 3 0.55
    -8 -10 3 -0.06
    -8 -10 3 0.1
    7 10 -3 -0.21
    -7 -10 3 0.06
    -7 -10 3 0.02
    6 10 -3 -0.03
    -6 -10 3 0.03
    -6 -10 3 -0.18
    -6 -10 3 -0.16
    5 10 -3 0.69
    -5 -10 3 0.9
    -5 -10 3 0.91
    -5 -10 3 0.46
    4 10 -3 1.77
    4 10 -3 2.28
    -4 -10 3 2.01
    -4 -10 3 2.04
    -4 -10 3 2.04
    3 10 -3 6.81
    3 10 -3 6.2
    -3 -10 3 6.62
    -3 -10 3 7.5
    2 10 -3 10.84
    2 10 -3 10.66
    -2 -10 3 11.46
    -2 -10 3 11.21
    1 10 -3 5.66
    1 10 -3 4.95
    -1 -10 3 5.61
    -1 -10 3 4.98
    0 10 -3 0.52
    0 10 -3 1
    0 10 -3 0.24
    0 10 -3 1.02
    0 -10 3 0.48
    0 -10 3 0.26
    -1 10 -3 0.4
    -1 10 -3 0.14
    -1 10 -3 0.43
    -1 10 -3 0.2
    -1 10 -3 0.58
    1 -10 3 0.1
    1 -10 3 0.37
    1 -10 3 0.01
    -2 10 -3 25.09
    -2 10 -3 22.36
    -2 10 -3 24.51
    -2 10 -3 24.71
    -2 10 -3 24.26
    2 -10 3 25.08
    2 -10 3 24.78
    2 -10 3 24.63
    -3 10 -3 11.45
    -3 10 -3 11
    -3 10 -3 12.24
    -3 10 -3 11.1
    -3 10 -3 12.1
    3 -10 3 10.94
    3 -10 3 12.61
    -4 10 -3 9.97
    -4 10 -3 8.96
    -4 10 -3 8.27
    -4 10 -3 9.08
    4 -10 3 8.91
    4 -10 3 8.04
    4 -10 3 8.8
    4 -10 3 9.71
    -5 10 -3 1.56
    -5 10 -3 2.08
    -5 10 -3 1.62
    -5 10 -3 1.69
    5 -10 3 1.48
    5 -10 3 2.08
    5 -10 3 1.67
    -6 10 -3 0.81
    -6 10 -3 0.63
    -6 10 -3 0.78
    -6 10 -3 0.66
    -6 10 -3 0.48
    6 -10 3 0.56
    6 -10 3 0.6
    -7 10 -3 -0.15
    -7 10 -3 -0.03
    7 -10 3 0.05
    -8 10 -3 3.95
    -8 10 -3 4.25
    -9 10 -3 0.19
    -9 10 -3 -0.04
    -10 10 -3 0.82
    -10 10 -3 0.95
    -11 10 -3 -0.04
    -11 10 -3 0.23
    -12 10 -3 1.7
    -12 10 -3 1.67
    -13 10 -3 -0.12
    -13 10 -3 0.17
    -10 -9 3 1.54
    -10 -9 3 2.12
    -9 -9 3 0.07
    -9 -9 3 0.25
    8 9 -3 -0.5
    -8 -9 3 0.07
    -8 -9 3 -0.32
    7 9 -3 1.35
    -7 -9 3 1.58
    -7 -9 3 1.63
    -7 -9 3 1.22
    6 9 -3 0.7
    -6 -9 3 0.42
    -6 -9 3 0.34
    -6 -9 3 0.45
    5 9 -3 5.49
    5 9 -3 6.39
    -5 -9 3 7.16
    -5 -9 3 6.3
    -5 -9 3 6.52
    4 9 -3 15.8
    4 9 -3 15.06
    -4 -9 3 13.56
    -4 -9 3 14.54
    -4 -9 3 13.67
    -4 -9 3 14.09
    3 9 -3 2.34
    3 9 -3 2.82
    -3 -9 3 3.19
    -3 -9 3 2.73
    -3 -9 3 3.49
    -3 -9 3 1.99
    2 9 -3 2.96
    2 9 -3 3.3
    -2 -9 3 3.12
    -2 -9 3 3.34
    -2 -9 3 3.34
    1 9 -3 9.96
    1 9 -3 9.21
    1 9 -3 10.39
    -1 -9 3 9.52
    -1 -9 3 9.7
    0 9 -3 1.34
    0 9 -3 1.5
    0 9 -3 1.88
    0 9 -3 1.25
    0 9 -3 1.88
    0 -9 3 1.47
    0 -9 3 1.64
    0 -9 3 2.13
    -1 9 -3 0.59
    -1 9 -3 0.56
    -1 9 -3 0.36
    -1 9 -3 0.41
    -1 9 -3 0.43
    1 -9 3 0.38
    1 -9 3 0.64
    1 -9 3 0.7
    -2 9 -3 2.19
    -2 9 -3 2.31
    -2 9 -3 2.29
    -2 9 -3 1.84
    -2 9 -3 2.37
    2 -9 3 2.35
    2 -9 3 1.86
    2 -9 3 2.65
    -3 9 -3 0.06
    -3 9 -3 -0.05
    -3 9 -3 0.03
    -3 9 -3 -0.13
    3 -9 3 0.04
    3 -9 3 0.06
    3 -9 3 -0.1
    -4 9 -3 1.89
    -4 9 -3 1.88
    -4 9 -3 2.36
    -4 9 -3 1.72
    -4 9 -3 1.88
    4 -9 3 1.53
    4 -9 3 2.13
    4 -9 3 2.04
    4 -9 3 1.77
    -5 9 -3 -0.03
    -5 9 -3 0.13
    -5 9 -3 0.31
    -5 9 -3 -0.01
    -5 9 -3 0.24
    5 -9 3 0.15
    5 -9 3 0.19
    5 -9 3 0.03
    -6 9 -3 1.94
    -6 9 -3 1.72
    -6 9 -3 1.36
    -6 9 -3 1.45
    -6 9 -3 1.62
    6 -9 3 1.52
    6 -9 3 1.74
    6 -9 3 1.69
    -7 9 -3 24.42
    -7 9 -3 25.9
    -7 9 -3 22.37
    -7 9 -3 23.13
    7 -9 3 23.46
    7 -9 3 22.95
    -8 9 -3 0.37
    -8 9 -3 0.54
    8 -9 3 0.6
    -9 9 -3 0.47
    -9 9 -3 0.37
    -10 9 -3 0.78
    -10 9 -3 0.4
    -11 9 -3 1.81
    -11 9 -3 1.9
    -12 9 -3 0.14
    -12 9 -3 0.11
    -13 9 -3 0.21
    -13 9 -3 0.24
    -11 -8 3 0.35
    -11 -8 3 -0.6
    -10 -8 3 0.76
    -10 -8 3 0.64
    -9 -8 3 2.14
    -9 -8 3 1.53
    8 8 -3 1.53
    -8 -8 3 0.79
    -8 -8 3 1.56
    7 8 -3 0.24
    -7 -8 3 0.38
    -7 -8 3 0.47
    -7 -8 3 0.3
    6 8 -3 0.9
    -6 -8 3 1.27
    -6 -8 3 1.46
    -6 -8 3 1.22
    5 8 -3 0.26
    5 8 -3 0.27
    -5 -8 3 0.2
    -5 -8 3 0.12
    -5 -8 3 0.2
    -5 -8 3 0.22
    4 8 -3 16.32
    4 8 -3 16.12
    -4 -8 3 16.17
    -4 -8 3 16.49
    -4 -8 3 16.88
    -4 -8 3 17.34
    3 8 -3 0.35
    3 8 -3 0.38
    -3 -8 3 0.16
    -3 -8 3 0.36
    -3 -8 3 0.32
    -3 -8 3 0.42
    2 8 -3 1.47
    2 8 -3 2.04
    -2 -8 3 2.14
    -2 -8 3 2.5
    -2 -8 3 1.95
    1 8 -3 -0.04
    1 8 -3 -0.02
    1 8 -3 -0.06
    -1 -8 3 0.17
    -1 -8 3 -0.08
    -1 -8 3 0.09
    -1 -8 3 -0.08
    0 8 -3 -0.05
    0 8 -3 0.09
    0 8 -3 0.05
    0 8 -3 -0.15
    0 8 -3 -0.05
    0 -8 3 0.2
    0 -8 3 0.05
    0 -8 3 0.07
    0 -8 3 0.06
    -1 8 -3 0.05
    -1 8 -3 -0.01
    -1 8 -3 0
    -1 8 -3 0.08
    -1 8 -3 0.11
    1 -8 3 0.29
    1 -8 3 0.04
    1 -8 3 -0.01
    -2 8 -3 6.77
    -2 8 -3 6.49
    -2 8 -3 6.53
    -2 8 -3 7.03
    -2 8 -3 6.59
    2 -8 3 6.14
    2 -8 3 6.44
    2 -8 3 7.17
    -3 8 -3 0.71
    -3 8 -3 0.94
    -3 8 -3 0.71
    -3 8 -3 0.67
    -3 8 -3 0.52
    3 -8 3 0.6
    3 -8 3 0.49
    -4 8 -3 0.41
    -4 8 -3 0.56
    -4 8 -3 0.65
    -4 8 -3 0.58
    -4 8 -3 0.74
    4 -8 3 0.88
    4 -8 3 0.54
    4 -8 3 0.69
    -5 8 -3 0.05
    -5 8 -3 0.18
    -5 8 -3 -0.06
    -5 8 -3 0.17
    -5 8 -3 0.05
    5 -8 3 0.18
    5 -8 3 -0.07
    5 -8 3 0.05
    -6 8 -3 3.04
    -6 8 -3 2.79
    -6 8 -3 2.33
    -6 8 -3 2.36
    6 -8 3 2.59
    6 -8 3 2.58
    6 -8 3 2.32
    -7 8 -3 1.93
    -7 8 -3 1.72
    -7 8 -3 1.9
    -7 8 -3 1.55
    7 -8 3 1.78
    7 -8 3 1.78
    7 -8 3 1.89
    -8 8 -3 5.39
    -8 8 -3 5.48
    -8 8 -3 5.54
    8 -8 3 5.81
    -9 8 -3 0.04
    -9 8 -3 0.22
    -10 8 -3 3.23
    -10 8 -3 3.65
    -11 8 -3 1.93
    -11 8 -3 1.98
    -12 8 -3 0.09
    -12 8 -3 -0.1
    -13 8 -3 0.07
    -13 8 -3 -0.04
    -11 -7 3 -0.02
    -11 -7 3 -0.15
    -10 -7 3 1.26
    -10 -7 3 1.06
    -9 -7 3 2.34
    -9 -7 3 2.29
    8 7 -3 0.1
    -8 -7 3 0.05
    -8 -7 3 -0.08
    -8 -7 3 0.12
    7 7 -3 7.53
    -7 -7 3 8.58
    -7 -7 3 8.43
    -7 -7 3 8.49
    6 7 -3 1.92
    6 7 -3 1.2
    -6 -7 3 2.28
    -6 -7 3 1.85
    -6 -7 3 1.84
    -6 -7 3 2.02
    5 7 -3 0.01
    5 7 -3 0.03
    -5 -7 3 0.08
    -5 -7 3 0.04
    -5 -7 3 0.11
    -5 -7 3 0.03
    4 7 -3 0.57
    4 7 -3 0.56
    -4 -7 3 0.76
    -4 -7 3 0.45
    -4 -7 3 0.78
    -4 -7 3 0.62
    3 7 -3 0.37
    3 7 -3 0.32
    -3 -7 3 0.33
    -3 -7 3 0.5
    -3 -7 3 0.24
    -3 -7 3 0.24
    2 7 -3 1.03
    2 7 -3 1.03
    2 7 -3 0.78
    -2 -7 3 1.28
    -2 -7 3 1.17
    -2 -7 3 0.87
    -2 -7 3 0.76
    -2 -7 3 1.03
    1 7 -3 9.88
    1 7 -3 9.58
    1 7 -3 9.64
    1 7 -3 9.35
    -1 -7 3 9.86
    -1 -7 3 9.72
    -1 -7 3 9.65
    -1 -7 3 9.22
    0 7 -3 1.13
    0 7 -3 0.97
    0 7 -3 1.15
    0 7 -3 1.06
    0 -7 3 1.05
    0 -7 3 1.15
    0 -7 3 1.04
    -1 7 -3 1.6
    -1 7 -3 1.16
    -1 7 -3 0.98
    -1 7 -3 1.2
    -1 7 -3 0.95
    -1 7 -3 0.99
    1 -7 3 1.41
    1 -7 3 1.26
    1 -7 3 1.15
    1 -7 3 1.13
    -2 7 -3 14.24
    -2 7 -3 12.49
    -2 7 -3 14.26
    -2 7 -3 12.29
    -2 7 -3 13.76
    2 -7 3 15.14
    2 -7 3 13.74
    2 -7 3 14.15
    2 -7 3 13.16
    -3 7 -3 0.37
    -3 7 -3 0.27
    -3 7 -3 0.23
    -3 7 -3 0.26
    -3 7 -3 0.32
    3 -7 3 0.17
    3 -7 3 0.18
    -4 7 -3 0.35
    -4 7 -3 0.22
    -4 7 -3 0.32
    -4 7 -3 0.24
    -4 7 -3 0.18
    4 -7 3 0.12
    4 -7 3 0.19
    4 -7 3 0.31
    -5 7 -3 15.33
    -5 7 -3 16.11
    -5 7 -3 15.27
    -5 7 -3 15.54
    5 -7 3 15.59
    5 -7 3 16.64
    5 -7 3 15.15
    -6 7 -3 0.01
    -6 7 -3 0.01
    -6 7 -3 0.09
    -6 7 -3 -0.01
    6 -7 3 0.06
    6 -7 3 0.18
    6 -7 3 0.09
    -7 7 -3 0.05
    -7 7 -3 0
    -7 7 -3 -0.08
    -7 7 -3 0.07
    7 -7 3 0.11
    7 -7 3 -0.01
    7 -7 3 -0.14
    -8 7 -3 10.41
    -8 7 -3 10.33
    -8 7 -3 10.26
    -8 7 -3 10.08
    8 -7 3 10.13
    8 -7 3 10.26
    -9 7 -3 2.24
    -9 7 -3 2.27
    -9 7 -3 1.93
    -10 7 -3 0.91
    -10 7 -3 0.93
    -11 7 -3 0.01
    -11 7 -3 0.07
    -12 7 -3 0.34
    -12 7 -3 0.5
    -13 7 -3 0.41
    -13 7 -3 0.5
    -12 -6 3 0.04
    -12 -6 3 0.18
    -11 -6 3 -0.15
    -11 -6 3 -0.07
    -10 -6 3 0.27
    -10 -6 3 0.16
    -9 -6 3 0.8
    -9 -6 3 0.4
    8 6 -3 0.11
    -8 -6 3 0.04
    -8 -6 3 0.23
    -8 -6 3 0.26
    7 6 -3 24.61
    7 6 -3 24.37
    -7 -6 3 27.72
    -7 -6 3 24.62
    -7 -6 3 23.76
    -7 -6 3 23.47
    6 6 -3 0.11
    6 6 -3 -0.07
    -6 -6 3 -0.01
    -6 -6 3 0.09
    -6 -6 3 -0.11
    -6 -6 3 0
    5 6 -3 2.13
    -5 -6 3 1.88
    -5 -6 3 2.21
    -5 -6 3 2.18
    -5 -6 3 1.8
    4 6 -3 0.82
    4 6 -3 0.34
    -4 -6 3 0.37
    -4 -6 3 0.41
    -4 -6 3 0.44
    -4 -6 3 0.31
    -4 -6 3 0.58
    3 6 -3 2.3
    3 6 -3 2.43
    -3 -6 3 2.25
    -3 -6 3 2.72
    -3 -6 3 2.32
    -3 -6 3 2.43
    -3 -6 3 2.87
    2 6 -3 0.41
    2 6 -3 0.21
    2 6 -3 0.31
    -2 -6 3 0.19
    -2 -6 3 0.25
    -2 -6 3 0.32
    -2 -6 3 0.42
    -2 -6 3 0.37
    -2 -6 3 0.62
    1 6 -3 26.39
    1 6 -3 25.65
    1 6 -3 26.76
    1 6 -3 26.28
    1 6 -3 25.32
    -1 -6 3 24.43
    -1 -6 3 25.36
    -1 -6 3 25.01
    -1 -6 3 24.58
    -1 -6 3 28
    0 6 -3 8.39
    0 6 -3 8.39
    0 6 -3 8.56
    0 6 -3 8.15
    0 6 -3 9.36
    0 -6 3 7.49
    0 -6 3 8.14
    0 -6 3 8.81
    0 -6 3 8.63
    0 -6 3 8.35
    0 -6 3 7.87
    -1 6 -3 0.81
    -1 6 -3 0.8
    -1 6 -3 0.79
    -1 6 -3 0.49
    1 -6 3 1.12
    1 -6 3 0.61
    1 -6 3 0.84
    1 -6 3 0.71
    1 -6 3 0.67
    -2 6 -3 14.47
    -2 6 -3 16.99
    -2 6 -3 13.74
    -2 6 -3 15.48
    2 -6 3 14.76
    2 -6 3 15.96
    2 -6 3 16.84
    2 -6 3 15.3
    2 -6 3 16.63
    -3 6 -3 0.19
    -3 6 -3 -0.03
    -3 6 -3 0.11
    -3 6 -3 0.22
    3 -6 3 0.1
    3 -6 3 0.23
    3 -6 3 0.16
    3 -6 3 -0.03
    -4 6 -3 34.62
    -4 6 -3 35.14
    -4 6 -3 36.52
    -4 6 -3 36.96
    4 -6 3 35.51
    4 -6 3 33.74
    4 -6 3 35.4
    -5 6 -3 2.42
    -5 6 -3 1.8
    -5 6 -3 1.9
    -5 6 -3 2.41
    5 -6 3 2.21
    5 -6 3 2.23
    5 -6 3 2.24
    -6 6 -3 2.65
    -6 6 -3 2.61
    -6 6 -3 2.59
    -6 6 -3 2.55
    6 -6 3 2.39
    6 -6 3 2.51
    6 -6 3 2.37
    -7 6 -3 13.46
    -7 6 -3 13.2
    -7 6 -3 12.31
    -7 6 -3 12.85
    7 -6 3 13.47
    7 -6 3 12.94
    7 -6 3 13.69
    -8 6 -3 0.83
    -8 6 -3 0.58
    -8 6 -3 0.84
    -8 6 -3 0.45
    8 -6 3 0.59
    8 -6 3 0.73
    -9 6 -3 -0.03
    -9 6 -3 0
    -9 6 -3 -0.13
    9 -6 3 -0.02
    9 -6 3 -0.05
    -10 6 -3 0.12
    -10 6 -3 0
    -11 6 -3 7.15
    -11 6 -3 6.88
    -12 6 -3 0.44
    -12 6 -3 0.4
    -13 6 -3 0.73
    -13 6 -3 0.72
    -14 6 -3 1.02
    -14 6 -3 1.27
    -12 -5 3 0.5
    -12 -5 3 0.14
    -11 -5 3 1.3
    -11 -5 3 1.78
    -10 -5 3 -0.08
    -10 -5 3 0.19
    -9 -5 3 0.04
    -9 -5 3 0.17
    -9 -5 3 0.13
    8 5 -3 0.08
    -8 -5 3 0.05
    -8 -5 3 0.06
    -8 -5 3 -0.04
    7 5 -3 7.49
    7 5 -3 7.25
    -7 -5 3 7.6
    -7 -5 3 7.09
    -7 -5 3 7.14
    -7 -5 3 7.01
    -7 -5 3 6.78
    6 5 -3 0.07
    6 5 -3 -0.01
    -6 -5 3 -0.06
    -6 -5 3 0.17
    -6 -5 3 0.08
    -6 -5 3 0.02
    -6 -5 3 -0.11
    5 5 -3 0.13
    5 5 -3 0.1
    -5 -5 3 0.04
    -5 -5 3 -0.18
    -5 -5 3 0.12
    -5 -5 3 0.01
    -5 -5 3 0.13
    4 5 -3 5.39
    -4 -5 3 5.62
    -4 -5 3 5.23
    -4 -5 3 5.51
    -4 -5 3 5.76
    -4 -5 3 5.76
    3 5 -3 0.52
    3 5 -3 0.53
    3 5 -3 0.68
    -3 -5 3 0.38
    -3 -5 3 0.33
    -3 -5 3 0.59
    -3 -5 3 0.5
    -3 -5 3 0.68
    -3 -5 3 0.41
    2 5 -3 36.2
    2 5 -3 36.22
    2 5 -3 33.1
    2 5 -3 36
    2 5 -3 37.15
    -2 -5 3 35.92
    -2 -5 3 34.3
    -2 -5 3 35.34
    -2 -5 3 35.49
    -2 -5 3 31.98
    -2 -5 3 34.92
    -2 -5 3 34.53
    1 5 -3 10.15
    1 5 -3 10.01
    1 5 -3 10.98
    1 5 -3 10.04
    1 5 -3 9.72
    -1 -5 3 10.97
    -1 -5 3 10.23
    -1 -5 3 11.13
    -1 -5 3 11.61
    -1 -5 3 9.68
    -1 -5 3 11.84
    0 5 -3 11.83
    0 5 -3 10.95
    0 5 -3 11.11
    0 5 -3 10.75
    0 5 -3 11.47
    0 -5 3 10.55
    0 -5 3 11.29
    0 -5 3 11.41
    0 -5 3 10.57
    0 -5 3 11.6
    -1 5 -3 5.02
    -1 5 -3 5.88
    -1 5 -3 5.9
    -1 5 -3 5.06
    1 -5 3 5.09
    1 -5 3 5.61
    1 -5 3 5.21
    1 -5 3 5.72
    1 -5 3 5.05
    1 -5 3 5.12
    -2 5 -3 0.05
    -2 5 -3 0.24
    -2 5 -3 0.03
    -2 5 -3 0.13
    2 -5 3 0.15
    2 -5 3 -0.01
    2 -5 3 0.12
    2 -5 3 0.02
    2 -5 3 0.22
    2 -5 3 0.22
    -3 5 -3 11.94
    -3 5 -3 13.21
    -3 5 -3 13
    -3 5 -3 11.66
    3 -5 3 13.07
    3 -5 3 12.15
    3 -5 3 12.42
    3 -5 3 12.35
    3 -5 3 13.28
    -4 5 -3 2.85
    -4 5 -3 2.26
    -4 5 -3 2.21
    -4 5 -3 2.39
    4 -5 3 2.2
    4 -5 3 2.57
    4 -5 3 2.33
    4 -5 3 2.94
    -5 5 -3 15.96
    -5 5 -3 16.72
    -5 5 -3 16.86
    -5 5 -3 16.53
    5 -5 3 16.96
    5 -5 3 15.81
    5 -5 3 16.09
    -6 5 -3 0.2
    -6 5 -3 0.6
    -6 5 -3 0.7
    -6 5 -3 0.65
    6 -5 3 0.68
    6 -5 3 0.68
    6 -5 3 0.85
    -7 5 -3 1.81
    -7 5 -3 2.08
    -7 5 -3 1.94
    -7 5 -3 2.19
    7 -5 3 1.9
    7 -5 3 1.91
    7 -5 3 1.84
    -8 5 -3 11.58
    -8 5 -3 10.65
    -8 5 -3 11.64
    -8 5 -3 11.55
    8 -5 3 11.32
    8 -5 3 11.23
    8 -5 3 11.62
    -9 5 -3 0.34
    -9 5 -3 0.39
    -9 5 -3 0.38
    -9 5 -3 0.45
    9 -5 3 0.26
    9 -5 3 0.4
    -10 5 -3 0.23
    -10 5 -3 -0.01
    10 -5 3 0.31
    -11 5 -3 0.61
    -11 5 -3 0.35
    -12 5 -3 5.4
    -12 5 -3 6
    -13 5 -3 0.76
    -13 5 -3 0.89
    -14 5 -3 0.08
    -14 5 -3 0.22
    -13 -4 3 0.18
    -13 -4 3 -0.31
    -12 -4 3 2.16
    -12 -4 3 2.04
    -11 -4 3 -0.1
    -11 -4 3 0.07
    -10 -4 3 0.01
    -10 -4 3 0.18
    9 4 -3 1.38
    -9 -4 3 1.64
    -9 -4 3 1.38
    -9 -4 3 1.42
    8 4 -3 0.22
    8 4 -3 0.08
    -8 -4 3 0.08
    -8 -4 3 0.32
    -8 -4 3 0.25
    -8 -4 3 0.3
    -8 -4 3 0.17
    7 4 -3 3.76
    7 4 -3 3.59
    -7 -4 3 3.79
    -7 -4 3 4.32
    -7 -4 3 4.02
    -7 -4 3 3.98
    -7 -4 3 4.03
    6 4 -3 2.43
    6 4 -3 2.26
    -6 -4 3 2.15
    -6 -4 3 2.45
    -6 -4 3 2.08
    -6 -4 3 1.99
    -6 -4 3 2.06
    5 4 -3 18.99
    5 4 -3 20.45
    -5 -4 3 20.78
    -5 -4 3 20.31
    -5 -4 3 19.96
    -5 -4 3 20.43
    -5 -4 3 19.43
    4 4 -3 1.88
    4 4 -3 1.77
    -4 -4 3 2.15
    -4 -4 3 1.47
    -4 -4 3 2.02
    -4 -4 3 1.61
    -4 -4 3 2.49
    3 4 -3 36.38
    3 4 -3 38.57
    3 4 -3 36.02
    3 4 -3 34.6
    -3 -4 3 35.96
    -3 -4 3 36.53
    -3 -4 3 36.11
    -3 -4 3 36.89
    -3 -4 3 36.11
    -3 -4 3 35.53
    -3 -4 3 36.92
    2 4 -3 53.68
    2 4 -3 55
    2 4 -3 53.97
    2 4 -3 52.95
    2 4 -3 52.55
    -2 -4 3 52.35
    -2 -4 3 55.33
    -2 -4 3 52.95
    -2 -4 3 52.73
    -2 -4 3 55.94
    -2 -4 3 53.16
    1 4 -3 3.58
    1 4 -3 3.52
    1 4 -3 3.33
    1 4 -3 3.54
    1 4 -3 3.28
    -1 -4 3 3.47
    -1 -4 3 3.37
    -1 -4 3 3.27
    -1 -4 3 3.25
    0 4 -3 4.09
    0 4 -3 3.91
    0 4 -3 3.25
    0 4 -3 3.5
    0 -4 3 3.71
    0 -4 3 3.54
    0 -4 3 3.68
    0 -4 3 3.78
    0 -4 3 3.97
    -1 4 -3 18.87
    -1 4 -3 17.63
    -1 4 -3 16.89
    -1 4 -3 17.72
    1 -4 3 17.39
    1 -4 3 17.27
    1 -4 3 17
    1 -4 3 16.91
    1 -4 3 17.56
    -2 4 -3 2.55
    -2 4 -3 2.57
    -2 4 -3 2.58
    -2 4 -3 2.32
    2 -4 3 2.57
    2 -4 3 2.24
    2 -4 3 2.39
    2 -4 3 2.39
    2 -4 3 2.35
    2 -4 3 2.1
    -3 4 -3 11.94
    -3 4 -3 12.1
    -3 4 -3 10.57
    -3 4 -3 10.96
    3 -4 3 11.89
    3 -4 3 11.23
    3 -4 3 12.26
    3 -4 3 11.63
    -4 4 -3 0.27
    -4 4 -3 0.26
    -4 4 -3 0.04
    -4 4 -3 0.45
    4 -4 3 0.21
    4 -4 3 0.34
    4 -4 3 0.25
    4 -4 3 0.18
    4 -4 3 0.27
    -5 4 -3 6.91
    -5 4 -3 6.51
    -5 4 -3 7.05
    -5 4 -3 6.7
    5 -4 3 6.66
    5 -4 3 7.13
    5 -4 3 6.51
    5 -4 3 7.04
    -6 4 -3 9.54
    -6 4 -3 8.36
    -6 4 -3 8.92
    -6 4 -3 8.68
    6 -4 3 7.91
    6 -4 3 8.06
    6 -4 3 8.75
    -7 4 -3 4.36
    -7 4 -3 4.29
    -7 4 -3 3.82
    -7 4 -3 4.22
    7 -4 3 4.04
    7 -4 3 4.28
    7 -4 3 4.04
    -8 4 -3 0.07
    -8 4 -3 0.23
    -8 4 -3 0.14
    -8 4 -3 0.08
    8 -4 3 0.05
    8 -4 3 0.08
    8 -4 3 0.1
    -9 4 -3 3.47
    -9 4 -3 2.67
    -9 4 -3 2.98
    -9 4 -3 3.77
    9 -4 3 3.2
    9 -4 3 3.52
    -10 4 -3 1.61
    -10 4 -3 1.48
    -10 4 -3 1.93
    10 -4 3 1.88
    -11 4 -3 0.15
    -11 4 -3 0.46
    11 -4 3 0.33
    -12 4 -3 2.69
    -12 4 -3 3.23
    -13 4 -3 7.17
    -13 4 -3 5.91
    -14 4 -3 1.01
    -14 4 -3 1.06
    -14 4 -3 0.98
    -13 -3 3 -0.06
    -13 -3 3 0.5
    -13 -3 3 0.47
    -12 -3 3 0.5
    -12 -3 3 0.57
    -12 -3 3 0.46
    -11 -3 3 2.07
    -11 -3 3 2.96
    -11 -3 3 2.26
    -10 -3 3 0.2
    -10 -3 3 0.01
    -10 -3 3 0.13
    9 3 -3 1
    -9 -3 3 0.95
    -9 -3 3 1.16
    -9 -3 3 1.14
    -9 -3 3 1.45
    -9 -3 3 1.06
    8 3 -3 1.58
    8 3 -3 1.34
    -8 -3 3 1.34
    -8 -3 3 1.17
    -8 -3 3 1.21
    -8 -3 3 1.35
    -8 -3 3 1.5
    -8 -3 3 1.37
    7 3 -3 0.14
    7 3 -3 0.31
    -7 -3 3 0.12
    -7 -3 3 0.02
    -7 -3 3 0.05
    -7 -3 3 0.42
    -7 -3 3 0.17
    -7 -3 3 0.34
    6 3 -3 0.17
    6 3 -3 0.25
    -6 -3 3 0.11
    -6 -3 3 -0.02
    -6 -3 3 0
    -6 -3 3 -0.01
    -6 -3 3 0.14
    -6 -3 3 0.08
    5 3 -3 11.72
    5 3 -3 11.1
    -5 -3 3 11.37
    -5 -3 3 10.7
    -5 -3 3 11.39
    -5 -3 3 10.63
    -5 -3 3 11.62
    4 3 -3 6.21
    4 3 -3 5.45
    4 3 -3 5.67
    4 3 -3 5.35
    4 3 -3 5.16
    -4 -3 3 5.16
    -4 -3 3 5.5
    -4 -3 3 5.37
    -4 -3 3 5.5
    -4 -3 3 5.89
    3 3 -3 37.88
    3 3 -3 28.57
    3 3 -3 36.29
    3 3 -3 36.73
    3 3 -3 33.89
    -3 -3 3 33.82
    -3 -3 3 31.82
    -3 -3 3 34.47
    -3 -3 3 34.38
    -3 -3 3 35.73
    2 3 -3 23.33
    2 3 -3 22.82
    2 3 -3 23.75
    2 3 -3 23.82
    -2 -3 3 24.47
    -2 -3 3 22.04
    -2 -3 3 23.54
    -2 -3 3 23.76
    1 3 -3 -0.04
    1 3 -3 -0.06
    1 3 -3 0.01
    1 3 -3 0.05
    1 3 -3 -0.02
    -1 -3 3 0.01
    -1 -3 3 0.04
    -1 -3 3 0.01
    -1 -3 3 0.02
    0 3 -3 17.44
    0 3 -3 18.47
    0 3 -3 18.13
    0 3 -3 18.05
    0 -3 3 17.03
    0 -3 3 18.36
    0 -3 3 18.77
    0 -3 3 17.08
    -1 3 -3 2.22
    -1 3 -3 2.29
    -1 3 -3 2.54
    -1 3 -3 2.54
    1 -3 3 2.61
    1 -3 3 1.92
    1 -3 3 2.35
    1 -3 3 2.81
    -2 3 -3 3.89
    -2 3 -3 4.2
    -2 3 -3 4.29
    -2 3 -3 4.15
    2 -3 3 4.39
    2 -3 3 3.23
    2 -3 3 4.39
    2 -3 3 3.96
    2 -3 3 4.24
    -3 3 -3 12.57
    -3 3 -3 12.67
    -3 3 -3 13.06
    -3 3 -3 12.85
    -3 3 -3 11.7
    3 -3 3 12.36
    3 -3 3 13.04
    3 -3 3 12.83
    3 -3 3 12.25
    -4 3 -3 2.15
    -4 3 -3 2.49
    -4 3 -3 2.38
    -4 3 -3 2.28
    4 -3 3 2.57
    4 -3 3 2.57
    4 -3 3 2.73
    4 -3 3 2.69
    4 -3 3 2.34
    -5 3 -3 7.88
    -5 3 -3 7.45
    -5 3 -3 7.81
    -5 3 -3 7.61
    5 -3 3 7.59
    5 -3 3 7.61
    5 -3 3 7.21
    5 -3 3 7.28
    -6 3 -3 0.19
    -6 3 -3 0.14
    -6 3 -3 0
    -6 3 -3 0.01
    6 -3 3 0.2
    6 -3 3 0.18
    -7 3 -3 2.86
    -7 3 -3 3.01
    -7 3 -3 2.86
    -7 3 -3 2.86
    7 -3 3 2.63
    7 -3 3 2.64
    7 -3 3 2.6
    -8 3 -3 -0.09
    -8 3 -3 -0.02
    -8 3 -3 0.07
    -8 3 -3 0.09
    8 -3 3 -0.11
    8 -3 3 0
    8 -3 3 0.08
    -9 3 -3 5.01
    -9 3 -3 5.3
    -9 3 -3 5.09
    -9 3 -3 5.65
    9 -3 3 4.35
    9 -3 3 4.9
    -10 3 -3 0.18
    -10 3 -3 0.13
    10 -3 3 0.22
    -11 3 -3 0.01
    -11 3 -3 -0.04
    11 -3 3 0.08
    -12 3 -3 -0.03
    -12 3 -3 -0.07
    -13 3 -3 3.89
    -13 3 -3 3.56
    -13 3 -3 3.99
    -14 3 -3 0.22
    -14 3 -3 -0.12
    -14 3 -3 -0.08
    -14 -2 3 -0.06
    -13 -2 3 0.51
    -13 -2 3 0.05
    -13 -2 3 -0.05
    -12 -2 3 0.23
    -12 -2 3 -0.11
    -12 -2 3 0.15
    -11 -2 3 0.11
    -11 -2 3 0.01
    -11 -2 3 0.12
    -10 -2 3 4.12
    -10 -2 3 4.18
    -10 -2 3 4.37
    -10 -2 3 3.93
    -10 -2 3 4.09
    9 2 -3 0.11
    -9 -2 3 0.14
    -9 -2 3 0.03
    -9 -2 3 0
    -9 -2 3 0.33
    -9 -2 3 0
    8 2 -3 3.29
    -8 -2 3 3.59
    -8 -2 3 3.46
    -8 -2 3 3.37
    -8 -2 3 3.19
    -8 -2 3 3.49
    7 2 -3 0.36
    7 2 -3 0.17
    -7 -2 3 0.2
    -7 -2 3 0.24
    -7 -2 3 0.12
    -7 -2 3 0.42
    -7 -2 3 0.47
    -7 -2 3 0.3
    6 2 -3 9.91
    6 2 -3 9.38
    6 2 -3 10.16
    -6 -2 3 10.3
    -6 -2 3 10.26
    -6 -2 3 9.49
    -6 -2 3 9.89
    -6 -2 3 9.62
    -6 -2 3 9.58
    -6 -2 3 11.21
    5 2 -3 5.55
    5 2 -3 5.41
    5 2 -3 6.65
    5 2 -3 5.55
    -5 -2 3 5.52
    -5 -2 3 5.31
    -5 -2 3 5.8
    -5 -2 3 5.57
    -5 -2 3 5.46
    -5 -2 3 5.67
    -5 -2 3 5.01
    4 2 -3 -0.01
    4 2 -3 0.06
    4 2 -3 0.11
    4 2 -3 0.13
    4 2 -3 0.08
    -4 -2 3 0.09
    -4 -2 3 0.41
    -4 -2 3 0.22
    -4 -2 3 0.16
    -4 -2 3 0.09
    -4 -2 3 0.12
    3 2 -3 0.32
    3 2 -3 0.27
    3 2 -3 0.25
    3 2 -3 0.33
    3 2 -3 0.19
    -3 -2 3 0.22
    -3 -2 3 0.16
    -3 -2 3 0.31
    -3 -2 3 0.21
    2 2 -3 0.24
    2 2 -3 0.34
    2 2 -3 0.4
    2 2 -3 0.32
    2 2 -3 0.51
    -2 -2 3 0.38
    -2 -2 3 0.3
    -2 -2 3 0.36
    -2 -2 3 0.21
    -2 -2 3 0.3
    1 2 -3 -0.1
    1 2 -3 0.09
    1 2 -3 0.15
    1 2 -3 0.23
    -1 -2 3 -0.06
    -1 -2 3 0.16
    -1 -2 3 0.19
    -1 -2 3 0.17
    0 2 -3 0.62
    0 2 -3 0.61
    0 2 -3 0.68
    0 2 -3 0.47
    0 -2 3 0.76
    0 -2 3 0.62
    0 -2 3 0.64
    0 -2 3 0.6
    -1 2 -3 129.85
    -1 2 -3 128.47
    -1 2 -3 127.62
    -1 2 -3 123.25
    1 -2 3 132.39
    1 -2 3 136.1
    1 -2 3 131.26
    1 -2 3 127.14
    1 -2 3 131.95
    -2 2 -3 66.31
    -2 2 -3 66.25
    -2 2 -3 64.72
    -2 2 -3 65.28
    -2 2 -3 65.14
    2 -2 3 64.01
    2 -2 3 55.03
    2 -2 3 64.88
    2 -2 3 70.27
    -3 2 -3 9.49
    -3 2 -3 10.11
    -3 2 -3 10.22
    -3 2 -3 11.45
    3 -2 3 10.61
    3 -2 3 10.11
    3 -2 3 10.17
    -4 2 -3 21.07
    -4 2 -3 20.81
    -4 2 -3 21.82
    -4 2 -3 21.35
    4 -2 3 20.58
    4 -2 3 21.78
    4 -2 3 20.72
    4 -2 3 20.66
    4 -2 3 20.88
    -5 2 -3 2.97
    -5 2 -3 3.19
    -5 2 -3 2.85
    -5 2 -3 3.32
    5 -2 3 3.09
    5 -2 3 2.83
    5 -2 3 3.51
    5 -2 3 3.25
    5 -2 3 2.95
    -6 2 -3 0.33
    -6 2 -3 0.66
    -6 2 -3 0.41
    -6 2 -3 0.39
    6 -2 3 0.39
    6 -2 3 0.36
    6 -2 3 0.54
    -7 2 -3 -0.08
    -7 2 -3 0.04
    -7 2 -3 -0.05
    -7 2 -3 0.27
    7 -2 3 0.05
    7 -2 3 -0.02
    -8 2 -3 8.9
    -8 2 -3 9.14
    -8 2 -3 8.88
    -8 2 -3 8.93
    8 -2 3 8.7
    8 -2 3 8.24
    8 -2 3 8.57
    -9 2 -3 3.25
    -9 2 -3 3.72
    -9 2 -3 3.39
    -9 2 -3 3.23
    9 -2 3 2.78
    9 -2 3 2.92
    9 -2 3 2.76
    -10 2 -3 0.49
    -10 2 -3 0.48
    10 -2 3 0.59
    -11 2 -3 0.04
    -11 2 -3 0.02
    11 -2 3 0.25
    -12 2 -3 2.96
    -12 2 -3 2.56
    -12 2 -3 2.8
    -13 2 -3 0.44
    -13 2 -3 0.4
    -13 2 -3 0.38
    -14 2 -3 0.91
    -14 2 -3 1.12
    -14 2 -3 1.29
    -14 -1 3 0.65
    -14 -1 3 0.33
    -14 -1 3 0.44
    -13 -1 3 4.82
    -13 -1 3 4.19
    -13 -1 3 4.03
    -12 -1 3 0.92
    -12 -1 3 0.99
    -12 -1 3 0.73
    -11 -1 3 10.66
    -11 -1 3 10.32
    -11 -1 3 10.68
    -10 -1 3 4.49
    -10 -1 3 5.78
    -10 -1 3 4.67
    -10 -1 3 4.65
    9 1 -3 5.41
    -9 -1 3 6
    -9 -1 3 5.71
    -9 -1 3 5.45
    -9 -1 3 5.43
    -9 -1 3 5.34
    8 1 -3 4.58
    8 1 -3 5.54
    -8 -1 3 5.12
    -8 -1 3 4.57
    -8 -1 3 5.57
    -8 -1 3 5.62
    -8 -1 3 5.11
    7 1 -3 8.5
    -7 -1 3 8.28
    -7 -1 3 8
    -7 -1 3 7.69
    -7 -1 3 7.79
    -7 -1 3 8.06
    -7 -1 3 8.11
    6 1 -3 6.31
    -6 -1 3 6.04
    -6 -1 3 6.16
    -6 -1 3 5.75
    -6 -1 3 6.47
    -6 -1 3 6.23
    -6 -1 3 6.45
    -6 -1 3 6
    5 1 -3 2.67
    5 1 -3 2.98
    5 1 -3 2.9
    -5 -1 3 2.72
    -5 -1 3 2.74
    -5 -1 3 2.8
    -5 -1 3 2.81
    -5 -1 3 2.83
    -5 -1 3 2.74
    -5 -1 3 3.02
    4 1 -3 1.95
    4 1 -3 1.75
    4 1 -3 1.46
    4 1 -3 1.6
    4 1 -3 1.15
    -4 -1 3 1.44
    -4 -1 3 1.59
    -4 -1 3 1.74
    -4 -1 3 1.61
    -4 -1 3 1.79
    -4 -1 3 1.55
    3 1 -3 0.05
    3 1 -3 0.1
    3 1 -3 0.07
    3 1 -3 0
    3 1 -3 0.04
    -3 -1 3 0.04
    -3 -1 3 0.12
    -3 -1 3 0.03
    -3 -1 3 0.13
    -3 -1 3 0.05
    -3 -1 3 0.04
    2 1 -3 4.89
    2 1 -3 4.83
    2 1 -3 4.69
    2 1 -3 4.6
    2 1 -3 4.83
    2 1 -3 4.78
    -2 -1 3 4.45
    -2 -1 3 4.78
    -2 -1 3 4.63
    -2 -1 3 4.62
    1 1 -3 18.94
    1 1 -3 21.37
    1 1 -3 18.6
    -1 -1 3 17.08
    -1 -1 3 20.15
    0 -1 3 22.44
    0 -1 3 27.33
    0 -1 3 23.55
    -1 1 -3 180.01
    -1 1 -3 186.93
    -1 1 -3 151.39
    -1 1 -3 162.01
    -1 1 -3 183.05
    1 -1 3 174.23
    1 -1 3 171.29
    1 -1 3 180.39
    -2 1 -3 223.86
    -2 1 -3 222.67
    -2 1 -3 221.44
    -2 1 -3 231.92
    2 -1 3 226.08
    2 -1 3 232.14
    2 -1 3 213.83
    2 -1 3 226.9
    -3 1 -3 5.87
    -3 1 -3 6.06
    -3 1 -3 6.25
    -3 1 -3 6.07
    3 -1 3 6.63
    3 -1 3 6.32
    3 -1 3 6.15
    -4 1 -3 14.06
    -4 1 -3 14.47
    -4 1 -3 13.19
    -4 1 -3 14.14
    4 -1 3 13.78
    4 -1 3 13.4
    4 -1 3 14.29
    4 -1 3 11.04
    -5 1 -3 10.87
    -5 1 -3 10.81
    -5 1 -3 10.97
    -5 1 -3 10.94
    5 -1 3 11.01
    5 -1 3 11.84
    5 -1 3 11.46
    5 -1 3 10.54
    -6 1 -3 1.83
    -6 1 -3 1.59
    -6 1 -3 1.84
    -6 1 -3 1.84
    6 -1 3 1.96
    6 -1 3 1.73
    6 -1 3 1.82
    -7 1 -3 -0.06
    -7 1 -3 -0.03
    -7 1 -3 -0.03
    -7 1 -3 0.13
    7 -1 3 0.06
    7 -1 3 -0.01
    7 -1 3 0.03
    -8 1 -3 23.11
    -8 1 -3 22.78
    -8 1 -3 22.1
    -8 1 -3 22.94
    8 -1 3 23.09
    8 -1 3 21.85
    8 -1 3 22.99
    -9 1 -3 1.25
    -9 1 -3 1.1
    -9 1 -3 1.04
    -9 1 -3 1.15
    9 -1 3 1.25
    9 -1 3 0.93
    9 -1 3 1.29
    -10 1 -3 3.75
    -10 1 -3 3.86
    -10 1 -3 3.88
    10 -1 3 3.44
    -11 1 -3 1.07
    -11 1 -3 1.06
    -11 1 -3 1.03
    11 -1 3 1.09
    -12 1 -3 0.69
    -12 1 -3 0.89
    -12 1 -3 0.46
    -13 1 -3 1.71
    -13 1 -3 1.6
    -13 1 -3 1.47
    -14 1 -3 2.55
    -14 0 3 0.59
    -14 0 3 0.85
    -13 0 3 3.06
    -13 0 3 3.95
    -13 0 3 3.9
    -12 0 3 1.92
    -12 0 3 0.96
    -12 0 3 1.31
    -11 0 3 8.33
    -11 0 3 8.36
    -11 0 3 8.07
    -11 0 3 7.96
    -10 0 3 1.12
    -10 0 3 2.03
    -10 0 3 1.49
    -10 0 3 1.48
    -9 0 3 9.09
    -9 0 3 8.74
    -9 0 3 8.64
    -9 0 3 8.71
    -9 0 3 8.93
    -9 0 3 8.64
    -8 0 3 0.89
    -8 0 3 1.03
    -8 0 3 1.06
    -8 0 3 0.88
    -8 0 3 1.05
    -8 0 3 0.91
    -7 0 3 4.31
    -7 0 3 4.45
    -7 0 3 4.18
    -7 0 3 4.11
    -7 0 3 3.94
    -7 0 3 3.99
    -7 0 3 4.1
    6 0 -3 1.2
    6 0 -3 1.27
    -6 0 3 1.23
    -6 0 3 1.28
    -6 0 3 1.29
    -6 0 3 1.13
    -6 0 3 1.3
    5 0 -3 44.73
    5 0 -3 48.44
    -5 0 3 47.24
    -5 0 3 46.5
    -5 0 3 45.86
    -5 0 3 46.56
    -5 0 3 48.06
    -5 0 3 44.59
    -5 0 3 46.83
    4 0 -3 4.87
    4 0 -3 4.5
    -4 0 3 4.81
    -4 0 3 4.83
    -4 0 3 4.72
    -4 0 3 4.44
    -4 0 3 4.48
    3 0 -3 4.86
    -3 0 3 4.84
    -3 0 3 4.88
    -3 0 3 5.01
    -3 0 3 4.82
    -3 0 3 4.95
    -3 0 3 4.86
    2 0 -3 10.56
    2 0 -3 10.47
    2 0 -3 11.09
    2 0 -3 10.27
    2 0 -3 11.01
    -2 0 3 8.87
    -2 0 3 8.83
    -2 0 3 9.69
    -2 0 3 9.93
    -2 0 3 9.39
    -2 0 3 10.17
    1 0 -3 41.78
    0 0 -3 11.78
    0 0 -3 13.54
    -1 0 -3 13.73
    -1 0 -3 13.64
    -1 0 -3 13.19
    -1 0 -3 12.67
    1 0 3 13.84
    1 0 3 11.5
    1 0 3 14.64
    1 0 3 13.14
    -2 0 -3 187.99
    -2 0 -3 192.65
    -2 0 -3 179.26
    -2 0 -3 192.51
    2 0 3 188.75
    2 0 3 202.51
    2 0 3 172.18
    2 0 3 188.79
    -3 0 -3 0.48
    -3 0 -3 0.7
    -3 0 -3 0.71
    -3 0 -3 0.56
    3 0 3 0.44
    3 0 3 0.46
    3 0 3 0.58
    3 0 3 0.5
    -4 0 -3 5.03
    -4 0 -3 5.52
    -4 0 -3 5.55
    -4 0 -3 5.25
    4 0 3 5.48
    4 0 3 5.5
    4 0 3 6.04
    -5 0 -3 13.24
    -5 0 -3 13.31
    -5 0 -3 12.14
    -5 0 -3 13.39
    5 0 3 13.85
    5 0 3 12.28
    -6 0 -3 0.89
    -6 0 -3 0.52
    -6 0 -3 0.65
    -6 0 -3 0.52
    6 0 3 0.55
    6 0 3 0.65
    6 0 3 0.46
    -7 0 -3 0.29
    -7 0 -3 -0.07
    -7 0 -3 0.09
    -7 0 -3 0.15
    7 0 3 0.22
    7 0 3 0.12
    7 0 3 0.18
    -8 0 -3 7.15
    -8 0 -3 7.41
    -8 0 -3 7.28
    -8 0 -3 7.46
    -8 0 -3 7.49
    8 0 3 6.88
    8 0 3 6.64
    -9 0 -3 2.69
    -9 0 -3 2.65
    -9 0 -3 2.66
    -9 0 -3 2.96
    -9 0 -3 2.96
    9 0 3 2.73
    9 0 3 2.96
    9 0 3 3.2
    -10 0 -3 0.41
    -10 0 -3 0.17
    -10 0 -3 0.09
    10 0 3 0
    -11 0 -3 -0.08
    -11 0 -3 0.24
    -11 0 -3 0.34
    -12 0 -3 1.42
    -12 0 -3 1.22
    -12 0 -3 1.2
    -13 0 -3 1.21
    -13 0 -3 1.18
    -13 0 -3 1.01
    -14 1 3 3.2
    -14 1 3 2.96
    -13 1 3 0.47
    -13 1 3 0.38
    -13 1 3 0.26
    -12 1 3 0.72
    -12 1 3 0.66
    -12 1 3 0.73
    -11 1 3 2.48
    -11 1 3 2.14
    -11 1 3 2.43
    -11 1 3 2.59
    -10 1 3 0.08
    -10 1 3 0
    -10 1 3 -0.01
    -10 1 3 -0.07
    -10 1 3 -0.03
    -9 1 3 0.02
    -9 1 3 0.14
    -9 1 3 0.09
    -9 1 3 0.15
    -9 1 3 0.11
    -9 1 3 0.07
    -8 1 3 2.29
    -8 1 3 2.21
    -8 1 3 2.15
    -8 1 3 2.24
    -8 1 3 2.68
    -8 1 3 2.4
    -8 1 3 2.29
    -7 1 3 4.69
    -7 1 3 4.96
    -7 1 3 4.99
    -7 1 3 5.07
    -7 1 3 5.05
    -7 1 3 4.36
    -7 1 3 4.77
    -6 1 3 14.74
    -6 1 3 14.99
    -6 1 3 14.9
    -6 1 3 14.97
    -6 1 3 14.81
    -6 1 3 15.5
    -5 1 3 -0.07
    -5 1 3 0.13
    -5 1 3 0.09
    -5 1 3 0.04
    -5 1 3 0.02
    -5 1 3 0
    -5 1 3 0.03
    -4 1 3 20.14
    -4 1 3 20.63
    -4 1 3 21.8
    -3 1 3 -0.02
    -3 1 3 0.02
    -3 1 3 0.01
    -3 1 3 0.01
    -3 1 3 0.02
    2 -1 -3 1.71
    2 -1 -3 2.1
    2 -1 -3 1.68
    -2 1 3 1.77
    -2 1 3 1.82
    -2 1 3 1.76
    -2 1 3 1.78
    -2 1 3 1.67
    -2 1 3 1.83
    -2 1 3 1.7
    1 -1 -3 22.4
    1 -1 -3 24.06
    1 -1 -3 21.51
    1 -1 -3 22.89
    -1 1 3 18.18
    -1 1 3 18.7
    -1 1 3 17.38
    -1 1 3 20.57
    -1 1 3 19.43
    -1 1 3 18.15
    0 -1 -3 10.43
    0 -1 -3 9.45
    0 -1 -3 9.45
    0 -1 -3 10.54
    0 1 3 7.98
    0 1 3 9.66
    0 1 3 9.66
    0 1 3 9.97
    -1 -1 -3 64.26
    -1 -1 -3 62.81
    -1 -1 -3 59.64
    -1 -1 -3 58.79
    1 1 3 60.19
    1 1 3 65.19
    1 1 3 61.65
    1 1 3 62
    -2 -1 -3 0.6
    -2 -1 -3 0.53
    -2 -1 -3 0.56
    -2 -1 -3 0.42
    2 1 3 0.69
    2 1 3 0.63
    2 1 3 0.59
    2 1 3 0.46
    -3 -1 -3 0.24
    -3 -1 -3 0.48
    -3 -1 -3 0.44
    -3 -1 -3 0.43
    3 1 3 0.39
    3 1 3 0.45
    3 1 3 0.49
    3 1 3 0.48
    -4 -1 -3 0.78
    -4 -1 -3 0.77
    -4 -1 -3 0.78
    -4 -1 -3 0.54
    -4 -1 -3 0.86
    4 1 3 0.75
    4 1 3 0.51
    4 1 3 0.25
    4 1 3 0.83
    -5 -1 -3 11.01
    -5 -1 -3 10.07
    -5 -1 -3 9.68
    -5 -1 -3 10.5
    -5 -1 -3 9.61
    5 1 3 10.05
    -6 -1 -3 1.07
    -6 -1 -3 1.1
    -6 -1 -3 1
    -6 -1 -3 1.1
    -6 -1 -3 1.15
    6 1 3 1.2
    6 1 3 1.08
    -7 -1 -3 1.23
    -7 -1 -3 1.66
    -7 -1 -3 0.76
    -7 -1 -3 1.43
    -7 -1 -3 1.04
    7 1 3 1.41
    7 1 3 1.23
    7 1 3 0.86
    -8 -1 -3 0.2
    -8 -1 -3 0.45
    -8 -1 -3 0.69
    -8 -1 -3 0.44
    -8 -1 -3 0.65
    8 1 3 0.54
    8 1 3 0.52
    8 1 3 0.55
    -9 -1 -3 0.12
    -9 -1 -3 0.39
    -9 -1 -3 0.34
    9 1 3 0.14
    9 1 3 0.12
    -10 -1 -3 0.23
    -10 -1 -3 0.11
    -10 -1 -3 0.49
    10 1 3 0.52
    -11 -1 -3 0.5
    -11 -1 -3 0.62
    -11 -1 -3 0.73
    -12 -1 -3 0.16
    -12 -1 -3 0.54
    -12 -1 -3 0.35
    -13 -1 -3 0.14
    -13 -1 -3 0.21
    -13 -1 -3 -0.04
    -14 2 3 0.39
    -14 2 3 0.82
    -13 2 3 0.31
    -13 2 3 0.51
    -12 2 3 0.5
    -12 2 3 0.67
    -12 2 3 0.69
    -12 2 3 0.56
    -11 2 3 0.17
    -11 2 3 0.04
    -11 2 3 0.13
    -11 2 3 -0.21
    -11 2 3 0.21
    -10 2 3 0.29
    -10 2 3 0.02
    -10 2 3 0.17
    -10 2 3 0.23
    -10 2 3 0.13
    -10 2 3 0.13
    -9 2 3 0.86
    -9 2 3 0.88
    -9 2 3 1.1
    -9 2 3 0.76
    -9 2 3 0.85
    -9 2 3 0.89
    -8 2 3 3.64
    -8 2 3 3.71
    -8 2 3 3.6
    -8 2 3 3.61
    -8 2 3 3.36
    -8 2 3 3.48
    -7 2 3 0.33
    -7 2 3 0.34
    -7 2 3 0.37
    -7 2 3 0.33
    -7 2 3 0.32
    -7 2 3 0.38
    -6 2 3 32.16
    -5 2 3 4.65
    -5 2 3 4.29
    -4 2 3 2.26
    -4 2 3 2.33
    -4 2 3 2.43
    3 -2 -3 1.54
    3 -2 -3 1.74
    -3 2 3 1.59
    -3 2 3 1.54
    -3 2 3 1.69
    -3 2 3 1.42
    -3 2 3 1.78
    -3 2 3 1.62
    2 -2 -3 0.67
    2 -2 -3 0.7
    2 -2 -3 0.71
    2 -2 -3 0.7
    -2 2 3 0.55
    -2 2 3 0.58
    -2 2 3 0.54
    -2 2 3 0.55
    -2 2 3 0.57
    1 -2 -3 67.43
    1 -2 -3 71.63
    1 -2 -3 66.41
    1 -2 -3 72.27
    1 -2 -3 70.38
    -1 2 3 71.34
    -1 2 3 71.48
    -1 2 3 67.88
    -1 2 3 68.89
    0 -2 -3 92.23
    0 -2 -3 91.91
    0 -2 -3 89.88
    0 2 3 85.99
    0 2 3 91.83
    0 2 3 85.66
    0 2 3 89.03
    0 2 3 88.43
    -1 -2 -3 30.73
    -1 -2 -3 32.02
    -1 -2 -3 31.54
    -1 -2 -3 32.1
    -1 -2 -3 27.37
    1 2 3 31.04
    1 2 3 31.26
    1 2 3 31.24
    1 2 3 32.71
    -2 -2 -3 0.56
    -2 -2 -3 0.38
    -2 -2 -3 0.75
    -2 -2 -3 0.72
    -2 -2 -3 0.51
    2 2 3 1.14
    2 2 3 0.65
    2 2 3 0.49
    2 2 3 0.71
    -3 -2 -3 17.94
    -3 -2 -3 20.65
    -3 -2 -3 19.42
    -3 -2 -3 20.01
    -3 -2 -3 19
    3 2 3 19.65
    3 2 3 19.66
    3 2 3 19.61
    3 2 3 20.23
    -4 -2 -3 9.31
    -4 -2 -3 9.39
    -4 -2 -3 8.57
    -4 -2 -3 10.07
    -4 -2 -3 9.55
    4 2 3 8.96
    4 2 3 9.23
    4 2 3 8.61
    -5 -2 -3 -0.14
    -5 -2 -3 -0.01
    -5 -2 -3 0.03
    -5 -2 -3 0
    -5 -2 -3 -0.05
    5 2 3 0.04
    5 2 3 0.08
    -6 -2 -3 1.54
    -6 -2 -3 1.54
    -6 -2 -3 1.46
    -6 -2 -3 1.78
    -6 -2 -3 1.7
    6 2 3 1.04
    6 2 3 1.82
    -7 -2 -3 1.25
    -7 -2 -3 0.98
    -7 -2 -3 1.1
    -7 -2 -3 0.84
    -7 -2 -3 0.78
    7 2 3 1.06
    7 2 3 1.28
    -8 -2 -3 2.13
    -8 -2 -3 2.25
    -8 -2 -3 1.8
    -8 -2 -3 2
    8 2 3 1.85
    8 2 3 2.18
    8 2 3 2.26
    -9 -2 -3 0.14
    -9 -2 -3 0.41
    -9 -2 -3 -0.02
    9 2 3 0.21
    9 2 3 0.3
    -10 -2 -3 6.58
    -10 -2 -3 6.38
    -10 -2 -3 7.55
    -11 -2 -3 0.33
    -11 -2 -3 0.4
    -11 -2 -3 0.52
    -12 -2 -3 0.67
    -12 -2 -3 0.85
    -12 -2 -3 1.04
    -13 -2 -3 1.14
    -13 -2 -3 1.37
    -13 -2 -3 1.63
    -14 3 3 -0.01
    -14 3 3 0.15
    -13 3 3 0.09
    -13 3 3 0.26
    -12 3 3 0.05
    -12 3 3 0.3
    -12 3 3 0.08
    -12 3 3 0.03
    -11 3 3 -0.04
    -11 3 3 0.03
    -11 3 3 0.04
    -11 3 3 0
    -11 3 3 -0.02
    -10 3 3 -0.01
    -10 3 3 0.01
    -10 3 3 0.09
    -10 3 3 -0.05
    -10 3 3 -0.04
    -9 3 3 4.72
    -9 3 3 4.33
    -9 3 3 4.54
    -9 3 3 4.96
    -9 3 3 4.82
    -9 3 3 4.34
    -8 3 3 2
    -8 3 3 1.87
    -8 3 3 2.18
    -8 3 3 2.31
    -8 3 3 2.12
    -7 3 3 1.91
    -7 3 3 2.14
    -6 3 3 6.8
    -5 3 3 0.08
    -5 3 3 0.06
    -5 3 3 0.18
    -5 3 3 0.09
    -4 3 3 30.25
    -4 3 3 29.87
    -4 3 3 30.94
    -4 3 3 31.4
    -4 3 3 30.42
    -4 3 3 29.96
    3 -3 -3 0.29
    -3 3 3 0.18
    -3 3 3 0.17
    -3 3 3 0.2
    -3 3 3 0.13
    -3 3 3 0.23
    -3 3 3 0.16
    2 -3 -3 0.18
    2 -3 -3 0.12
    2 -3 -3 0.17
    2 -3 -3 0.19
    2 -3 -3 0.17
    2 -3 -3 0.21
    -2 3 3 0.25
    -2 3 3 0.19
    -2 3 3 0.15
    -2 3 3 0.12
    1 -3 -3 13.96
    1 -3 -3 13.06
    1 -3 -3 12.9
    1 -3 -3 12.06
    -1 3 3 13.85
    -1 3 3 13.49
    -1 3 3 14.28
    -1 3 3 13.51
    0 -3 -3 26.23
    0 -3 -3 25.11
    0 -3 -3 22.41
    0 -3 -3 25.1
    0 3 3 25.22
    0 3 3 26.05
    0 3 3 26.13
    0 3 3 27.22
    -1 -3 -3 0.71
    -1 -3 -3 0.65
    -1 -3 -3 0.76
    -1 -3 -3 0.9
    1 3 3 0.69
    1 3 3 0.69
    1 3 3 0.84
    1 3 3 0.82
    1 3 3 0.62
    -2 -3 -3 8.48
    -2 -3 -3 8.19
    -2 -3 -3 8.44
    -2 -3 -3 8.77
    -2 -3 -3 9.02
    2 3 3 8.77
    2 3 3 8.27
    2 3 3 8.08
    2 3 3 9.34
    2 3 3 8.18
    -3 -3 -3 6.92
    -3 -3 -3 6.21
    -3 -3 -3 6.6
    -3 -3 -3 6.68
    -3 -3 -3 6.46
    3 3 3 5.97
    3 3 3 6.74
    3 3 3 6.56
    3 3 3 5.7
    -4 -3 -3 5.78
    -4 -3 -3 5.33
    -4 -3 -3 5.49
    -4 -3 -3 5.52
    -4 -3 -3 5.38
    4 3 3 4.97
    4 3 3 5.26
    4 3 3 5.89
    -5 -3 -3 1.87
    -5 -3 -3 1.94
    -5 -3 -3 1.29
    -5 -3 -3 1.4
    -5 -3 -3 1.26
    5 3 3 1.83
    5 3 3 1.5
    -6 -3 -3 0.1
    -6 -3 -3 0.25
    -6 -3 -3 0.06
    -6 -3 -3 0.09
    6 3 3 0.01
    6 3 3 0.2
    -7 -3 -3 0.74
    -7 -3 -3 0.51
    -7 -3 -3 0.29
    -7 -3 -3 0.51
    7 3 3 0.47
    7 3 3 0.37
    -8 -3 -3 6.3
    -8 -3 -3 6.22
    -8 -3 -3 6.29
    8 3 3 5.99
    8 3 3 6.32
    8 3 3 6.01
    -9 -3 -3 0.23
    -9 -3 -3 0.26
    -9 -3 -3 0.09
    9 3 3 0.22
    -10 -3 -3 0.09
    -10 -3 -3 0.06
    -10 -3 -3 0.13
    -11 -3 -3 0.01
    -11 -3 -3 0.06
    -11 -3 -3 0.04
    -12 -3 -3 0.06
    -12 -3 -3 -0.24
    -12 -3 -3 0.24
    -14 4 3 0.11
    -14 4 3 0.22
    -13 4 3 0.3
    -13 4 3 0.31
    -13 4 3 0.52
    -12 4 3 0.03
    -12 4 3 -0.07
    -12 4 3 0.02
    -12 4 3 0.23
    -11 4 3 0.13
    -11 4 3 0.18
    -11 4 3 0.1
    -11 4 3 0.2
    -10 4 3 0.13
    -10 4 3 -0.1
    -10 4 3 0.02
    -9 4 3 1.82
    -9 4 3 1.77
    -9 4 3 1.74
    -9 4 3 1.87
    -8 4 3 3.95
    -8 4 3 3.59
    -8 4 3 4.04
    -8 4 3 3.69
    -7 4 3 -0.12
    -7 4 3 0.01
    -7 4 3 0.05
    -7 4 3 0.06
    -7 4 3 0.03
    -6 4 3 0.63
    -6 4 3 0.72
    -6 4 3 0.65
    -6 4 3 0.76
    -6 4 3 0.64
    -6 4 3 0.81
    -5 4 3 0.63
    -5 4 3 0.47
    -5 4 3 0.54
    -5 4 3 0.56
    -5 4 3 0.58
    -5 4 3 0.64
    -5 4 3 0.58
    4 -4 -3 1.63
    4 -4 -3 1.62
    -4 4 3 1.7
    -4 4 3 1.49
    -4 4 3 1.84
    -4 4 3 1.51
    -4 4 3 1.75
    -4 4 3 1.66
    3 -4 -3 -0.04
    3 -4 -3 0.04
    3 -4 -3 0.04
    3 -4 -3 0.06
    3 -4 -3 -0.15
    -3 4 3 0.02
    -3 4 3 0.03
    -3 4 3 0.05
    -3 4 3 -0.03
    2 -4 -3 2.88
    2 -4 -3 3.11
    2 -4 -3 3.16
    2 -4 -3 2.93
    2 -4 -3 3.07
    2 -4 -3 3.13
    -2 4 3 3.18
    -2 4 3 2.87
    -2 4 3 2.75
    -2 4 3 3.31
    1 -4 -3 -0.05
    1 -4 -3 0.1
    1 -4 -3 -0.02
    1 -4 -3 0.1
    -1 4 3 -0.14
    -1 4 3 0.05
    -1 4 3 -0.02
    -1 4 3 0.07
    0 -4 -3 5.93
    0 -4 -3 5.9
    0 -4 -3 6.44
    0 -4 -3 6.83
    0 4 3 6.21
    0 4 3 5.8
    0 4 3 6.09
    0 4 3 6.1
    -1 -4 -3 0.12
    -1 -4 -3 0.1
    -1 -4 -3 0.19
    -1 -4 -3 0.03
    1 4 3 0.13
    1 4 3 0.07
    1 4 3 0
    1 4 3 0.08
    1 4 3 0.04
    -2 -4 -3 -0.07
    -2 -4 -3 0.06
    -2 -4 -3 -0.07
    -2 -4 -3 -0.16
    2 4 3 0.1
    2 4 3 0.19
    2 4 3 -0.05
    2 4 3 0.07
    2 4 3 0.06
    -3 -4 -3 5.56
    -3 -4 -3 5.68
    -3 -4 -3 5.5
    -3 -4 -3 5.34
    3 4 3 5.56
    3 4 3 5.69
    3 4 3 6.08
    3 4 3 5.65
    -4 -4 -3 1.5
    -4 -4 -3 1.4
    -4 -4 -3 1.28
    -4 -4 -3 1.31
    4 4 3 1.6
    4 4 3 1.76
    -5 -4 -3 2.52
    -5 -4 -3 2.18
    -5 -4 -3 2.64
    -5 -4 -3 2.67
    5 4 3 2.1
    5 4 3 2.26
    -6 -4 -3 0.78
    -6 -4 -3 0.55
    -6 -4 -3 0.52
    -6 -4 -3 0.75
    6 4 3 0.53
    6 4 3 1.02
    -7 -4 -3 3.39
    -7 -4 -3 3.65
    -7 -4 -3 3.99
    -7 -4 -3 3.49
    7 4 3 3.06
    -8 -4 -3 0.56
    -8 -4 -3 0.65
    -8 -4 -3 0.5
    8 4 3 0.59
    -9 -4 -3 0.52
    -9 -4 -3 0.34
    -9 -4 -3 0.16
    9 4 3 0.35
    -10 -4 -3 -0.05
    -10 -4 -3 0.16
    -10 -4 -3 0.13
    -11 -4 -3 1.13
    -11 -4 -3 0.8
    -11 -4 -3 1.35
    -12 -4 -3 0.04
    -12 -4 -3 -0.22
    -12 -4 -3 0.11
    -14 5 3 0.19
    -14 5 3 0.07
    -13 5 3 1.2
    -13 5 3 1.47
    -13 5 3 1.03
    -13 5 3 0.96
    -12 5 3 4.14
    -12 5 3 3.86
    -12 5 3 4.3
    -11 5 3 -0.04
    -11 5 3 0.04
    -11 5 3 -0.01
    -10 5 3 18.1
    -10 5 3 19.53
    -10 5 3 18.99
    -10 5 3 19.85
    -9 5 3 6.28
    -9 5 3 6.45
    -9 5 3 6.54
    -9 5 3 6.13
    -8 5 3 -0.01
    -8 5 3 0.04
    -8 5 3 0.02
    -8 5 3 0.08
    -8 5 3 0.01
    -8 5 3 0.07
    -8 5 3 0.04
    -7 5 3 1.07
    -7 5 3 1.33
    -7 5 3 1.12
    -7 5 3 1.11
    -7 5 3 1.08
    -7 5 3 1.01
    -6 5 3 0.03
    -6 5 3 -0.12
    -6 5 3 -0.01
    -6 5 3 0.14
    -6 5 3 -0.03
    -6 5 3 0.16
    -6 5 3 0
    5 -5 -3 2.19
    5 -5 -3 2.32
    -5 5 3 2.13
    -5 5 3 2.27
    -5 5 3 2.16
    -5 5 3 2.06
    -5 5 3 2.09
    -5 5 3 2.38
    -5 5 3 2.18
    4 -5 -3 5.54
    4 -5 -3 5.55
    4 -5 -3 5.66
    -4 5 3 5.42
    -4 5 3 5.57
    -4 5 3 5.54
    -4 5 3 5.49
    -4 5 3 5.49
    -4 5 3 5.56
    3 -5 -3 16.6
    3 -5 -3 19.21
    3 -5 -3 17.85
    3 -5 -3 17.81
    3 -5 -3 17.7
    -3 5 3 18.38
    -3 5 3 17.09
    -3 5 3 18.21
    -3 5 3 17.38
    2 -5 -3 112.22
    2 -5 -3 114.38
    2 -5 -3 113.14
    2 -5 -3 108.14
    2 -5 -3 112.47
    -2 5 3 109.73
    -2 5 3 112.03
    -2 5 3 100.69
    -2 5 3 107.72
    1 -5 -3 4.83
    1 -5 -3 4.86
    1 -5 -3 5.97
    -1 5 3 5.76
    -1 5 3 5.11
    -1 5 3 5.05
    -1 5 3 5.39
    0 -5 -3 0.37
    0 -5 -3 0.31
    0 -5 -3 0.32
    0 -5 -3 0.24
    0 5 3 0.21
    0 5 3 0.41
    0 5 3 0.32
    0 5 3 0.37
    -1 -5 -3 0.25
    -1 -5 -3 0.31
    -1 -5 -3 0.24
    -1 -5 -3 0.55
    1 5 3 0.37
    1 5 3 0.33
    1 5 3 0.3
    1 5 3 0.28
    1 5 3 0.33
    -2 -5 -3 7.44
    -2 -5 -3 7.81
    -2 -5 -3 7.23
    2 5 3 7.64
    2 5 3 7.27
    2 5 3 7.45
    2 5 3 7.77
    -3 -5 -3 3.96
    -3 -5 -3 4.27
    -3 -5 -3 4.24
    3 5 3 4.34
    3 5 3 3.86
    3 5 3 3.52
    3 5 3 3.7
    -4 -5 -3 1.67
    -4 -5 -3 1.74
    -4 -5 -3 2.06
    4 5 3 1.95
    4 5 3 1.89
    -5 -5 -3 1.31
    -5 -5 -3 1.55
    -5 -5 -3 1.15
    5 5 3 1.45
    5 5 3 1.42
    -6 -5 -3 1.5
    -6 -5 -3 1.18
    -6 -5 -3 1.33
    6 5 3 1.2
    6 5 3 1.42
    -7 -5 -3 0.02
    -7 -5 -3 0.31
    7 5 3 0.21
    7 5 3 0.02
    -8 -5 -3 0.88
    -8 -5 -3 0.48
    8 5 3 0.74
    -9 -5 -3 -0.01
    -9 -5 -3 0.01
    9 5 3 -0.03
    -10 -5 -3 1.63
    -10 -5 -3 1.38
    -11 -5 -3 -0.03
    -11 -5 -3 -0.18
    -14 6 3 2.29
    -14 6 3 1.72
    -13 6 3 -0.03
    -13 6 3 0
    -13 6 3 0.07
    -12 6 3 0.02
    -12 6 3 0.14
    -12 6 3 -0.03
    -12 6 3 0.14
    -11 6 3 1.29
    -11 6 3 1.47
    -11 6 3 1.41
    -11 6 3 1.28
    -10 6 3 1.3
    -10 6 3 1.39
    -10 6 3 1.58
    -10 6 3 1.6
    -10 6 3 1.47
    -10 6 3 1.44
    -9 6 3 30.6
    -9 6 3 31.57
    -9 6 3 30.83
    -9 6 3 32.42
    -9 6 3 30.04
    -9 6 3 33.41
    -9 6 3 33.16
    -8 6 3 0.68
    -8 6 3 0.42
    -8 6 3 0.77
    -8 6 3 0.6
    -8 6 3 0.64
    -8 6 3 0.72
    -8 6 3 0.6
    -7 6 3 0.11
    -7 6 3 0.19
    -7 6 3 0.17
    -7 6 3 0.2
    -7 6 3 0.04
    -7 6 3 0.16
    -7 6 3 0.17
    -7 6 3 -0.09
    -6 6 3 0.55
    -6 6 3 0.47
    -6 6 3 0.4
    -6 6 3 0.57
    -6 6 3 0.25
    -6 6 3 0.31
    5 -6 -3 0.35
    5 -6 -3 0.05
    -5 6 3 0.3
    -5 6 3 0.3
    -5 6 3 0.21
    -5 6 3 0.4
    -5 6 3 0.38
    -5 6 3 0.31
    4 -6 -3 2.16
    4 -6 -3 1.94
    4 -6 -3 2.05
    4 -6 -3 2.02
    -4 6 3 2.06
    -4 6 3 2.01
    -4 6 3 1.68
    -4 6 3 1.89
    -4 6 3 2.19
    3 -6 -3 0.09
    3 -6 -3 0.16
    3 -6 -3 0.07
    3 -6 -3 0.18
    -3 6 3 0.07
    -3 6 3 0.07
    -3 6 3 0.11
    -3 6 3 0.2
    -3 6 3 0.14
    2 -6 -3 0.14
    2 -6 -3 0.03
    2 -6 -3 0.09
    -2 6 3 0.19
    -2 6 3 -0.09
    -2 6 3 -0.09
    -2 6 3 0.1
    1 -6 -3 1.02
    -1 6 3 0.95
    -1 6 3 0.93
    -1 6 3 1.15
    -1 6 3 0.98
    0 -6 -3 3.59
    0 -6 -3 3.64
    0 -6 -3 3.14
    0 6 3 2.91
    0 6 3 3.92
    0 6 3 3.63
    0 6 3 3.08
    -1 -6 -3 14.95
    -1 -6 -3 16.98
    -1 -6 -3 16.06
    1 6 3 16.36
    1 6 3 15.38
    1 6 3 15.62
    1 6 3 15.5
    -2 -6 -3 0.25
    -2 -6 -3 0.01
    -2 -6 -3 0.07
    2 6 3 0.08
    2 6 3 0.05
    2 6 3 -0.07
    2 6 3 -0.05
    -3 -6 -3 0.31
    -3 -6 -3 0.78
    -3 -6 -3 0.45
    3 6 3 0.41
    3 6 3 0.71
    3 6 3 0.32
    -4 -6 -3 -0.14
    -4 -6 -3 0.18
    -4 -6 -3 0.09
    4 6 3 -0.16
    4 6 3 -0.05
    -5 -6 -3 1.17
    -5 -6 -3 1.32
    -5 -6 -3 1.19
    5 6 3 0.89
    5 6 3 1.08
    -6 -6 -3 0.54
    -6 -6 -3 0.84
    6 6 3 0.91
    6 6 3 1.04
    -7 -6 -3 0.12
    -7 -6 -3 0.17
    7 6 3 -0.05
    -8 -6 -3 0.68
    -8 -6 -3 0.46
    8 6 3 0.87
    -9 -6 -3 0.41
    -9 -6 -3 0.28
    9 6 3 0.37
    -10 -6 -3 -0.1
    -10 -6 -3 0.38
    -11 -6 -3 0.2
    -11 -6 -3 -0.27
    -14 7 3 -0.12
    -14 7 3 0.02
    -13 7 3 -0.01
    -13 7 3 0.33
    -13 7 3 0.28
    -12 7 3 0.8
    -12 7 3 0.81
    -12 7 3 0.97
    -12 7 3 1.08
    -11 7 3 1.25
    -11 7 3 1.19
    -11 7 3 0.99
    -11 7 3 1.27
    -10 7 3 8.05
    -10 7 3 8.37
    -10 7 3 8.17
    -10 7 3 8.27
    -10 7 3 8.73
    -10 7 3 8.77
    -9 7 3 0.25
    -9 7 3 0.16
    -9 7 3 0.6
    -9 7 3 0.41
    -9 7 3 0.29
    -9 7 3 0.31
    -9 7 3 0.29
    -8 7 3 7.24
    -8 7 3 7.95
    -8 7 3 7.54
    -8 7 3 6.89
    -8 7 3 7.02
    -8 7 3 7.13
    -8 7 3 7.97
    -8 7 3 8.17
    -7 7 3 1.88
    -7 7 3 2.26
    -7 7 3 2.55
    -7 7 3 1.84
    -7 7 3 2.41
    -7 7 3 2.18
    -7 7 3 2.35
    -7 7 3 2.24
    6 -7 -3 4.38
    6 -7 -3 4.53
    -6 7 3 4.13
    -6 7 3 4.44
    -6 7 3 4.46
    -6 7 3 4.32
    5 -7 -3 0.44
    5 -7 -3 0.36
    -5 7 3 0.43
    -5 7 3 0.36
    -5 7 3 0.46
    -5 7 3 0.41
    -5 7 3 0.4
    -5 7 3 0.44
    4 -7 -3 1.32
    4 -7 -3 0.99
    4 -7 -3 0.92
    -4 7 3 1.16
    -4 7 3 1.09
    -4 7 3 1.07
    -4 7 3 0.94
    -4 7 3 1.08
    3 -7 -3 1.91
    3 -7 -3 1.72
    3 -7 -3 1.58
    -3 7 3 1.6
    -3 7 3 1.73
    -3 7 3 1.88
    -3 7 3 1.7
    -3 7 3 1.69
    2 -7 -3 0.69
    2 -7 -3 0.96
    -2 7 3 0.91
    -2 7 3 0.8
    -2 7 3 0.73
    -2 7 3 0.82
    1 -7 -3 1.13
    -1 7 3 1.31
    -1 7 3 1.15
    -1 7 3 1.36
    -1 7 3 0.9
    0 -7 -3 1.54
    0 -7 -3 1.52
    0 7 3 1.31
    0 7 3 1.58
    0 7 3 1.29
    -1 -7 -3 0.06
    -1 -7 -3 0.05
    1 7 3 -0.07
    1 7 3 -0.17
    1 7 3 -0.08
    1 7 3 -0.02
    -2 -7 -3 1.76
    -2 -7 -3 0.94
    2 7 3 1.56
    2 7 3 1.48
    2 7 3 1.2
    -3 -7 -3 2.55
    -3 -7 -3 2.21
    -3 -7 -3 1.84
    3 7 3 2.56
    3 7 3 1.75
    -4 -7 -3 2.28
    -4 -7 -3 2.23
    -4 -7 -3 2.75
    4 7 3 2.48
    4 7 3 2.09
    -5 -7 -3 1.42
    -5 -7 -3 1.19
    -5 -7 -3 1.07
    5 7 3 1.12
    5 7 3 1.29
    -6 -7 -3 0.65
    -6 -7 -3 0.44
    6 7 3 0.5
    6 7 3 0.73
    -7 -7 -3 1.33
    -7 -7 -3 1.43
    7 7 3 1
    -8 -7 -3 0.13
    -8 -7 -3 0.2
    8 7 3 -0.11
    -9 -7 -3 1.29
    -9 -7 -3 1.69
    -10 -7 -3 0.03
    -10 -7 -3 0.45
    -14 8 3 0.39
    -14 8 3 0.66
    -13 8 3 0.89
    -13 8 3 0.77
    -12 8 3 0.04
    -12 8 3 0.15
    -12 8 3 0.07
    -11 8 3 0.13
    -11 8 3 0.19
    -11 8 3 0.32
    -11 8 3 -0.01
    -11 8 3 0.13
    -10 8 3 0.5
    -10 8 3 0.69
    -10 8 3 0.36
    -10 8 3 0.25
    -10 8 3 0.39
    -10 8 3 0.46
    -10 8 3 0.41
    -9 8 3 0.49
    -9 8 3 0.51
    -9 8 3 0.52
    -9 8 3 0.61
    -9 8 3 0.36
    -9 8 3 0.63
    -9 8 3 0.63
    -8 8 3 2.69
    -8 8 3 2.21
    -8 8 3 2.74
    -8 8 3 2.83
    -8 8 3 2.35
    -8 8 3 2.4
    7 -8 -3 30.32
    7 -8 -3 28.94
    -7 8 3 28.66
    -7 8 3 30.62
    -7 8 3 30.04
    -7 8 3 28.65
    -7 8 3 29.65
    -7 8 3 30.04
    -7 8 3 29.78
    6 -8 -3 -0.02
    -6 8 3 -0.04
    -6 8 3 0.17
    -6 8 3 0.06
    -6 8 3 0.05
    -6 8 3 0.2
    5 -8 -3 41.4
    5 -8 -3 40.06
    5 -8 -3 38.9
    -5 8 3 39.34
    -5 8 3 41.38
    -5 8 3 39.4
    -5 8 3 39.86
    -5 8 3 41.08
    4 -8 -3 12.78
    4 -8 -3 12.05
    -4 8 3 12.04
    -4 8 3 11.75
    -4 8 3 12.53
    -4 8 3 12.48
    -4 8 3 12.47
    3 -8 -3 0.25
    3 -8 -3 0.18
    -3 8 3 -0.05
    -3 8 3 -0.03
    -3 8 3 -0.04
    -3 8 3 -0.05
    -3 8 3 0.13
    2 -8 -3 0.04
    2 -8 -3 -0.14
    -2 8 3 -0.16
    -2 8 3 0.04
    -2 8 3 -0.09
    -2 8 3 -0.02
    -2 8 3 -0.01
    1 -8 -3 4.01
    -1 8 3 4.62
    -1 8 3 4.66
    -1 8 3 3.95
    -1 8 3 4.54
    0 -8 -3 -0.02
    0 -8 -3 -0.1
    0 -8 -3 0.02
    0 8 3 0.15
    0 8 3 0.14
    0 8 3 0.19
    -1 -8 -3 -0.14
    -1 -8 -3 0.09
    1 8 3 0.12
    1 8 3 0.19
    1 8 3 0.03
    -2 -8 -3 2.23
    -2 -8 -3 2.39
    2 8 3 2.68
    2 8 3 2.82
    2 8 3 1.89
    -3 -8 -3 4.6
    -3 -8 -3 5.31
    3 8 3 5.36
    3 8 3 4.94
    -4 -8 -3 0.29
    -4 -8 -3 -0.15
    4 8 3 -0.19
    4 8 3 -0.21
    -5 -8 -3 3.48
    -5 -8 -3 3.78
    5 8 3 3.74
    5 8 3 4.28
    -6 -8 -3 0.03
    -6 -8 -3 -0.01
    6 8 3 0.47
    -7 -8 -3 6.13
    -7 -8 -3 6.06
    7 8 3 6.34
    -8 -8 -3 2.59
    -8 -8 -3 2.46
    8 8 3 2.89
    -9 -8 -3 0.5
    -9 -8 -3 0.46
    -10 -8 -3 0.17
    -10 -8 -3 -0.09
    -13 9 3 2.32
    -13 9 3 2.86
    -12 9 3 0.32
    -12 9 3 0.19
    -11 9 3 0.55
    -11 9 3 0.4
    -11 9 3 0.61
    -10 9 3 0.6
    -10 9 3 1
    -10 9 3 0.75
    -10 9 3 0.99
    -9 9 3 0.09
    -9 9 3 -0.05
    -9 9 3 0.15
    -9 9 3 0.32
    -9 9 3 -0.05
    -9 9 3 0.07
    -8 9 3 -0.37
    -8 9 3 0.08
    -8 9 3 -0.14
    -8 9 3 0.03
    -8 9 3 0.02
    -8 9 3 0.01
    7 -9 -3 0.55
    -7 9 3 0.51
    -7 9 3 0.77
    -7 9 3 0.64
    -7 9 3 0.41
    -7 9 3 0.45
    -7 9 3 0.6
    6 -9 -3 0.2
    -6 9 3 0.14
    -6 9 3 0.16
    -6 9 3 0.23
    -6 9 3 -0.01
    -6 9 3 0.28
    5 -9 -3 19.81
    5 -9 -3 19.8
    -5 9 3 20.32
    -5 9 3 20.08
    -5 9 3 19.97
    4 -9 -3 0.12
    4 -9 -3 0.11
    -4 9 3 0.21
    -4 9 3 0.16
    -4 9 3 0
    -4 9 3 0.03
    -4 9 3 -0.1
    3 -9 -3 0.2
    3 -9 -3 0.09
    -3 9 3 0.19
    -3 9 3 0.11
    -3 9 3 0.03
    -3 9 3 0.34
    -3 9 3 -0.01
    2 -9 -3 2.12
    2 -9 -3 2.01
    -2 9 3 1.77
    -2 9 3 1.97
    -2 9 3 2
    -2 9 3 1.75
    1 -9 -3 -0.01
    1 -9 -3 0.15
    -1 9 3 0.08
    -1 9 3 0.32
    -1 9 3 0.16
    -1 9 3 0.23
    0 -9 -3 2.25
    0 -9 -3 1.86
    0 -9 -3 2.46
    0 9 3 2.69
    0 9 3 2.69
    0 9 3 2.2
    0 9 3 2.66
    -1 -9 -3 4.7
    -1 -9 -3 4.87
    -1 -9 -3 4.55
    1 9 3 3.94
    1 9 3 4.43
    1 9 3 4.36
    1 9 3 4.55
    -2 -9 -3 1.34
    -2 -9 -3 1.39
    -2 -9 -3 1.31
    2 9 3 1.34
    2 9 3 1.43
    2 9 3 1.16
    -3 -9 -3 0
    -3 -9 -3 0.17
    3 9 3 -0.19
    3 9 3 0.18
    3 9 3 0.15
    -4 -9 -3 0.37
    -4 -9 -3 0.28
    4 9 3 0.64
    4 9 3 0.42
    4 9 3 0.23
    -5 -9 -3 3.13
    -5 -9 -3 2.38
    5 9 3 2.83
    -6 -9 -3 6.37
    -6 -9 -3 5.74
    6 9 3 5.99
    -7 -9 -3 2.15
    -7 -9 -3 1.23
    7 9 3 1.41
    -8 -9 -3 0.83
    -8 -9 -3 1.04
    8 9 3 0.98
    -9 -9 -3 1.25
    -9 -9 -3 1.16
    -13 10 3 0.04
    -13 10 3 0.43
    -12 10 3 0.19
    -12 10 3 -0.06
    -11 10 3 0.18
    -11 10 3 0.14
    -11 10 3 0.25
    -10 10 3 2.08
    -10 10 3 2.33
    -10 10 3 2.08
    -9 10 3 0.15
    -9 10 3 0.49
    -9 10 3 0.44
    -8 10 3 1.36
    -8 10 3 1.09
    -8 10 3 1.49
    -8 10 3 1.48
    -7 10 3 4.23
    -7 10 3 3.9
    -7 10 3 3.74
    -7 10 3 4
    -7 10 3 3.31
    6 -10 -3 0.1
    -6 10 3 0.17
    -6 10 3 -0.07
    -6 10 3 0.23
    -6 10 3 0.03
    5 -10 -3 2.46
    5 -10 -3 2.75
    -5 10 3 2.61
    -5 10 3 2.63
    -5 10 3 2.88
    -5 10 3 2.08
    4 -10 -3 0.75
    4 -10 -3 0.48
    -4 10 3 0.65
    -4 10 3 0.61
    -4 10 3 0.85
    -4 10 3 0.85
    3 -10 -3 0.27
    3 -10 -3 0.22
    -3 10 3 0.22
    -3 10 3 0.24
    -3 10 3 0.16
    -3 10 3 0.52
    2 -10 -3 1.66
    2 -10 -3 1.37
    -2 10 3 1.7
    -2 10 3 1.28
    -2 10 3 1.2
    -2 10 3 1.33
    1 -10 -3 1.04
    1 -10 -3 1.04
    -1 10 3 1.04
    -1 10 3 1.08
    -1 10 3 1.02
    -1 10 3 0.92
    0 -10 -3 4.84
    0 -10 -3 4.85
    0 10 3 4.9
    0 10 3 4.49
    0 10 3 4.98
    0 10 3 4.96
    -1 -10 -3 3.48
    -1 -10 -3 3.76
    -1 -10 -3 3.38
    1 10 3 3.56
    1 10 3 3.65
    1 10 3 3.21
    -2 -10 -3 0.15
    -2 -10 -3 0.08
    -2 -10 -3 0
    2 10 3 0.3
    2 10 3 0.03
    2 10 3 0
    -3 -10 -3 5.19
    -3 -10 -3 5.02
    -3 -10 -3 5.19
    3 10 3 5.19
    3 10 3 4.24
    3 10 3 5.32
    -4 -10 -3 0.35
    -4 -10 -3 0.45
    -4 -10 -3 1.01
    4 10 3 0.51
    4 10 3 0.76
    -5 -10 -3 -0.12
    -5 -10 -3 0.36
    5 10 3 0.01
    -6 -10 -3 0.14
    -6 -10 -3 -0.16
    6 10 3 -0.15
    -7 -10 -3 0.38
    -7 -10 -3 0.2
    7 10 3 -0.03
    -8 -10 -3 -0.26
    8 10 3 0.46
    -12 11 3 3.25
    -12 11 3 3.01
    -11 11 3 0.27
    -11 11 3 0.24
    -11 11 3 -0.17
    -10 11 3 0.02
    -10 11 3 0
    -10 11 3 0.07
    -9 11 3 0.42
    -9 11 3 0.58
    -9 11 3 0.43
    -8 11 3 0.59
    -8 11 3 0.7
    -8 11 3 0.5
    -7 11 3 0.13
    -7 11 3 0.2
    -7 11 3 -0.12
    -6 11 3 2.65
    -6 11 3 2.42
    -6 11 3 2.42
    -6 11 3 2.51
    5 -11 -3 5.13
    -5 11 3 5.4
    -5 11 3 5.63
    -5 11 3 5.15
    4 -11 -3 3.99
    -4 11 3 4.18
    -4 11 3 3.28
    -4 11 3 4.36
    3 -11 -3 0.39
    -3 11 3 0.53
    -3 11 3 0.02
    2 -11 -3 -0.47
    -2 11 3 0.04
    -2 11 3 0.51
    1 -11 -3 0.14
    -1 11 3 0.07
    -1 11 3 -0.09
    -1 11 3 0.07
    0 -11 -3 1.15
    0 11 3 0.71
    0 11 3 0.97
    0 11 3 1.11
    -1 -11 -3 1.39
    1 11 3 1.62
    1 11 3 1.64
    1 11 3 1.09
    -2 -11 -3 0.84
    2 11 3 1.44
    2 11 3 0.73
    2 11 3 0.95
    -3 -11 -3 0.19
    3 11 3 0.03
    -4 -11 -3 6.4
    4 11 3 5.51
    -5 -11 -3 0.95
    5 11 3 0.73
    -6 -11 -3 0.71
    6 11 3 0.63
    -7 -11 -3 0.43
    7 11 3 0.16
    -12 12 3 0.22
    -11 12 3 0.7
    -11 12 3 0.77
    -11 12 3 0.2
    -10 12 3 0.56
    -10 12 3 0.52
    -10 12 3 0.63
    -9 12 3 -0.25
    -9 12 3 -0.04
    -9 12 3 0
    -8 12 3 2.09
    -8 12 3 2.29
    -8 12 3 2.36
    -7 12 3 0.11
    -7 12 3 -0.06
    -7 12 3 0.31
    -6 12 3 -0.01
    -6 12 3 -0.16
    -6 12 3 0.02
    -5 12 3 -0.05
    -5 12 3 -0.02
    4 -12 -3 0.01
    -4 12 3 0.15
    -4 12 3 0.37
    -4 12 3 0.13
    3 -12 -3 0.41
    -3 12 3 0.55
    -3 12 3 0.34
    -3 12 3 0.95
    -3 12 3 0.38
    2 -12 -3 1.42
    -2 12 3 1.48
    -2 12 3 1.53
    -2 12 3 1.47
    1 -12 -3 1.71
    -1 12 3 1.97
    -1 12 3 2.33
    -1 12 3 1.94
    0 -12 -3 0.37
    0 12 3 0.24
    0 12 3 0.35
    0 12 3 0.45
    -1 -12 -3 1.39
    1 12 3 1.02
    1 12 3 0.97
    1 12 3 1.12
    -2 -12 -3 0.63
    2 12 3 0.58
    2 12 3 0.64
    -3 -12 -3 0.37
    3 12 3 0.1
    -4 -12 -3 0.54
    4 12 3 0.81
    -5 -12 -3 3.45
    5 12 3 2.93
    -6 -12 -3 0.23
    6 12 3 0.04
    -11 13 3 2.36
    -11 13 3 2.26
    -10 13 3 0.27
    -10 13 3 -0.26
    -10 13 3 -0.06
    -9 13 3 0.56
    -9 13 3 0.25
    -9 13 3 0.5
    -8 13 3 0.29
    -8 13 3 0.02
    -8 13 3 -0.2
    -7 13 3 -0.05
    -7 13 3 0.28
    -7 13 3 -0.26
    -6 13 3 -0.01
    -6 13 3 0.18
    -6 13 3 0.09
    -5 13 3 -0.09
    -5 13 3 0.28
    -5 13 3 -0.02
    -4 13 3 0.69
    -4 13 3 0.69
    3 -13 -3 0.28
    -3 13 3 0.54
    -3 13 3 -0.01
    2 -13 -3 0.46
    -2 13 3 0.53
    -2 13 3 0.6
    -2 13 3 0.3
    -2 13 3 0.88
    1 -13 -3 0.13
    -1 13 3 -0.09
    -1 13 3 0.52
    -1 13 3 0.24
    -1 13 3 0.34
    0 -13 -3 -0.09
    0 13 3 -0.13
    0 13 3 -0.01
    0 13 3 -0.17
    0 13 3 -0.21
    -1 -13 -3 0.06
    1 13 3 0.19
    1 13 3 -0.11
    1 13 3 -0.19
    -2 -13 -3 0.02
    2 13 3 0.32
    -3 -13 -3 -0.28
    3 13 3 -0.07
    -4 -13 -3 0.72
    4 13 3 1.02
    -5 -13 -3 -0.15
    5 13 3 0.19
    -9 14 3 -0.2
    -9 14 3 0.13
    -9 14 3 -0.01
    -8 14 3 1.93
    -8 14 3 1.63
    -8 14 3 2.19
    -7 14 3 1.16
    -7 14 3 0.94
    -7 14 3 1.14
    -6 14 3 5.83
    -6 14 3 4.61
    -6 14 3 4.58
    -5 14 3 2.04
    -5 14 3 1.46
    -5 14 3 1.31
    -4 14 3 0.51
    -4 14 3 0.13
    -3 14 3 0.3
    -3 14 3 -0.51
    -2 14 3 0.7
    -2 14 3 0.91
    1 -14 -3 0.44
    -1 14 3 0.39
    -1 14 3 0.42
    0 -14 -3 0.6
    0 14 3 0.69
    0 14 3 0.45
    0 14 3 0.66
    -1 -14 -3 0.26
    1 14 3 0.35
    -2 -14 -3 0.43
    2 14 3 1.03
    -3 -14 -3 1.01
    3 14 3 0.63
    -8 15 3 0.43
    -8 15 3 0.47
    -8 15 3 0.59
    -7 15 3 0.38
    -7 15 3 0.08
    -7 15 3 0.08
    -6 15 3 1.41
    -6 15 3 1.93
    -6 15 3 2.15
    -5 15 3 1.52
    -5 15 3 2.54
    -5 15 3 1.37
    -4 15 3 0.6
    -4 15 3 0.49
    -4 15 3 0.72
    -3 15 3 2.66
    -3 15 3 2.34
    -2 15 3 -0.2
    -2 15 3 0.36
    -1 15 3 0.27
    -1 15 3 0.41
    0 -15 -3 0.61
    -1 -15 -3 -0.15
    1 16 -4 2.56
    -1 -16 4 1.52
    0 16 -4 1.24
    0 -16 4 0.97
    -1 16 -4 1.66
    1 -16 4 0.48
    -2 16 -4 0.31
    2 -16 4 -0.14
    -3 16 -4 0.92
    -3 16 -4 0.25
    -4 16 -4 0.43
    -4 16 -4 0.34
    -5 16 -4 0.66
    -5 16 -4 0.61
    -6 16 -4 0.73
    -6 16 -4 0.7
    3 15 -4 0.33
    -3 -15 4 -0.45
    2 15 -4 4.37
    -2 -15 4 3.54
    1 15 -4 0.62
    -1 -15 4 0.39
    0 15 -4 9.36
    0 -15 4 9.33
    -1 15 -4 0.4
    -1 15 -4 -0.1
    1 -15 4 -0.01
    -2 15 -4 1.38
    -2 15 -4 1.03
    2 -15 4 0.66
    -3 15 -4 -0.06
    -3 15 -4 -0.2
    3 -15 4 0
    -4 15 -4 1.61
    -4 15 -4 1.33
    -5 15 -4 0.06
    -5 15 -4 0.23
    -6 15 -4 0.26
    -6 15 -4 -0.06
    -7 15 -4 0.32
    -7 15 -4 0.95
    -8 15 -4 2.91
    -8 15 -4 3.16
    5 14 -4 1.53
    -5 -14 4 0.9
    4 14 -4 3.07
    -4 -14 4 3.37
    3 14 -4 3.76
    -3 -14 4 4.39
    2 14 -4 0.69
    -2 -14 4 0.51
    1 14 -4 0.13
    -1 -14 4 0.43
    0 14 -4 0.86
    0 14 -4 0.95
    0 -14 4 1.18
    -1 14 -4 0.51
    -1 14 -4 0.02
    1 -14 4 0.42
    -2 14 -4 0.9
    -2 14 -4 0.89
    2 -14 4 0.98
    -3 14 -4 1.7
    -3 14 -4 1.78
    3 -14 4 1.75
    -4 14 -4 0.8
    -4 14 -4 0.43
    4 -14 4 0.84
    -5 14 -4 -0.03
    -5 14 -4 0.33
    -6 14 -4 0.52
    -6 14 -4 0.22
    -7 14 -4 0.19
    -7 14 -4 0.99
    -8 14 -4 -0.01
    -8 14 -4 -0.39
    -9 14 -4 0.3
    -9 14 -4 -0.02
    -10 14 -4 -0.09
    -10 14 -4 -0.15
    6 13 -4 0.08
    -6 -13 4 -0.41
    5 13 -4 0.33
    -5 -13 4 -0.1
    4 13 -4 0.56
    -4 -13 4 0.74
    3 13 -4 -0.06
    -3 -13 4 -0.13
    2 13 -4 0.3
    -2 -13 4 0.15
    1 13 -4 3.55
    1 13 -4 3.08
    -1 -13 4 3.65
    0 13 -4 0.27
    0 13 -4 0.04
    0 -13 4 0.05
    -1 13 -4 1.64
    -1 13 -4 2.15
    1 -13 4 2.06
    -2 13 -4 2.81
    -2 13 -4 2.65
    2 -13 4 2.51
    -3 13 -4 -0.05
    -3 13 -4 0.01
    3 -13 4 0.09
    -4 13 -4 3.22
    -4 13 -4 3.06
    4 -13 4 3.13
    -5 13 -4 2.67
    -5 13 -4 2.49
    5 -13 4 3.96
    -6 13 -4 0.46
    -6 13 -4 0.12
    -7 13 -4 0.12
    -7 13 -4 -0.2
    -8 13 -4 2.24
    -8 13 -4 2.56
    -9 13 -4 0.61
    -9 13 -4 0.42
    -10 13 -4 -0.24
    -10 13 -4 0.07
    -11 13 -4 0.21
    -11 13 -4 0.38
    -7 -12 4 0.45
    -7 -12 4 -0.08
    6 12 -4 -0.06
    -6 -12 4 0.02
    -6 -12 4 -0.33
    5 12 -4 2.2
    -5 -12 4 2.11
    -5 -12 4 2.08
    4 12 -4 0.66
    -4 -12 4 0.7
    -4 -12 4 1.02
    3 12 -4 0.2
    -3 -12 4 0.23
    -3 -12 4 0.72
    2 12 -4 7.26
    2 12 -4 6.16
    -2 -12 4 6.07
    -2 -12 4 7.01
    1 12 -4 1.92
    1 12 -4 1.79
    -1 -12 4 1.83
    -1 -12 4 1.99
    0 12 -4 1.11
    0 12 -4 1.06
    0 -12 4 1.69
    0 -12 4 1.09
    -1 12 -4 4.02
    -1 12 -4 3.88
    1 -12 4 3.87
    1 -12 4 3.3
    -2 12 -4 7.07
    -2 12 -4 7.68
    -2 12 -4 8.13
    2 -12 4 8.5
    2 -12 4 7.78
    -3 12 -4 0.64
    -3 12 -4 0.34
    -3 12 -4 0.32
    3 -12 4 0.72
    -4 12 -4 0.13
    -4 12 -4 -0.16
    4 -12 4 0.04
    -5 12 -4 1.31
    -5 12 -4 1.47
    5 -12 4 1.25
    -6 12 -4 -0.11
    -6 12 -4 0.38
    6 -12 4 0.09
    -7 12 -4 1.38
    -7 12 -4 1.58
    -8 12 -4 -0.08
    -8 12 -4 0
    -9 12 -4 0.08
    -9 12 -4 0.34
    -10 12 -4 0.7
    -10 12 -4 0.47
    -11 12 -4 0.12
    -11 12 -4 -0.1
    -8 -11 4 0.76
    -8 -11 4 0.16
    7 11 -4 -0.06
    -7 -11 4 0.28
    -7 -11 4 0.3
    6 11 -4 0.03
    -6 -11 4 -0.1
    -6 -11 4 0.18
    -6 -11 4 -0.32
    5 11 -4 0.47
    -5 -11 4 0.5
    -5 -11 4 0.53
    4 11 -4 0.47
    -4 -11 4 0.09
    -4 -11 4 0.35
    3 11 -4 2.89
    3 11 -4 2.03
    -3 -11 4 2.7
    -3 -11 4 1.98
    2 11 -4 0.04
    2 11 -4 0.31
    -2 -11 4 -0.16
    -2 -11 4 0
    1 11 -4 0.8
    1 11 -4 0.78
    -1 -11 4 0.93
    -1 -11 4 0.81
    0 11 -4 2.39
    0 11 -4 1.99
    0 -11 4 1.93
    0 -11 4 1.88
    -1 11 -4 3.04
    -1 11 -4 2.61
    -1 11 -4 2.44
    -1 11 -4 2.36
    1 -11 4 2.72
    1 -11 4 2.65
    1 -11 4 2.62
    -2 11 -4 0.35
    -2 11 -4 0.21
    -2 11 -4 0.09
    -2 11 -4 0.8
    2 -11 4 0.59
    2 -11 4 0.36
    2 -11 4 0.61
    -3 11 -4 5.28
    -3 11 -4 6.13
    -3 11 -4 5.34
    3 -11 4 5.12
    3 -11 4 6.35
    3 -11 4 5.47
    -4 11 -4 10.47
    -4 11 -4 9.9
    4 -11 4 10.76
    4 -11 4 10.38
    -5 11 -4 0.11
    -5 11 -4 -0.09
    5 -11 4 0.1
    -6 11 -4 1.29
    -6 11 -4 1.03
    6 -11 4 1.43
    -7 11 -4 0.01
    -7 11 -4 0.05
    7 -11 4 0.1
    -8 11 -4 7.29
    -8 11 -4 7.43
    -9 11 -4 5.19
    -9 11 -4 4.9
    -10 11 -4 1.26
    -10 11 -4 1.1
    -11 11 -4 2.47
    -11 11 -4 2.17
    -12 11 -4 0.53
    -12 11 -4 0.65
    -9 -10 4 0.01
    -9 -10 4 -0.01
    -8 -10 4 0.02
    -8 -10 4 -0.23
    7 10 -4 0.2
    -7 -10 4 0.35
    -7 -10 4 0.18
    6 10 -4 2.78
    -6 -10 4 2.42
    -6 -10 4 2.67
    -6 -10 4 3.24
    5 10 -4 -0.23
    -5 -10 4 0.21
    -5 -10 4 -0.01
    -5 -10 4 0.2
    4 10 -4 0.16
    4 10 -4 -0.18
    -4 -10 4 -0.25
    -4 -10 4 0.01
    3 10 -4 5.23
    3 10 -4 5.34
    -3 -10 4 4.43
    -3 -10 4 5.34
    2 10 -4 0
    2 10 -4 0.1
    -2 -10 4 0.36
    -2 -10 4 0.24
    1 10 -4 8.32
    1 10 -4 9.42
    -1 -10 4 9.69
    -1 -10 4 7.76
    0 10 -4 0.01
    0 10 -4 0.15
    0 10 -4 0.17
    0 10 -4 0.15
    0 -10 4 0.36
    0 -10 4 0.45
    0 -10 4 -0.02
    -1 10 -4 0.68
    -1 10 -4 0.65
    -1 10 -4 0.75
    -1 10 -4 0.77
    1 -10 4 0.69
    1 -10 4 0.69
    1 -10 4 0.49
    -2 10 -4 0.63
    -2 10 -4 0.91
    -2 10 -4 0.51
    -2 10 -4 0.92
    2 -10 4 0.64
    2 -10 4 0.76
    2 -10 4 0.36
    -3 10 -4 22.25
    -3 10 -4 20.92
    -3 10 -4 23.35
    3 -10 4 21.91
    3 -10 4 22.17
    3 -10 4 21.67
    -4 10 -4 8.29
    -4 10 -4 7.39
    -4 10 -4 8.49
    4 -10 4 7.9
    4 -10 4 8.72
    -5 10 -4 2.15
    -5 10 -4 2.21
    -5 10 -4 2.37
    5 -10 4 2.21
    5 -10 4 2.14
    5 -10 4 2.49
    -6 10 -4 3.02
    -6 10 -4 3.66
    6 -10 4 3.93
    -7 10 -4 0.18
    -7 10 -4 0.62
    7 -10 4 0.43
    -8 10 -4 1.94
    -8 10 -4 1.98
    -9 10 -4 11.08
    -9 10 -4 10.22
    -10 10 -4 -0.08
    -10 10 -4 0.24
    -11 10 -4 3.38
    -11 10 -4 3.69
    -12 10 -4 0.07
    -12 10 -4 0.58
    -10 -9 4 0.17
    -10 -9 4 -0.18
    -9 -9 4 0.62
    -9 -9 4 0.15
    -8 -9 4 -0.03
    -8 -9 4 0.29
    7 9 -4 2
    -7 -9 4 2.32
    -7 -9 4 2.61
    -7 -9 4 2.91
    6 9 -4 1.01
    -6 -9 4 0.76
    -6 -9 4 1.25
    -6 -9 4 1.07
    5 9 -4 0.42
    -5 -9 4 0.64
    -5 -9 4 0.51
    -5 -9 4 0.19
    4 9 -4 1.53
    4 9 -4 1.33
    -4 -9 4 1.45
    -4 -9 4 1.37
    -4 -9 4 1.33
    -4 -9 4 1.87
    3 9 -4 19.4
    3 9 -4 16.82
    -3 -9 4 19.1
    -3 -9 4 19.44
    -3 -9 4 18.44
    2 9 -4 1.97
    2 9 -4 1.75
    -2 -9 4 1.62
    -2 -9 4 1.41
    -2 -9 4 1.95
    1 9 -4 1.09
    1 9 -4 1.39
    -1 -9 4 1.08
    -1 -9 4 1.27
    -1 -9 4 1.27
    0 9 -4 9.46
    0 9 -4 9.47
    0 9 -4 10.08
    0 9 -4 9.47
    0 -9 4 9.75
    0 -9 4 9.06
    0 -9 4 10
    -1 9 -4 3.99
    -1 9 -4 3.71
    -1 9 -4 4.59
    -1 9 -4 4.24
    1 -9 4 3.85
    1 -9 4 4.4
    1 -9 4 3.99
    -2 9 -4 -0.08
    -2 9 -4 0
    -2 9 -4 -0.1
    -2 9 -4 0.14
    2 -9 4 -0.16
    2 -9 4 -0.02
    2 -9 4 -0.02
    -3 9 -4 0.24
    -3 9 -4 0.03
    -3 9 -4 0.04
    3 -9 4 0.14
    3 -9 4 0.11
    3 -9 4 0.01
    -4 9 -4 0.55
    -4 9 -4 0.83
    -4 9 -4 0.79
    4 -9 4 0.54
    4 -9 4 0.6
    4 -9 4 0.63
    -5 9 -4 0.94
    -5 9 -4 0.55
    -5 9 -4 0.86
    5 -9 4 0.76
    5 -9 4 0.86
    5 -9 4 0.95
    -6 9 -4 13.21
    -6 9 -4 13.42
    -6 9 -4 13.22
    -6 9 -4 14.35
    6 -9 4 12.12
    6 -9 4 12.67
    6 -9 4 12.48
    -7 9 -4 3.62
    -7 9 -4 3.55
    -7 9 -4 3.16
    -7 9 -4 4.14
    7 -9 4 3.55
    7 -9 4 3.71
    -8 9 -4 -0.02
    -8 9 -4 0.09
    8 -9 4 -0.09
    -9 9 -4 16.72
    -9 9 -4 16.73
    -10 9 -4 -0.09
    -10 9 -4 -0.11
    -11 9 -4 4.07
    -11 9 -4 3.89
    -12 9 -4 2.01
    -12 9 -4 1.97
    -13 9 -4 1.2
    -13 9 -4 1.04
    -11 -8 4 0.12
    -11 -8 4 -0.05
    -10 -8 4 0.8
    -10 -8 4 0.92
    -9 -8 4 0.32
    -9 -8 4 0.36
    8 8 -4 0.12
    -8 -8 4 -0.08
    -8 -8 4 -0.03
    7 8 -4 0.28
    -7 -8 4 0.12
    -7 -8 4 -0.22
    -7 -8 4 0.16
    6 8 -4 6.33
    -6 -8 4 7.17
    -6 -8 4 6.06
    -6 -8 4 5.98
    5 8 -4 0.22
    5 8 -4 0.18
    -5 -8 4 0.24
    -5 -8 4 0.36
    -5 -8 4 0.17
    -5 -8 4 -0.05
    4 8 -4 3.31
    4 8 -4 2.95
    -4 -8 4 3.27
    -4 -8 4 3.37
    -4 -8 4 2.61
    -4 -8 4 3.34
    3 8 -4 3.35
    3 8 -4 3.51
    -3 -8 4 3.04
    -3 -8 4 3.64
    -3 -8 4 2.89
    -3 -8 4 3.07
    2 8 -4 0.38
    2 8 -4 0.79
    -2 -8 4 0.93
    -2 -8 4 0.98
    -2 -8 4 0.46
    -2 -8 4 1
    1 8 -4 1.84
    1 8 -4 1.56
    1 8 -4 1.56
    1 8 -4 1.86
    -1 -8 4 1.86
    -1 -8 4 2.25
    -1 -8 4 2.07
    -1 -8 4 2.03
    0 8 -4 2.7
    0 8 -4 3.07
    0 8 -4 2.81
    0 8 -4 3.04
    0 -8 4 3
    0 -8 4 3.7
    0 -8 4 2.59
    0 -8 4 2.87
    -1 8 -4 0.61
    -1 8 -4 0.53
    -1 8 -4 0.97
    -1 8 -4 0.36
    1 -8 4 0.32
    1 -8 4 0.44
    1 -8 4 0.32
    -2 8 -4 1.2
    -2 8 -4 1.03
    -2 8 -4 1.04
    2 -8 4 1.63
    2 -8 4 0.94
    2 -8 4 1.35
    -3 8 -4 3.35
    -3 8 -4 3.3
    -3 8 -4 3.32
    -3 8 -4 3.94
    3 -8 4 3.59
    3 -8 4 3.51
    3 -8 4 3.44
    -4 8 -4 0.06
    -4 8 -4 0.15
    -4 8 -4 0.25
    -4 8 -4 -0.01
    4 -8 4 -0.07
    4 -8 4 -0.12
    4 -8 4 0.09
    -5 8 -4 8.08
    -5 8 -4 7.98
    -5 8 -4 8.95
    -5 8 -4 8.07
    5 -8 4 9.07
    5 -8 4 8.03
    5 -8 4 8.65
    -6 8 -4 9.28
    -6 8 -4 9.65
    -6 8 -4 9.82
    -6 8 -4 9.07
    6 -8 4 9.95
    6 -8 4 9.48
    6 -8 4 9.2
    -7 8 -4 0.23
    -7 8 -4 0.15
    -7 8 -4 0.21
    -7 8 -4 0.29
    7 -8 4 0.18
    7 -8 4 0.22
    7 -8 4 0.15
    -8 8 -4 0.24
    -8 8 -4 0.03
    -8 8 -4 0.1
    8 -8 4 0.25
    8 -8 4 0.07
    -9 8 -4 -0.05
    -9 8 -4 -0.07
    -10 8 -4 5.81
    -10 8 -4 5.2
    -11 8 -4 0.87
    -11 8 -4 1.04
    -12 8 -4 1.16
    -12 8 -4 0.78
    -13 8 -4 0.8
    -13 8 -4 1.07
    -11 -7 4 0.3
    -11 -7 4 -0.16
    -10 -7 4 1.82
    -10 -7 4 1.78
    -9 -7 4 0.47
    -9 -7 4 0.64
    8 7 -4 0.42
    -8 -7 4 -0.07
    -8 -7 4 0.25
    -8 -7 4 0.18
    7 7 -4 4.87
    -7 -7 4 4.88
    -7 -7 4 5.25
    -7 -7 4 5.55
    6 7 -4 0.11
    6 7 -4 0.33
    -6 -7 4 0.34
    -6 -7 4 0.07
    -6 -7 4 0.28
    -6 -7 4 0.19
    5 7 -4 21.93
    -5 -7 4 21.74
    -5 -7 4 21.1
    -5 -7 4 21.3
    -5 -7 4 22.31
    4 7 -4 0.3
    4 7 -4 -0.09
    -4 -7 4 0.06
    -4 -7 4 0.13
    -4 -7 4 0.13
    -4 -7 4 0.14
    3 7 -4 0.31
    3 7 -4 0.09
    -3 -7 4 0.23
    -3 -7 4 0.24
    -3 -7 4 0.18
    -3 -7 4 0.38
    -3 -7 4 0.14
    2 7 -4 0.53
    2 7 -4 0.6
    2 7 -4 0.4
    -2 -7 4 0.59
    -2 -7 4 0.4
    -2 -7 4 0.54
    1 7 -4 16.48
    1 7 -4 19.27
    1 7 -4 18.03
    1 7 -4 19.68
    -1 -7 4 17.63
    -1 -7 4 18.17
    -1 -7 4 17.21
    -1 -7 4 17.55
    -1 -7 4 18.12
    0 7 -4 0.03
    0 7 -4 -0.05
    0 7 -4 0
    0 7 -4 -0.01
    0 -7 4 0.01
    0 -7 4 0.05
    0 -7 4 0.01
    0 -7 4 -0.01
    0 -7 4 0
    -1 7 -4 0.89
    -1 7 -4 0.97
    -1 7 -4 1.22
    -1 7 -4 0.86
    1 -7 4 0.96
    1 -7 4 1.06
    1 -7 4 1.08
    1 -7 4 0.99
    1 -7 4 1.28
    -2 7 -4 -0.07
    -2 7 -4 0.22
    -2 7 -4 0.02
    -2 7 -4 -0.03
    2 -7 4 0.08
    2 -7 4 0.03
    2 -7 4 0.01
    -3 7 -4 1.85
    -3 7 -4 1.57
    -3 7 -4 1.54
    -3 7 -4 1.82
    3 -7 4 1.3
    3 -7 4 1.57
    3 -7 4 1.8
    -4 7 -4 0.4
    -4 7 -4 0.41
    -4 7 -4 0.28
    -4 7 -4 0.44
    4 -7 4 0.54
    4 -7 4 0.79
    4 -7 4 0.63
    -5 7 -4 11.91
    -5 7 -4 10.66
    -5 7 -4 11.65
    -5 7 -4 11.65
    5 -7 4 10.93
    5 -7 4 11.53
    5 -7 4 11.51
    -6 7 -4 0.84
    -6 7 -4 1.05
    -6 7 -4 0.88
    -6 7 -4 0.98
    6 -7 4 0.92
    6 -7 4 0.9
    6 -7 4 0.96
    -7 7 -4 0.77
    -7 7 -4 0.81
    -7 7 -4 0.98
    -7 7 -4 0.69
    7 -7 4 1.09
    7 -7 4 0.99
    7 -7 4 1.04
    -8 7 -4 4.85
    -8 7 -4 4.65
    -8 7 -4 5.25
    -8 7 -4 5.06
    8 -7 4 5.01
    8 -7 4 4.39
    8 -7 4 4.65
    -9 7 -4 0.7
    -9 7 -4 0.47
    -10 7 -4 0.77
    -10 7 -4 0.55
    -11 7 -4 0.33
    -11 7 -4 0.06
    -12 7 -4 -0.24
    -12 7 -4 0.4
    -13 7 -4 0.25
    -13 7 -4 0.3
    -12 -6 4 0.5
    -12 -6 4 0.2
    -11 -6 4 0.27
    -11 -6 4 0.4
    -10 -6 4 0.67
    -10 -6 4 0.35
    -9 -6 4 1.93
    -9 -6 4 1.65
    8 6 -4 4.52
    -8 -6 4 4.47
    -8 -6 4 3.78
    -8 -6 4 5.28
    7 6 -4 13.11
    7 6 -4 12.85
    -7 -6 4 13.41
    -7 -6 4 13.59
    -7 -6 4 13.29
    6 6 -4 0.61
    6 6 -4 0.95
    -6 -6 4 0.68
    -6 -6 4 0.47
    -6 -6 4 0.68
    -6 -6 4 0.46
    5 6 -4 1.25
    5 6 -4 1.56
    -5 -6 4 1.63
    -5 -6 4 1.23
    -5 -6 4 1.41
    -5 -6 4 1.22
    -5 -6 4 1.38
    4 6 -4 5.14
    -4 -6 4 4
    -4 -6 4 4.93
    -4 -6 4 5.1
    -4 -6 4 4.7
    -4 -6 4 4.7
    3 6 -4 3.14
    3 6 -4 2.58
    -3 -6 4 2.94
    -3 -6 4 3.23
    -3 -6 4 2.97
    -3 -6 4 3.18
    -3 -6 4 2.87
    -3 -6 4 2.77
    2 6 -4 0.19
    2 6 -4 0.5
    2 6 -4 0.23
    2 6 -4 0.45
    -2 -6 4 0.55
    -2 -6 4 0.41
    -2 -6 4 0.32
    -2 -6 4 0.41
    -2 -6 4 0.34
    -2 -6 4 0.32
    1 6 -4 -0.2
    1 6 -4 -0.03
    1 6 -4 -0.09
    1 6 -4 -0.01
    -1 -6 4 -0.05
    -1 -6 4 0.01
    -1 -6 4 0.29
    -1 -6 4 0.11
    -1 -6 4 0.02
    -1 -6 4 0.02
    0 6 -4 16.28
    0 6 -4 17.23
    0 6 -4 16.91
    0 6 -4 16.35
    0 6 -4 18.08
    0 -6 4 16.83
    0 -6 4 16.99
    0 -6 4 18.55
    0 -6 4 17.12
    0 -6 4 16.26
    -1 6 -4 0.71
    -1 6 -4 0.79
    -1 6 -4 0.27
    -1 6 -4 0.57
    1 -6 4 0.53
    1 -6 4 0.53
    1 -6 4 0.71
    1 -6 4 0.67
    1 -6 4 0.65
    1 -6 4 0.58
    -2 6 -4 11.78
    -2 6 -4 13.31
    -2 6 -4 12.06
    -2 6 -4 10.22
    2 -6 4 11.96
    2 -6 4 10.96
    2 -6 4 11.84
    2 -6 4 11.86
    2 -6 4 11.6
    -3 6 -4 1.45
    -3 6 -4 1.04
    -3 6 -4 1.44
    -3 6 -4 1
    3 -6 4 1.47
    3 -6 4 1.48
    -4 6 -4 1.17
    -4 6 -4 1.29
    -4 6 -4 1.25
    -4 6 -4 0.84
    4 -6 4 1.15
    4 -6 4 1.2
    4 -6 4 1.12
    -5 6 -4 13.14
    -5 6 -4 15.01
    -5 6 -4 14.32
    -5 6 -4 14.62
    5 -6 4 14.24
    5 -6 4 14.39
    5 -6 4 15.03
    -6 6 -4 2.77
    -6 6 -4 2.82
    -6 6 -4 2.89
    -6 6 -4 2.43
    6 -6 4 2.3
    6 -6 4 2.42
    6 -6 4 2.78
    -7 6 -4 5.18
    -7 6 -4 4.95
    -7 6 -4 5.04
    -7 6 -4 4.91
    7 -6 4 4.81
    7 -6 4 5.02
    7 -6 4 5.69
    -8 6 -4 1.71
    -8 6 -4 1.84
    -8 6 -4 1.87
    -8 6 -4 1.59
    8 -6 4 2.01
    8 -6 4 1.67
    8 -6 4 2.14
    -9 6 -4 0.14
    -9 6 -4 -0.09
    -9 6 -4 -0.02
    9 -6 4 0.05
    9 -6 4 -0.32
    -10 6 -4 1.41
    -10 6 -4 1.01
    -11 6 -4 5.5
    -11 6 -4 4.65
    -12 6 -4 0.46
    -12 6 -4 0.89
    -13 6 -4 0.06
    -13 6 -4 0.24
    -12 -5 4 0.39
    -12 -5 4 0.15
    -11 -5 4 1.13
    -11 -5 4 1.55
    -10 -5 4 -0.1
    -10 -5 4 -0.04
    -9 -5 4 10.89
    -9 -5 4 11.26
    -9 -5 4 10.42
    8 5 -4 0.06
    -8 -5 4 0.15
    -8 -5 4 0.24
    -8 -5 4 0.26
    7 5 -4 3.14
    7 5 -4 3.64
    -7 -5 4 2.93
    -7 -5 4 3.64
    -7 -5 4 3.13
    -7 -5 4 3.65
    -7 -5 4 2.71
    6 5 -4 0.64
    6 5 -4 0.57
    -6 -5 4 0.28
    -6 -5 4 0.5
    -6 -5 4 0.39
    -6 -5 4 0.49
    -6 -5 4 0.47
    5 5 -4 0.38
    5 5 -4 0.35
    -5 -5 4 0.39
    -5 -5 4 0.27
    -5 -5 4 0.32
    -5 -5 4 0.49
    -5 -5 4 0.49
    4 5 -4 3.61
    -4 -5 4 3.45
    -4 -5 4 3.45
    -4 -5 4 3.34
    -4 -5 4 3.27
    -4 -5 4 3.21
    -4 -5 4 3.6
    3 5 -4 5.63
    -3 -5 4 4.97
    -3 -5 4 5.81
    -3 -5 4 5.48
    -3 -5 4 6.22
    -3 -5 4 5.43
    -3 -5 4 5.63
    -3 -5 4 5.97
    2 5 -4 1.21
    2 5 -4 1.19
    2 5 -4 1.19
    2 5 -4 1.35
    2 5 -4 1.81
    -2 -5 4 1.34
    -2 -5 4 1.33
    -2 -5 4 1.02
    -2 -5 4 1.52
    -2 -5 4 1.17
    1 5 -4 39.37
    1 5 -4 42.62
    1 5 -4 39.06
    1 5 -4 38.56
    1 5 -4 39.2
    -1 -5 4 41.56
    -1 -5 4 38.3
    -1 -5 4 41.09
    -1 -5 4 39.09
    0 5 -4 19.43
    0 5 -4 20.02
    0 5 -4 21.01
    0 5 -4 18.32
    0 -5 4 19.81
    0 -5 4 18.94
    0 -5 4 20.13
    0 -5 4 19.99
    0 -5 4 19.45
    -1 5 -4 0.43
    -1 5 -4 0.32
    -1 5 -4 0.2
    -1 5 -4 0.18
    1 -5 4 0.47
    1 -5 4 0.5
    1 -5 4 0.31
    1 -5 4 0.3
    1 -5 4 0.42
    -2 5 -4 0.84
    -2 5 -4 1.24
    -2 5 -4 0.99
    -2 5 -4 0.87
    2 -5 4 1.27
    2 -5 4 1.15
    2 -5 4 0.99
    2 -5 4 0.91
    2 -5 4 0.87
    -3 5 -4 2.14
    -3 5 -4 2.88
    -3 5 -4 1.96
    -3 5 -4 2.12
    3 -5 4 1.92
    3 -5 4 2.32
    3 -5 4 2.7
    3 -5 4 2.13
    -4 5 -4 10.81
    -4 5 -4 11.61
    -4 5 -4 10.39
    -4 5 -4 10.24
    4 -5 4 8.76
    4 -5 4 10.88
    -5 5 -4 1.05
    -5 5 -4 1.19
    -5 5 -4 1.1
    -5 5 -4 1.07
    5 -5 4 1.36
    5 -5 4 1.05
    -6 5 -4 -0.09
    -6 5 -4 0.01
    -6 5 -4 0.06
    -6 5 -4 0.24
    6 -5 4 0.15
    6 -5 4 -0.03
    6 -5 4 0.13
    -7 5 -4 4.44
    -7 5 -4 4.31
    -7 5 -4 4.23
    -7 5 -4 4.69
    7 -5 4 4.35
    7 -5 4 4.2
    7 -5 4 4.41
    -8 5 -4 1.61
    -8 5 -4 1.97
    -8 5 -4 1.99
    -8 5 -4 2.11
    8 -5 4 1.83
    8 -5 4 1.66
    8 -5 4 1.84
    -9 5 -4 6.52
    -9 5 -4 5.94
    -9 5 -4 6.44
    9 -5 4 6.03
    9 -5 4 5.97
    -10 5 -4 11.88
    -10 5 -4 12.74
    -11 5 -4 -0.01
    -11 5 -4 0.37
    -12 5 -4 0.35
    -12 5 -4 0.15
    -13 5 -4 2.85
    -13 5 -4 2.74
    -13 -4 4 0.61
    -13 -4 4 0.62
    -12 -4 4 -0.32
    -12 -4 4 0.2
    -11 -4 4 0.35
    -11 -4 4 0.5
    -10 -4 4 0.2
    -10 -4 4 0.32
    -9 -4 4 17.32
    -9 -4 4 18.88
    -9 -4 4 18.55
    8 4 -4 12.8
    8 4 -4 12.13
    -8 -4 4 12.92
    -8 -4 4 14.09
    -8 -4 4 13.31
    -8 -4 4 13.07
    -8 -4 4 13.68
    7 4 -4 14.32
    7 4 -4 13.99
    -7 -4 4 13.41
    -7 -4 4 15.36
    -7 -4 4 14.6
    -7 -4 4 14.27
    -7 -4 4 14.64
    6 4 -4 0.56
    6 4 -4 0.66
    -6 -4 4 0.81
    -6 -4 4 0.6
    -6 -4 4 0.39
    -6 -4 4 0.59
    -6 -4 4 0.63
    5 4 -4 0.47
    5 4 -4 0.33
    -5 -4 4 0.34
    -5 -4 4 0.48
    -5 -4 4 0.3
    -5 -4 4 0.74
    4 4 -4 12.4
    4 4 -4 12.37
    -4 -4 4 12.78
    -4 -4 4 12.59
    -4 -4 4 12.59
    -4 -4 4 12.93
    -4 -4 4 12.35
    -4 -4 4 13.15
    3 4 -4 3.47
    3 4 -4 3.4
    3 4 -4 3.46
    3 4 -4 3.08
    3 4 -4 3.71
    -3 -4 4 3.5
    -3 -4 4 3.23
    -3 -4 4 3.48
    -3 -4 4 2.92
    -3 -4 4 3.52
    2 4 -4 11.73
    2 4 -4 10.78
    2 4 -4 10.78
    2 4 -4 11.23
    2 4 -4 9.77
    -2 -4 4 10.54
    -2 -4 4 11.36
    -2 -4 4 11.48
    1 4 -4 9.87
    1 4 -4 8.93
    1 4 -4 9.89
    1 4 -4 10.05
    1 4 -4 8.74
    -1 -4 4 9.23
    -1 -4 4 10.4
    -1 -4 4 9.18
    -1 -4 4 9.69
    0 4 -4 -0.12
    0 4 -4 0.07
    0 4 -4 0.06
    0 4 -4 0.07
    0 -4 4 0.01
    0 -4 4 0.07
    0 -4 4 -0.03
    0 -4 4 -0.13
    -1 4 -4 0.22
    -1 4 -4 0
    -1 4 -4 -0.07
    -1 4 -4 -0.04
    1 -4 4 -0.07
    1 -4 4 0.03
    1 -4 4 0.03
    1 -4 4 0.04
    -2 4 -4 -0.02
    -2 4 -4 -0.05
    -2 4 -4 0
    -2 4 -4 0.02
    2 -4 4 0.07
    2 -4 4 0.05
    2 -4 4 0.06
    2 -4 4 -0.01
    2 -4 4 0.01
    2 -4 4 -0.02
    -3 4 -4 8.43
    -3 4 -4 8.01
    -3 4 -4 8.5
    -3 4 -4 8.18
    3 -4 4 8.41
    3 -4 4 7.85
    3 -4 4 8.52
    3 -4 4 8.26
    -4 4 -4 10.37
    -4 4 -4 10.57
    -4 4 -4 11.71
    -4 4 -4 11.23
    -4 4 -4 10.97
    4 -4 4 11.14
    4 -4 4 12.24
    4 -4 4 10.63
    4 -4 4 11.93
    -5 4 -4 -0.05
    -5 4 -4 0.05
    -5 4 -4 -0.07
    -5 4 -4 0.09
    5 -4 4 0.03
    5 -4 4 0
    -6 4 -4 5.15
    -6 4 -4 5.22
    -6 4 -4 5.69
    -6 4 -4 5.02
    6 -4 4 5.41
    6 -4 4 5.06
    -7 4 -4 5.06
    -7 4 -4 5.07
    -7 4 -4 4.81
    -7 4 -4 5
    7 -4 4 5.7
    7 -4 4 5.24
    7 -4 4 4.73
    -8 4 -4 1.41
    -8 4 -4 1.37
    -8 4 -4 1.53
    -8 4 -4 1.06
    8 -4 4 0.8
    8 -4 4 1.24
    8 -4 4 1.59
    -9 4 -4 -0.07
    -9 4 -4 0.03
    -9 4 -4 0.07
    9 -4 4 -0.14
    9 -4 4 0.03
    -10 4 -4 3.82
    -10 4 -4 3.87
    10 -4 4 3.38
    -11 4 -4 5.09
    -11 4 -4 4.92
    -12 4 -4 -0.17
    -12 4 -4 0.09
    -13 4 -4 1.24
    -13 4 -4 1.29
    -14 4 -4 0.46
    -14 4 -4 0.57
    -13 -3 4 0.21
    -13 -3 4 0.06
    -12 -3 4 1.06
    -12 -3 4 0.85
    -11 -3 4 -0.03
    -11 -3 4 0.23
    -11 -3 4 -0.02
    -10 -3 4 0.75
    -10 -3 4 0.46
    -10 -3 4 0.35
    9 3 -4 -0.06
    -9 -3 4 0.01
    -9 -3 4 0.08
    -9 -3 4 -0.02
    -9 -3 4 0.04
    -9 -3 4 0.32
    8 3 -4 7.97
    -8 -3 4 8.32
    -8 -3 4 8.49
    -8 -3 4 8.63
    -8 -3 4 8.31
    -8 -3 4 7.99
    -8 -3 4 8.49
    7 3 -4 0.5
    7 3 -4 0.58
    -7 -3 4 0.59
    -7 -3 4 0.54
    -7 -3 4 0.54
    -7 -3 4 0.85
    -7 -3 4 0.52
    6 3 -4 1.81
    6 3 -4 1.74
    -6 -3 4 1.69
    -6 -3 4 1.46
    -6 -3 4 1.59
    -6 -3 4 1.55
    -6 -3 4 1.52
    5 3 -4 3.57
    5 3 -4 3.46
    -5 -3 4 3.71
    -5 -3 4 3.28
    -5 -3 4 3.82
    -5 -3 4 3.48
    -5 -3 4 3.76
    4 3 -4 14.81
    4 3 -4 13.73
    4 3 -4 15.05
    4 3 -4 14.37
    -4 -3 4 14.33
    -4 -3 4 14.12
    -4 -3 4 14.53
    -4 -3 4 14.26
    -4 -3 4 14.3
    3 3 -4 3.67
    3 3 -4 3.56
    3 3 -4 3.64
    3 3 -4 3.75
    3 3 -4 4.02
    3 3 -4 4.13
    -3 -3 4 3.93
    -3 -3 4 3.77
    -3 -3 4 3.34
    -3 -3 4 3.59
    2 3 -4 3.61
    2 3 -4 3.08
    2 3 -4 3.4
    2 3 -4 3.52
    -2 -3 4 3.89
    -2 -3 4 3.58
    -2 -3 4 3.41
    -2 -3 4 3.48
    1 3 -4 5.29
    1 3 -4 4.96
    1 3 -4 4.99
    1 3 -4 5.78
    1 3 -4 5.51
    -1 -3 4 5.32
    -1 -3 4 5.33
    -1 -3 4 5.3
    -1 -3 4 5.7
    0 3 -4 4.96
    0 3 -4 4.78
    0 3 -4 4.64
    0 3 -4 4.4
    0 -3 4 4.63
    0 -3 4 4.51
    0 -3 4 4.61
    0 -3 4 4.45
    -1 3 -4 0.29
    -1 3 -4 0.27
    -1 3 -4 0.51
    -1 3 -4 0.36
    1 -3 4 0.39
    1 -3 4 0.16
    1 -3 4 0.14
    1 -3 4 0.26
    1 -3 4 0.37
    -2 3 -4 8.94
    -2 3 -4 8.89
    -2 3 -4 8.27
    -2 3 -4 9.5
    2 -3 4 8.9
    2 -3 4 10.38
    2 -3 4 9.12
    2 -3 4 9.32
    -3 3 -4 3.57
    -3 3 -4 3.57
    -3 3 -4 3.94
    -3 3 -4 3.58
    -3 3 -4 3.68
    3 -3 4 3.19
    3 -3 4 3.6
    3 -3 4 3.73
    -4 3 -4 1.33
    -4 3 -4 1.3
    -4 3 -4 1.48
    -4 3 -4 1.18
    4 -3 4 1.61
    4 -3 4 1.57
    4 -3 4 1.79
    4 -3 4 1.19
    -5 3 -4 7.91
    -5 3 -4 8.07
    -5 3 -4 8.34
    -5 3 -4 8.55
    5 -3 4 8.11
    5 -3 4 7.72
    -6 3 -4 0.57
    -6 3 -4 0.77
    -6 3 -4 0.7
    -6 3 -4 0.35
    6 -3 4 0.69
    6 -3 4 0.83
    -7 3 -4 4.41
    -7 3 -4 4.35
    -7 3 -4 4.55
    -7 3 -4 4.25
    7 -3 4 4.69
    7 -3 4 3.64
    -8 3 -4 17.68
    -8 3 -4 17.81
    -8 3 -4 17.89
    -8 3 -4 17.8
    8 -3 4 18.41
    8 -3 4 16.94
    8 -3 4 16.25
    -9 3 -4 2.77
    -9 3 -4 2.75
    -9 3 -4 2.28
    -9 3 -4 3.49
    9 -3 4 3.17
    9 -3 4 2.89
    9 -3 4 2.49
    -10 3 -4 0.56
    -10 3 -4 0.73
    10 -3 4 0.8
    -11 3 -4 -0.01
    -11 3 -4 -0.1
    11 -3 4 0.17
    -12 3 -4 1.17
    -12 3 -4 1.4
    -13 3 -4 1.32
    -13 3 -4 0.96
    -13 3 -4 0.94
    -14 3 -4 -0.03
    -14 -2 4 0.06
    -13 -2 4 0.46
    -13 -2 4 0.67
    -13 -2 4 0.43
    -12 -2 4 1.89
    -12 -2 4 1.66
    -12 -2 4 1.26
    -11 -2 4 1.22
    -11 -2 4 1.17
    -11 -2 4 1.67
    -10 -2 4 3.47
    -10 -2 4 4.03
    -10 -2 4 3.5
    -10 -2 4 4.1
    -10 -2 4 4.28
    -9 -2 4 4.03
    -9 -2 4 4.24
    -9 -2 4 3.55
    -9 -2 4 3.77
    -9 -2 4 3.91
    -8 -2 4 1.06
    -8 -2 4 1.11
    -8 -2 4 0.93
    -8 -2 4 1.06
    -8 -2 4 1.09
    -8 -2 4 0.88
    7 2 -4 0.15
    7 2 -4 -0.02
    -7 -2 4 -0.01
    -7 -2 4 0.1
    -7 -2 4 0.07
    -7 -2 4 0
    -7 -2 4 -0.04
    -7 -2 4 -0.03
    -7 -2 4 -0.08
    6 2 -4 1.77
    6 2 -4 1.82
    6 2 -4 1.89
    -6 -2 4 1.58
    -6 -2 4 1.91
    -6 -2 4 1.91
    -6 -2 4 1.87
    -6 -2 4 1.75
    -6 -2 4 1.72
    -6 -2 4 1.9
    5 2 -4 1.52
    5 2 -4 1.31
    5 2 -4 1.25
    5 2 -4 1.69
    -5 -2 4 1.29
    -5 -2 4 1.21
    -5 -2 4 1.11
    -5 -2 4 1.5
    -5 -2 4 1.35
    -5 -2 4 1.13
    4 2 -4 24.16
    4 2 -4 23.66
    4 2 -4 24.57
    4 2 -4 24.24
    4 2 -4 24.01
    -4 -2 4 23.13
    -4 -2 4 23.38
    -4 -2 4 25.14
    -4 -2 4 22.66
    3 2 -4 11.69
    3 2 -4 11.42
    3 2 -4 11.85
    3 2 -4 11.72
    3 2 -4 11.57
    3 2 -4 12.53
    -3 -2 4 11.23
    -3 -2 4 11.41
    -3 -2 4 12.81
    -3 -2 4 11.44
    -3 -2 4 12.01
    2 2 -4 13.48
    2 2 -4 12.6
    2 2 -4 13.35
    2 2 -4 13.49
    -2 -2 4 13.28
    -2 -2 4 13.77
    -2 -2 4 12.7
    -2 -2 4 13.05
    1 2 -4 22.07
    1 2 -4 21.36
    1 2 -4 21.99
    -1 -2 4 21.36
    -1 -2 4 22.12
    -1 -2 4 20.69
    -1 -2 4 21.45
    0 2 -4 41.59
    0 2 -4 41.5
    0 2 -4 41.5
    0 2 -4 43.06
    0 -2 4 43.55
    0 -2 4 42.72
    0 -2 4 40.98
    0 -2 4 39.63
    -1 2 -4 0
    -1 2 -4 0.11
    -1 2 -4 0.18
    -1 2 -4 0.01
    1 -2 4 0.1
    1 -2 4 0.01
    1 -2 4 -0.01
    1 -2 4 0.09
    1 -2 4 0.04
    -2 2 -4 2.32
    -2 2 -4 1.74
    -2 2 -4 2.15
    -2 2 -4 2.15
    -2 2 -4 2.25
    2 -2 4 2.62
    2 -2 4 1.82
    2 -2 4 2.07
    2 -2 4 2.19
    -3 2 -4 16.69
    -3 2 -4 16.03
    -3 2 -4 16.32
    -3 2 -4 15.24
    3 -2 4 16.34
    3 -2 4 15.49
    3 -2 4 17.12
    3 -2 4 14.81
    -4 2 -4 2.44
    -4 2 -4 2.8
    -4 2 -4 2.86
    -4 2 -4 3.53
    4 -2 4 2.68
    4 -2 4 2.68
    4 -2 4 2.91
    -5 2 -4 0.7
    -5 2 -4 0.76
    -5 2 -4 0.69
    -5 2 -4 0.8
    5 -2 4 0.84
    5 -2 4 1
    -6 2 -4 1.92
    -6 2 -4 1.56
    -6 2 -4 1.8
    -6 2 -4 1.51
    6 -2 4 1.73
    6 -2 4 2.05
    -7 2 -4 0.02
    -7 2 -4 0.01
    -7 2 -4 -0.13
    -7 2 -4 0.09
    7 -2 4 0.08
    7 -2 4 -0.05
    -8 2 -4 4.73
    -8 2 -4 4.8
    -8 2 -4 5.17
    -8 2 -4 4.97
    8 -2 4 4.73
    8 -2 4 4.34
    -9 2 -4 5.49
    -9 2 -4 6.41
    -9 2 -4 5.85
    -9 2 -4 6.5
    9 -2 4 6.52
    9 -2 4 5.53
    9 -2 4 5.84
    -10 2 -4 0.17
    -10 2 -4 0.25
    10 -2 4 0.45
    -11 2 -4 0.97
    -11 2 -4 0.36
    11 -2 4 0.92
    -12 2 -4 0.87
    -12 2 -4 0.48
    -12 2 -4 0.83
    -13 2 -4 0.1
    -13 2 -4 -0.33
    -13 2 -4 0.27
    -14 -1 4 0.78
    -14 -1 4 0.4
    -13 -1 4 0.17
    -13 -1 4 0.06
    -13 -1 4 -0.08
    -12 -1 4 0.56
    -12 -1 4 0.04
    -12 -1 4 0.06
    -11 -1 4 0.9
    -11 -1 4 1.32
    -11 -1 4 1.22
    -10 -1 4 7.33
    -10 -1 4 8.28
    -10 -1 4 7.76
    -10 -1 4 8.12
    -10 -1 4 7.98
    9 1 -4 8.29
    9 1 -4 9.6
    -9 -1 4 9
    -9 -1 4 9.14
    -9 -1 4 8.78
    -9 -1 4 8.69
    -9 -1 4 8.93
    -9 -1 4 8.83
    -9 -1 4 9.04
    8 1 -4 3.88
    8 1 -4 4.88
    -8 -1 4 4.21
    -8 -1 4 4.5
    -8 -1 4 4.94
    -8 -1 4 4.71
    -8 -1 4 4.53
    -8 -1 4 4.43
    -8 -1 4 4.32
    7 1 -4 0.09
    7 1 -4 0.18
    -7 -1 4 0
    -7 -1 4 0.06
    -7 -1 4 0.16
    -7 -1 4 0.2
    -7 -1 4 0.22
    -7 -1 4 0.19
    -7 -1 4 0.12
    -7 -1 4 0.08
    6 1 -4 2.42
    -6 -1 4 2.46
    -6 -1 4 2.3
    -6 -1 4 2.01
    -6 -1 4 2.03
    -6 -1 4 1.91
    -6 -1 4 2.03
    -6 -1 4 2.35
    5 1 -4 1.32
    5 1 -4 1.39
    5 1 -4 1.39
    -5 -1 4 1.44
    -5 -1 4 1.48
    -5 -1 4 1.09
    -5 -1 4 1.35
    -5 -1 4 1.49
    -5 -1 4 1.47
    4 1 -4 2.65
    4 1 -4 2.74
    4 1 -4 1.93
    4 1 -4 2.7
    4 1 -4 2.59
    -4 -1 4 2.7
    -4 -1 4 2.53
    -4 -1 4 2.84
    -4 -1 4 2.72
    -4 -1 4 2.36
    -4 -1 4 2.03
    3 1 -4 2.48
    3 1 -4 2.2
    3 1 -4 2.39
    3 1 -4 2.3
    3 1 -4 2.44
    3 1 -4 2.37
    -3 -1 4 2.24
    -3 -1 4 2.32
    -3 -1 4 2.49
    -3 -1 4 2.21
    2 1 -4 6.3
    2 1 -4 6.31
    2 1 -4 5.88
    2 1 -4 6.22
    2 1 -4 5.74
    2 1 -4 6.03
    -2 -1 4 6.37
    -2 -1 4 6.14
    -2 -1 4 6.02
    -2 -1 4 6.06
    1 1 -4 29.94
    1 1 -4 29.74
    1 1 -4 30.47
    -1 -1 4 30.28
    -1 -1 4 30.49
    -1 -1 4 28.7
    -1 -1 4 31.5
    0 1 -4 117.04
    0 1 -4 119.64
    0 1 -4 119.84
    0 1 -4 117.28
    0 -1 4 125.47
    0 -1 4 108.56
    0 -1 4 117.97
    0 -1 4 119.53
    0 -1 4 119.6
    -1 1 -4 63.91
    -1 1 -4 68.49
    -1 1 -4 68.25
    -1 1 -4 71.65
    -1 1 -4 72.3
    1 -1 4 70.2
    1 -1 4 67.36
    1 -1 4 69.3
    1 -1 4 71.57
    -2 1 -4 12.34
    -2 1 -4 11.23
    -2 1 -4 11.94
    -2 1 -4 11.57
    2 -1 4 11.54
    2 -1 4 12.78
    2 -1 4 11.86
    2 -1 4 11.55
    -3 1 -4 16.38
    -3 1 -4 16.36
    -3 1 -4 15.88
    -3 1 -4 18.19
    3 -1 4 17.02
    3 -1 4 16.32
    3 -1 4 17.13
    3 -1 4 15.42
    -4 1 -4 11.41
    -4 1 -4 12.33
    -4 1 -4 11.54
    -4 1 -4 13.1
    4 -1 4 13.21
    4 -1 4 11.2
    4 -1 4 11.64
    -5 1 -4 3.02
    -5 1 -4 2.42
    -5 1 -4 2.48
    -5 1 -4 2.68
    5 -1 4 2.09
    5 -1 4 2.65
    -6 1 -4 0.06
    -6 1 -4 -0.01
    -6 1 -4 -0.12
    -6 1 -4 0.23
    6 -1 4 0.17
    6 -1 4 0.1
    -7 1 -4 0.09
    -7 1 -4 0.21
    -7 1 -4 0.12
    -7 1 -4 -0.15
    7 -1 4 0.11
    7 -1 4 0.19
    -8 1 -4 0.32
    -8 1 -4 0.52
    -8 1 -4 0.42
    -8 1 -4 0.47
    8 -1 4 0.27
    8 -1 4 0.48
    -9 1 -4 0.15
    -9 1 -4 0.12
    -9 1 -4 -0.17
    -9 1 -4 0.17
    9 -1 4 0.15
    9 -1 4 0.09
    9 -1 4 -0.11
    -10 1 -4 1.33
    -10 1 -4 1.31
    -10 1 -4 1.14
    10 -1 4 1.12
    -11 1 -4 1.15
    -11 1 -4 1.31
    -11 1 -4 1.2
    -12 1 -4 0.03
    -12 1 -4 0.62
    -12 1 -4 0.58
    -13 1 -4 0.35
    -13 1 -4 -0.17
    -13 1 -4 -0.17
    -14 0 4 0.75
    -14 0 4 0.66
    -13 0 4 0.08
    -13 0 4 0.21
    -13 0 4 0.21
    -12 0 4 0.08
    -12 0 4 0.09
    -12 0 4 -0.13
    -11 0 4 0.05
    -11 0 4 0.01
    -11 0 4 -0.01
    -11 0 4 0.02
    -10 0 4 4.09
    -10 0 4 3.86
    -10 0 4 3.67
    -10 0 4 3.91
    -10 0 4 4.12
    -10 0 4 3.9
    -9 0 4 1.52
    -9 0 4 1.2
    -9 0 4 1.33
    -9 0 4 1.25
    -9 0 4 1.24
    -9 0 4 1.09
    -9 0 4 1.34
    -8 0 4 12.49
    -8 0 4 11.88
    -8 0 4 12.25
    -8 0 4 11.63
    -8 0 4 12.67
    -8 0 4 11.8
    -8 0 4 11.85
    -8 0 4 11.8
    -7 0 4 4.75
    -7 0 4 4.45
    -7 0 4 4.65
    -7 0 4 4.66
    -7 0 4 4.33
    -7 0 4 4.32
    -6 0 4 10.73
    -6 0 4 11.13
    -6 0 4 11.46
    -6 0 4 11.3
    -6 0 4 11.42
    -6 0 4 10.67
    -6 0 4 11.89
    5 0 -4 6.37
    5 0 -4 6.21
    -5 0 4 6.43
    -5 0 4 6.52
    -5 0 4 6.57
    -5 0 4 6.2
    -5 0 4 6.59
    4 0 -4 55.56
    -4 0 4 51.99
    -4 0 4 53.92
    -4 0 4 51.74
    -4 0 4 53.58
    -4 0 4 53.57
    -4 0 4 53.58
    3 0 -4 1.22
    3 0 -4 1.12
    3 0 -4 1.16
    3 0 -4 1.3
    -3 0 4 1.37
    -3 0 4 1.23
    -3 0 4 1.18
    -3 0 4 1.14
    -3 0 4 1.18
    -3 0 4 1.03
    2 0 -4 1.81
    2 0 -4 1.7
    2 0 -4 1.81
    2 0 -4 1.78
    2 0 -4 1.93
    2 0 -4 1.94
    -2 0 4 1.94
    -2 0 4 1.88
    -2 0 4 1.73
    -2 0 4 1.77
    1 0 -4 0.29
    1 0 -4 0.27
    1 0 -4 0.2
    1 0 -4 0.09
    -1 0 4 0.18
    -1 0 4 0.13
    -1 0 4 0.18
    -1 0 4 0.34
    -1 0 4 0.36
    0 0 -4 35.93
    0 0 -4 37.02
    0 0 -4 36.53
    0 0 -4 34.82
    0 0 4 34.35
    0 0 4 35.47
    0 0 4 35.72
    0 0 4 33.1
    0 0 4 35.18
    -1 0 -4 0.08
    -1 0 -4 0.1
    -1 0 -4 0.22
    -1 0 -4 0.15
    -1 0 -4 0.18
    1 0 4 0.12
    1 0 4 0.18
    1 0 4 0.09
    1 0 4 0.21
    -2 0 -4 40.75
    -2 0 -4 42.26
    -2 0 -4 41.22
    -2 0 -4 41.92
    2 0 4 38.62
    2 0 4 42.2
    2 0 4 40.24
    2 0 4 41.75
    -3 0 -4 2.29
    -3 0 -4 1.95
    -3 0 -4 2.67
    -3 0 -4 2.01
    3 0 4 1.96
    3 0 4 2.24
    3 0 4 2.48
    3 0 4 1.94
    -4 0 -4 89.77
    -4 0 -4 79.03
    -4 0 -4 84.35
    -4 0 -4 81.6
    4 0 4 80.75
    4 0 4 71.5
    4 0 4 77.76
    4 0 4 88.5
    -5 0 -4 7.2
    -5 0 -4 7.23
    -5 0 -4 7.06
    -5 0 -4 7.02
    5 0 4 6.92
    -6 0 -4 0.94
    -6 0 -4 1.31
    -6 0 -4 1.25
    -6 0 -4 1.44
    6 0 4 1.54
    6 0 4 1.43
    -7 0 -4 -0.01
    -7 0 -4 -0.14
    -7 0 -4 -0.04
    -7 0 -4 -0.06
    7 0 4 0.08
    7 0 4 -0.03
    -8 0 -4 0.41
    -8 0 -4 0.35
    -8 0 -4 0.27
    -8 0 -4 0.43
    -8 0 -4 0.44
    8 0 4 0.17
    8 0 4 0.38
    -9 0 -4 0.06
    -9 0 -4 0.63
    -9 0 -4 0.38
    9 0 4 0.34
    -10 0 -4 2.94
    -10 0 -4 2.12
    -10 0 -4 1.95
    10 0 4 2.56
    -11 0 -4 1.68
    -11 0 -4 1.89
    -11 0 -4 2.35
    -12 0 -4 2.03
    -12 0 -4 1.57
    -12 0 -4 1.92
    -13 0 -4 0.37
    -13 0 -4 -0.08
    -13 0 -4 0.06
    -14 1 4 1.13
    -14 1 4 1.5
    -13 1 4 0.44
    -13 1 4 0.61
    -12 1 4 0.04
    -12 1 4 0.44
    -12 1 4 -0.04
    -12 1 4 -0.02
    -11 1 4 0.32
    -11 1 4 0.28
    -11 1 4 0.26
    -11 1 4 0.22
    -11 1 4 0.19
    -11 1 4 0.01
    -10 1 4 1.46
    -10 1 4 1.58
    -10 1 4 1.91
    -10 1 4 1.52
    -10 1 4 1.63
    -10 1 4 1.66
    -9 1 4 4.3
    -9 1 4 3.63
    -9 1 4 3.81
    -9 1 4 4.09
    -9 1 4 3.6
    -9 1 4 4
    -9 1 4 3.67
    -9 1 4 4.16
    -8 1 4 0.84
    -8 1 4 0.96
    -8 1 4 0.82
    -8 1 4 0.89
    -8 1 4 0.8
    -8 1 4 0.83
    -8 1 4 0.65
    -8 1 4 1.11
    -7 1 4 0.53
    -7 1 4 0.56
    -7 1 4 0.62
    -7 1 4 0.41
    -7 1 4 0.59
    -7 1 4 0.65
    -7 1 4 0.61
    -6 1 4 4.98
    -6 1 4 5.63
    -6 1 4 5.16
    -6 1 4 4.97
    -6 1 4 4.75
    -6 1 4 4.77
    -6 1 4 5
    -5 1 4 19.72
    -5 1 4 19.96
    -5 1 4 19.33
    -5 1 4 19.37
    -5 1 4 19.77
    -5 1 4 19.47
    -4 1 4 0.19
    -4 1 4 0.15
    -4 1 4 0.22
    -4 1 4 0.14
    -4 1 4 0.15
    -4 1 4 0.16
    3 -1 -4 6.77
    3 -1 -4 6.88
    -3 1 4 6.72
    -3 1 4 6.16
    -3 1 4 6.72
    -3 1 4 6.73
    -3 1 4 6.55
    -3 1 4 7.46
    2 -1 -4 10.21
    2 -1 -4 10.25
    2 -1 -4 10.69
    2 -1 -4 10.37
    2 -1 -4 10.6
    -2 1 4 10.12
    -2 1 4 9.92
    -2 1 4 9.91
    -2 1 4 10.49
    -2 1 4 10.76
    -2 1 4 10.73
    1 -1 -4 5.72
    1 -1 -4 5.79
    1 -1 -4 5.76
    1 -1 -4 6.31
    1 -1 -4 4.81
    -1 1 4 5.85
    -1 1 4 5.63
    -1 1 4 5.46
    -1 1 4 5.96
    -1 1 4 6.11
    0 -1 -4 1.32
    0 -1 -4 1.26
    0 -1 -4 1.78
    0 -1 -4 1.63
    0 -1 -4 1.3
    0 1 4 1.52
    0 1 4 1.32
    0 1 4 1.19
    0 1 4 1.58
    -1 -1 -4 3.68
    -1 -1 -4 3.66
    -1 -1 -4 3.7
    -1 -1 -4 3.45
    1 1 4 4.07
    1 1 4 3.49
    1 1 4 3.86
    1 1 4 3.67
    -2 -1 -4 35.88
    -2 -1 -4 36.02
    -2 -1 -4 38.72
    -2 -1 -4 38.24
    2 1 4 35.11
    2 1 4 37.58
    2 1 4 36.4
    2 1 4 35.94
    -3 -1 -4 6.07
    -3 -1 -4 5.76
    -3 -1 -4 6.4
    -3 -1 -4 6.1
    3 1 4 6.55
    3 1 4 6.12
    3 1 4 5.71
    3 1 4 5.98
    -4 -1 -4 23.3
    -4 -1 -4 24.69
    -4 -1 -4 24.8
    -4 -1 -4 27.66
    4 1 4 24.48
    4 1 4 24.6
    4 1 4 23.01
    -5 -1 -4 1.97
    -5 -1 -4 1.99
    -5 -1 -4 1.97
    -5 -1 -4 1.73
    -5 -1 -4 1.51
    5 1 4 2.12
    -6 -1 -4 0.34
    -6 -1 -4 0.48
    -6 -1 -4 0.41
    -6 -1 -4 -0.02
    -6 -1 -4 0.42
    6 1 4 0.52
    6 1 4 0.19
    -7 -1 -4 1.69
    -7 -1 -4 1.83
    -7 -1 -4 2.24
    -7 -1 -4 1.8
    -7 -1 -4 1.7
    7 1 4 2.17
    7 1 4 1.67
    -8 -1 -4 5.56
    -8 -1 -4 5.29
    -8 -1 -4 4.95
    -8 -1 -4 5.54
    8 1 4 5.23
    8 1 4 4.7
    -9 -1 -4 2.95
    -9 -1 -4 2.15
    -9 -1 -4 2.9
    9 1 4 2.87
    -10 -1 -4 5.92
    -10 -1 -4 6.03
    -10 -1 -4 6.69
    -11 -1 -4 1.57
    -11 -1 -4 1.61
    -11 -1 -4 1.54
    -12 -1 -4 -0.14
    -12 -1 -4 0.13
    -12 -1 -4 -0.01
    -13 -1 -4 0.63
    -13 -1 -4 0.73
    -13 -1 -4 0.27
    -14 2 4 -0.02
    -14 2 4 -0.09
    -13 2 4 0.09
    -13 2 4 0.4
    -12 2 4 0.24
    -12 2 4 0.38
    -12 2 4 0.37
    -12 2 4 0.55
    -12 2 4 0.57
    -11 2 4 0.06
    -11 2 4 0.02
    -11 2 4 0.05
    -11 2 4 -0.06
    -11 2 4 -0.23
    -11 2 4 0.14
    -10 2 4 0.38
    -10 2 4 0.39
    -10 2 4 0.27
    -10 2 4 0.25
    -10 2 4 0.44
    -10 2 4 0.32
    -10 2 4 0.36
    -9 2 4 0.26
    -9 2 4 0.19
    -9 2 4 0.21
    -9 2 4 0.24
    -9 2 4 0.17
    -9 2 4 0.18
    -9 2 4 0.21
    -9 2 4 0.25
    -8 2 4 10.45
    -8 2 4 10.62
    -8 2 4 10.08
    -8 2 4 10.42
    -8 2 4 10.35
    -8 2 4 9.74
    -8 2 4 10.14
    -8 2 4 8.68
    -7 2 4 0.05
    -7 2 4 0
    -7 2 4 0.06
    -7 2 4 0.02
    -6 2 4 0.18
    -6 2 4 0.11
    -5 2 4 7.57
    -5 2 4 7.38
    -5 2 4 7.86
    -4 2 4 1.17
    -4 2 4 1.01
    -4 2 4 1.21
    -4 2 4 1.3
    -4 2 4 1.3
    3 -2 -4 53.71
    3 -2 -4 52.01
    -3 2 4 50.46
    -3 2 4 52.77
    -3 2 4 50.76
    -3 2 4 52.32
    -3 2 4 51.51
    -3 2 4 52.17
    2 -2 -4 5.76
    2 -2 -4 6.42
    2 -2 -4 6.01
    2 -2 -4 5.93
    2 -2 -4 6.2
    2 -2 -4 6.03
    -2 2 4 6.02
    -2 2 4 5.68
    -2 2 4 5.93
    -2 2 4 5.97
    -2 2 4 5.74
    1 -2 -4 0.29
    1 -2 -4 0.27
    1 -2 -4 0.2
    1 -2 -4 0.25
    1 -2 -4 0.33
    -1 2 4 0.41
    -1 2 4 0.4
    -1 2 4 0.24
    -1 2 4 0.43
    0 -2 -4 88.07
    0 -2 -4 85.27
    0 -2 -4 93.41
    0 2 4 86.59
    0 2 4 90.04
    0 2 4 91.93
    0 2 4 87.68
    -1 -2 -4 27.19
    -1 -2 -4 26.7
    -1 -2 -4 27.68
    -1 -2 -4 25.28
    -1 -2 -4 24.65
    1 2 4 25.86
    1 2 4 26.55
    1 2 4 26.09
    1 2 4 27.41
    -2 -2 -4 6.46
    -2 -2 -4 6.87
    -2 -2 -4 6.8
    -2 -2 -4 6.51
    -2 -2 -4 6.94
    2 2 4 6.35
    2 2 4 6.72
    2 2 4 7.24
    2 2 4 6.36
    -3 -2 -4 19.86
    -3 -2 -4 19.01
    -3 -2 -4 19.37
    -3 -2 -4 19.98
    -3 -2 -4 18.09
    3 2 4 18.77
    3 2 4 20.54
    3 2 4 19.28
    3 2 4 18.14
    -4 -2 -4 4.12
    -4 -2 -4 3.62
    -4 -2 -4 4.05
    -4 -2 -4 3.79
    -4 -2 -4 3.61
    4 2 4 4.03
    4 2 4 3.62
    4 2 4 3.63
    -5 -2 -4 6.79
    -5 -2 -4 6.29
    -5 -2 -4 7.01
    -5 -2 -4 6.37
    -5 -2 -4 6.66
    5 2 4 6.95
    5 2 4 5.85
    -6 -2 -4 1.94
    -6 -2 -4 1.89
    -6 -2 -4 1.79
    -6 -2 -4 1.85
    6 2 4 1.6
    -7 -2 -4 0.21
    -7 -2 -4 0.12
    -7 -2 -4 0.25
    -7 -2 -4 0.14
    7 2 4 -0.02
    7 2 4 0.01
    -8 -2 -4 0.74
    -8 -2 -4 0.3
    -8 -2 -4 0.96
    8 2 4 0.57
    8 2 4 0.42
    -9 -2 -4 2.4
    -9 -2 -4 2.66
    -9 -2 -4 2.86
    9 2 4 2.46
    -10 -2 -4 2.25
    -10 -2 -4 3.38
    -10 -2 -4 2.59
    -11 -2 -4 1.05
    -11 -2 -4 0.98
    -11 -2 -4 0.59
    -12 -2 -4 -0.17
    -12 -2 -4 0.21
    -12 -2 -4 0.23
    -13 -2 -4 0.11
    -14 3 4 0.93
    -14 3 4 0.75
    -13 3 4 -0.14
    -13 3 4 0.16
    -13 3 4 -0.17
    -12 3 4 0.34
    -12 3 4 0.23
    -12 3 4 0.21
    -12 3 4 0.11
    -11 3 4 0.33
    -11 3 4 0.29
    -11 3 4 0.32
    -11 3 4 0.45
    -11 3 4 0.26
    -10 3 4 0.14
    -10 3 4 0.13
    -10 3 4 0.21
    -10 3 4 0.1
    -10 3 4 0.05
    -10 3 4 0.15
    -9 3 4 0.25
    -9 3 4 0.11
    -9 3 4 0.14
    -9 3 4 0.12
    -9 3 4 0.17
    -8 3 4 0.04
    -8 3 4 0.02
    -8 3 4 -0.13
    -7 3 4 0.06
    -7 3 4 -0.04
    -6 3 4 7.75
    -6 3 4 6.92
    -5 3 4 12.86
    -5 3 4 12.29
    -5 3 4 12.4
    -5 3 4 12.25
    -5 3 4 11.85
    -5 3 4 12.91
    -4 3 4 0.2
    -4 3 4 0.13
    -4 3 4 0.12
    -4 3 4 0.05
    -4 3 4 0.23
    -4 3 4 0.12
    3 -3 -4 21.08
    3 -3 -4 20.82
    3 -3 -4 19.89
    3 -3 -4 20.34
    -3 3 4 20.48
    -3 3 4 20.54
    -3 3 4 19.57
    -3 3 4 20.59
    -3 3 4 20.27
    2 -3 -4 7.17
    2 -3 -4 6.91
    2 -3 -4 7.38
    2 -3 -4 6.91
    2 -3 -4 6.86
    2 -3 -4 7.01
    -2 3 4 7.1
    -2 3 4 7.02
    -2 3 4 7.17
    -2 3 4 7.25
    1 -3 -4 1.73
    1 -3 -4 2.41
    1 -3 -4 2.46
    1 -3 -4 2.46
    1 -3 -4 2.8
    -1 3 4 2.52
    -1 3 4 2.48
    -1 3 4 2.48
    -1 3 4 2.64
    0 -3 -4 4.42
    0 -3 -4 5.02
    0 -3 -4 4.33
    0 -3 -4 5.37
    0 3 4 5.33
    0 3 4 4.35
    0 3 4 4.66
    0 3 4 4.63
    0 3 4 4.86
    -1 -3 -4 18.01
    -1 -3 -4 17.83
    -1 -3 -4 17.02
    -1 -3 -4 16.33
    1 3 4 15.89
    1 3 4 16.12
    1 3 4 17.77
    1 3 4 16.96
    1 3 4 16.37
    -2 -3 -4 6.04
    -2 -3 -4 5.93
    -2 -3 -4 5.75
    -2 -3 -4 5.88
    -2 -3 -4 5.86
    2 3 4 6.14
    2 3 4 6.34
    2 3 4 6.37
    2 3 4 5.79
    -3 -3 -4 0.24
    -3 -3 -4 0.21
    -3 -3 -4 0.19
    -3 -3 -4 0.19
    -3 -3 -4 0.16
    3 3 4 0.13
    3 3 4 0.13
    3 3 4 0.03
    -4 -3 -4 2.3
    -4 -3 -4 1.97
    -4 -3 -4 2.06
    -4 -3 -4 2.24
    4 3 4 1.87
    4 3 4 1.7
    4 3 4 2.8
    -5 -3 -4 0.23
    -5 -3 -4 0.25
    -5 -3 -4 0.26
    -5 -3 -4 0.22
    5 3 4 0.23
    5 3 4 0.35
    -6 -3 -4 0.21
    -6 -3 -4 0.1
    -6 -3 -4 0.09
    -6 -3 -4 0.01
    6 3 4 0.02
    6 3 4 -0.08
    -7 -3 -4 0.09
    -7 -3 -4 -0.03
    -7 -3 -4 0.04
    -7 -3 -4 0.08
    7 3 4 0.06
    7 3 4 0.15
    -8 -3 -4 2.74
    -8 -3 -4 2.43
    -8 -3 -4 2.67
    8 3 4 3.02
    -9 -3 -4 0.44
    -9 -3 -4 0.86
    -9 -3 -4 0.75
    9 3 4 0.96
    -10 -3 -4 0.13
    -10 -3 -4 -0.06
    -10 -3 -4 -0.04
    -11 -3 -4 3.28
    -11 -3 -4 2.88
    -11 -3 -4 2.82
    -12 -3 -4 -0.25
    -12 -3 -4 -0.01
    -12 -3 -4 0.71
    -14 4 4 0.06
    -14 4 4 0.14
    -13 4 4 -0.03
    -13 4 4 0.44
    -13 4 4 0.19
    -13 4 4 0.39
    -12 4 4 2.47
    -12 4 4 2.39
    -12 4 4 3.13
    -12 4 4 2.88
    -11 4 4 0.44
    -11 4 4 0.32
    -11 4 4 0.69
    -11 4 4 0.2
    -11 4 4 0.26
    -10 4 4 0.35
    -10 4 4 0.38
    -10 4 4 0.17
    -10 4 4 0.13
    -10 4 4 0.43
    -9 4 4 0.36
    -9 4 4 0.57
    -9 4 4 0.69
    -8 4 4 0.32
    -8 4 4 0.34
    -7 4 4 19.08
    -7 4 4 18.57
    -7 4 4 17.81
    -6 4 4 0.45
    -6 4 4 0.38
    -6 4 4 0.44
    -6 4 4 0.51
    -6 4 4 0.37
    -6 4 4 0.47
    -6 4 4 0.4
    -5 4 4 3.48
    -5 4 4 3.79
    -5 4 4 3.64
    -5 4 4 3.77
    -5 4 4 3.92
    -5 4 4 3.54
    4 -4 -4 8.46
    4 -4 -4 9.09
    -4 4 4 9.18
    -4 4 4 9
    -4 4 4 8.62
    -4 4 4 8.79
    -4 4 4 9.17
    -4 4 4 8.23
    3 -4 -4 1.06
    3 -4 -4 1.01
    3 -4 -4 0.98
    3 -4 -4 0.8
    3 -4 -4 0.91
    -3 4 4 0.85
    -3 4 4 0.98
    -3 4 4 0.85
    -3 4 4 0.79
    2 -4 -4 0.04
    2 -4 -4 -0.08
    2 -4 -4 0.1
    2 -4 -4 -0.03
    2 -4 -4 -0.1
    2 -4 -4 0.02
    -2 4 4 -0.05
    -2 4 4 0.09
    -2 4 4 0.04
    -2 4 4 -0.08
    1 -4 -4 1.36
    1 -4 -4 1.71
    1 -4 -4 0.88
    1 -4 -4 1.43
    1 -4 -4 1.7
    -1 4 4 1.53
    -1 4 4 1.62
    -1 4 4 1.55
    -1 4 4 1.39
    0 -4 -4 19.08
    0 -4 -4 18.94
    0 -4 -4 17.78
    0 -4 -4 18.92
    0 4 4 18.02
    0 4 4 18.5
    0 4 4 17.11
    0 4 4 17.84
    0 4 4 20.12
    -1 -4 -4 18.99
    -1 -4 -4 19.12
    -1 -4 -4 19.21
    -1 -4 -4 19.97
    1 4 4 17.76
    1 4 4 18.82
    1 4 4 19.61
    1 4 4 17.91
    1 4 4 18.88
    -2 -4 -4 3.07
    -2 -4 -4 2.82
    -2 -4 -4 3.21
    2 4 4 2.77
    2 4 4 2.85
    2 4 4 2.62
    2 4 4 3.14
    2 4 4 2.71
    -3 -4 -4 0.31
    -3 -4 -4 0.39
    -3 -4 -4 0.43
    3 4 4 0.57
    3 4 4 0.47
    3 4 4 0.38
    -4 -4 -4 3.41
    -4 -4 -4 3.83
    -4 -4 -4 3.6
    -4 -4 -4 3.53
    4 4 4 3.25
    4 4 4 3.41
    -5 -4 -4 0.9
    -5 -4 -4 0.86
    -5 -4 -4 1.12
    -5 -4 -4 0.97
    5 4 4 0.69
    5 4 4 0.62
    -6 -4 -4 3.66
    -6 -4 -4 3.2
    -6 -4 -4 2.7
    -6 -4 -4 2.38
    6 4 4 2.65
    6 4 4 2.78
    -7 -4 -4 1.2
    -7 -4 -4 0.82
    -7 -4 -4 1.22
    7 4 4 1.57
    7 4 4 0.52
    -8 -4 -4 0.5
    -8 -4 -4 0.23
    -8 -4 -4 0.14
    8 4 4 0.48
    -9 -4 -4 0
    -9 -4 -4 0.17
    -9 -4 -4 0.02
    9 4 4 0.11
    -10 -4 -4 0.25
    -10 -4 -4 0.19
    -10 -4 -4 0.08
    -11 -4 -4 0.02
    -11 -4 -4 -0.06
    -11 -4 -4 0.42
    -12 -4 -4 1.4
    -12 -4 -4 1.17
    -12 -4 -4 1.61
    -14 5 4 1.22
    -14 5 4 0.86
    -13 5 4 0.15
    -13 5 4 0.28
    -13 5 4 0.18
    -13 5 4 0.21
    -12 5 4 2.13
    -12 5 4 2.06
    -12 5 4 1.95
    -12 5 4 1.94
    -11 5 4 -0.09
    -11 5 4 0.11
    -11 5 4 0.18
    -11 5 4 0.01
    -11 5 4 0.01
    -10 5 4 1.57
    -10 5 4 1.45
    -10 5 4 1.72
    -10 5 4 1.65
    -10 5 4 1.51
    -10 5 4 1.41
    -9 5 4 0.82
    -9 5 4 1.03
    -9 5 4 1.07
    -9 5 4 1.22
    -9 5 4 1.17
    -9 5 4 1.41
    -8 5 4 5.77
    -8 5 4 5.62
    -8 5 4 5.54
    -8 5 4 5.52
    -8 5 4 5.41
    -7 5 4 1.87
    -7 5 4 1.85
    -7 5 4 2.05
    -7 5 4 1.87
    -7 5 4 1.99
    -7 5 4 1.94
    -7 5 4 2.38
    -6 5 4 5.11
    -6 5 4 5.25
    -6 5 4 5.27
    -6 5 4 5.37
    -6 5 4 5.5
    -6 5 4 5.26
    -6 5 4 5.25
    5 -5 -4 1.8
    5 -5 -4 1.61
    -5 5 4 1.45
    -5 5 4 1.71
    -5 5 4 1.8
    -5 5 4 1.6
    -5 5 4 1.67
    -5 5 4 1.34
    -5 5 4 1.61
    4 -5 -4 0.04
    4 -5 -4 0.22
    4 -5 -4 0.15
    -4 5 4 0.18
    -4 5 4 0.05
    -4 5 4 0.17
    -4 5 4 0.18
    3 -5 -4 1.2
    3 -5 -4 0.9
    3 -5 -4 1.06
    3 -5 -4 1.16
    -3 5 4 1.08
    -3 5 4 1.01
    -3 5 4 1.16
    -3 5 4 1.1
    2 -5 -4 0.8
    2 -5 -4 0.64
    2 -5 -4 0.62
    2 -5 -4 0.82
    2 -5 -4 0.69
    -2 5 4 0.81
    -2 5 4 0.62
    -2 5 4 0.59
    -2 5 4 0.69
    1 -5 -4 14.71
    1 -5 -4 14.65
    1 -5 -4 15.47
    -1 5 4 14.35
    -1 5 4 15.74
    -1 5 4 15.15
    -1 5 4 15.86
    0 -5 -4 14.9
    0 -5 -4 15.57
    0 -5 -4 15.73
    0 5 4 15.52
    0 5 4 15.42
    0 5 4 15.68
    0 5 4 15.76
    -1 -5 -4 7.48
    -1 -5 -4 7.04
    -1 -5 -4 6.97
    1 5 4 6.91
    1 5 4 7.61
    1 5 4 6.85
    1 5 4 6.88
    1 5 4 6.58
    -2 -5 -4 4.27
    -2 -5 -4 4.54
    -2 -5 -4 5.07
    2 5 4 4.67
    2 5 4 4.93
    2 5 4 4.99
    2 5 4 4.21
    -3 -5 -4 0.13
    -3 -5 -4 0.03
    -3 -5 -4 0.05
    3 5 4 -0.03
    3 5 4 -0.01
    3 5 4 0.13
    3 5 4 0.05
    -4 -5 -4 1.19
    -4 -5 -4 0.98
    -4 -5 -4 1.03
    4 5 4 0.81
    4 5 4 1.15
    -5 -5 -4 0.26
    -5 -5 -4 0.03
    -5 -5 -4 0.26
    5 5 4 0.19
    5 5 4 0.35
    -6 -5 -4 4.73
    -6 -5 -4 5.28
    -6 -5 -4 4.4
    6 5 4 4.82
    6 5 4 4.46
    -7 -5 -4 0.06
    -7 -5 -4 0.22
    7 5 4 0.11
    -8 -5 -4 0.21
    -8 -5 -4 0.5
    8 5 4 0.31
    -9 -5 -4 1.49
    -9 -5 -4 1.86
    9 5 4 1.06
    -10 -5 -4 0.28
    -10 -5 -4 0.57
    -11 -5 -4 -0.26
    -11 -5 -4 0
    -14 6 4 0.71
    -14 6 4 0.48
    -14 6 4 0.6
    -14 6 4 0.49
    -13 6 4 0.52
    -13 6 4 0.51
    -13 6 4 0.55
    -12 6 4 0.17
    -12 6 4 0.13
    -12 6 4 0.42
    -12 6 4 0.13
    -12 6 4 0.23
    -11 6 4 0.45
    -11 6 4 0.39
    -11 6 4 0.45
    -11 6 4 0.61
    -11 6 4 0.6
    -11 6 4 0.46
    -10 6 4 0.66
    -10 6 4 0.51
    -10 6 4 0.71
    -10 6 4 0.54
    -10 6 4 0.63
    -10 6 4 0.49
    -9 6 4 -0.02
    -9 6 4 0.07
    -9 6 4 0.08
    -9 6 4 0.13
    -9 6 4 0
    -9 6 4 0.15
    -8 6 4 10.09
    -8 6 4 11.08
    -8 6 4 10.26
    -8 6 4 10.23
    -8 6 4 10.76
    -8 6 4 10.07
    -8 6 4 9.67
    -7 6 4 0.98
    -7 6 4 0.65
    -7 6 4 0.8
    -7 6 4 0.58
    -7 6 4 0.74
    -7 6 4 0.79
    -7 6 4 0.85
    -6 6 4 0.94
    -6 6 4 1.25
    -6 6 4 0.95
    -6 6 4 1.04
    -6 6 4 1.02
    -6 6 4 0.96
    -6 6 4 1.01
    5 -6 -4 2.43
    -5 6 4 2.26
    -5 6 4 2.66
    -5 6 4 2.55
    -5 6 4 2.54
    -5 6 4 2.5
    -5 6 4 2.48
    4 -6 -4 0.07
    4 -6 -4 0.04
    4 -6 -4 0.05
    4 -6 -4 -0.12
    -4 6 4 -0.01
    -4 6 4 0.1
    -4 6 4 -0.06
    -4 6 4 0
    3 -6 -4 0.19
    3 -6 -4 0.12
    3 -6 -4 0.1
    -3 6 4 0.07
    -3 6 4 0.08
    -3 6 4 0.06
    -3 6 4 0.04
    2 -6 -4 4.02
    2 -6 -4 4.3
    -2 6 4 4.47
    -2 6 4 4.33
    -2 6 4 4.57
    -2 6 4 4.62
    1 -6 -4 7.28
    -1 6 4 8.47
    -1 6 4 8.05
    -1 6 4 7.77
    -1 6 4 8.21
    0 -6 -4 2.56
    0 -6 -4 2.38
    0 6 4 2.17
    0 6 4 1.95
    0 6 4 2.05
    0 6 4 2.15
    -1 -6 -4 0.07
    -1 -6 -4 0.01
    1 6 4 -0.18
    1 6 4 -0.13
    1 6 4 0
    1 6 4 0.07
    -2 -6 -4 6.13
    -2 -6 -4 5.1
    -2 -6 -4 5.67
    2 6 4 5.3
    2 6 4 5.16
    2 6 4 5.43
    2 6 4 5.06
    -3 -6 -4 0.1
    -3 -6 -4 -0.06
    -3 -6 -4 -0.13
    3 6 4 -0.17
    3 6 4 0
    3 6 4 0.22
    -4 -6 -4 4.11
    -4 -6 -4 3.71
    -4 -6 -4 4.15
    4 6 4 3.16
    4 6 4 4.07
    -5 -6 -4 2.54
    -5 -6 -4 3.22
    -5 -6 -4 3.23
    5 6 4 3.17
    5 6 4 2.94
    -6 -6 -4 3.99
    -6 -6 -4 3.16
    6 6 4 4.22
    6 6 4 4.05
    -7 -6 -4 -0.33
    -7 -6 -4 -0.03
    7 6 4 0.35
    -8 -6 -4 -0.46
    -8 -6 -4 -0.09
    8 6 4 0.1
    -9 -6 -4 1.02
    -9 -6 -4 0.82
    9 6 4 0.96
    -10 -6 -4 -0.25
    -10 -6 -4 0.29
    -11 -6 -4 0.2
    -11 -6 -4 0.25
    -14 7 4 2.79
    -14 7 4 3.28
    -14 7 4 2.7
    -13 7 4 0.54
    -13 7 4 0.32
    -13 7 4 0.69
    -12 7 4 -0.02
    -12 7 4 0.12
    -12 7 4 0.03
    -12 7 4 0.1
    -12 7 4 0.06
    -11 7 4 -0.11
    -11 7 4 0.07
    -11 7 4 0.04
    -11 7 4 -0.23
    -11 7 4 0
    -11 7 4 0.22
    -10 7 4 -0.05
    -10 7 4 0.12
    -10 7 4 -0.04
    -10 7 4 -0.19
    -10 7 4 0
    -10 7 4 0.04
    -9 7 4 3.16
    -9 7 4 3.09
    -9 7 4 3.75
    -9 7 4 3.08
    -9 7 4 2.99
    -9 7 4 3.01
    -9 7 4 3.2
    -8 7 4 2.59
    -8 7 4 2.98
    -8 7 4 2.83
    -8 7 4 2.89
    -8 7 4 3.13
    -8 7 4 2.41
    -8 7 4 2.64
    -8 7 4 2.62
    -7 7 4 5.11
    -7 7 4 4.25
    -7 7 4 4.97
    -7 7 4 4.61
    -7 7 4 4.47
    -7 7 4 4.52
    -7 7 4 4.51
    6 -7 -4 0.23
    6 -7 -4 0.27
    -6 7 4 0.17
    -6 7 4 0.13
    -6 7 4 0.37
    -6 7 4 0.22
    -6 7 4 0.26
    -6 7 4 0.19
    5 -7 -4 0.16
    -5 7 4 0.2
    -5 7 4 0.27
    -5 7 4 0.18
    -5 7 4 0.09
    -5 7 4 0.12
    4 -7 -4 1.59
    4 -7 -4 1.33
    -4 7 4 1.55
    -4 7 4 1.25
    -4 7 4 1.66
    -4 7 4 1.55
    -4 7 4 1.35
    3 -7 -4 0.87
    3 -7 -4 1.36
    -3 7 4 0.63
    -3 7 4 0.92
    -3 7 4 0.99
    -3 7 4 1.06
    2 -7 -4 1.58
    2 -7 -4 1.66
    -2 7 4 1.61
    -2 7 4 1.62
    -2 7 4 1.44
    -2 7 4 1.55
    1 -7 -4 0.2
    -1 7 4 0.31
    -1 7 4 0.12
    -1 7 4 0.25
    -1 7 4 0.14
    0 -7 -4 0.27
    0 -7 -4 0.73
    0 7 4 0.26
    0 7 4 0.79
    0 7 4 0.49
    -1 -7 -4 1.56
    -1 -7 -4 1.34
    1 7 4 1.61
    1 7 4 1.67
    1 7 4 1.89
    1 7 4 1.63
    -2 -7 -4 -0.09
    -2 -7 -4 0.34
    2 7 4 0.15
    2 7 4 0.23
    2 7 4 0.32
    -3 -7 -4 2.5
    -3 -7 -4 2.03
    3 7 4 2.89
    3 7 4 3.02
    -4 -7 -4 0.37
    -4 -7 -4 0.22
    4 7 4 0.04
    4 7 4 0.15
    -5 -7 -4 0.31
    -5 -7 -4 0.22
    5 7 4 0.31
    5 7 4 -0.01
    -6 -7 -4 1.15
    -6 -7 -4 1.16
    6 7 4 1.28
    -7 -7 -4 0.48
    -7 -7 -4 0.32
    7 7 4 0.84
    -8 -7 -4 1.3
    -8 -7 -4 1.19
    8 7 4 1.89
    -9 -7 -4 0.11
    -9 -7 -4 0.69
    -10 -7 -4 -0.3
    -10 -7 -4 0.25
    -13 8 4 1.98
    -13 8 4 1.9
    -13 8 4 1.9
    -12 8 4 0.68
    -12 8 4 0.57
    -12 8 4 0.63
    -11 8 4 -0.01
    -11 8 4 0.19
    -11 8 4 0.01
    -11 8 4 0.32
    -10 8 4 1.53
    -10 8 4 1.2
    -10 8 4 1.6
    -10 8 4 1.46
    -10 8 4 1.36
    -10 8 4 1.36
    -9 8 4 3.93
    -9 8 4 4.25
    -9 8 4 4.29
    -9 8 4 4.32
    -9 8 4 4.01
    -9 8 4 4
    -9 8 4 4.1
    -8 8 4 0.8
    -8 8 4 0.44
    -8 8 4 0.6
    -8 8 4 0.61
    -8 8 4 0.5
    -8 8 4 0.65
    -7 8 4 1.56
    -7 8 4 1.38
    -7 8 4 1.5
    -7 8 4 1.45
    -7 8 4 1.66
    -6 8 4 17.83
    -6 8 4 16.58
    -6 8 4 16.87
    -6 8 4 17.03
    -6 8 4 17.45
    5 -8 -4 0.47
    -5 8 4 0.41
    -5 8 4 0.78
    -5 8 4 0.31
    -5 8 4 0.49
    -5 8 4 0.53
    4 -8 -4 10.63
    4 -8 -4 10.26
    -4 8 4 10.52
    -4 8 4 11.43
    -4 8 4 10.92
    -4 8 4 9.55
    -4 8 4 10.86
    3 -8 -4 0.06
    3 -8 -4 -0.1
    -3 8 4 -0.03
    -3 8 4 0.16
    -3 8 4 0.05
    -3 8 4 0.11
    -3 8 4 0.02
    2 -8 -4 1.29
    2 -8 -4 1.41
    -2 8 4 1.09
    -2 8 4 1.67
    -2 8 4 1.25
    -2 8 4 1.25
    1 -8 -4 -0.01
    1 -8 -4 0.07
    -1 8 4 0.07
    -1 8 4 0.04
    -1 8 4 0.02
    0 -8 -4 0.44
    0 -8 -4 0.43
    0 8 4 0.69
    0 8 4 0.25
    0 8 4 0.77
    -1 -8 -4 3.06
    -1 -8 -4 3.33
    1 8 4 2.93
    1 8 4 2.85
    1 8 4 2.47
    -2 -8 -4 0.56
    -2 -8 -4 0.52
    2 8 4 0.85
    2 8 4 0.72
    2 8 4 0.7
    -3 -8 -4 1.68
    -3 -8 -4 1.68
    3 8 4 1.95
    3 8 4 1.18
    -4 -8 -4 0.04
    -4 -8 -4 0.02
    4 8 4 0.22
    4 8 4 0.04
    -5 -8 -4 0.16
    -5 -8 -4 0.28
    5 8 4 -0.13
    5 8 4 -0.15
    -6 -8 -4 2.43
    -6 -8 -4 2.23
    6 8 4 2.52
    -7 -8 -4 1.53
    -7 -8 -4 1.61
    7 8 4 1.78
    -8 -8 -4 1.88
    -8 -8 -4 2.45
    8 8 4 2.12
    -9 -8 -4 -0.21
    -9 -8 -4 0.02
    -13 9 4 0.47
    -13 9 4 0.17
    -12 9 4 0.63
    -12 9 4 0.76
    -11 9 4 0.74
    -11 9 4 1
    -11 9 4 0.99
    -10 9 4 0.21
    -10 9 4 0.07
    -10 9 4 0.03
    -10 9 4 0.1
    -9 9 4 -0.04
    -9 9 4 0.13
    -9 9 4 0.06
    -9 9 4 0.23
    -8 9 4 1.54
    -8 9 4 1.96
    -8 9 4 1.4
    -8 9 4 1.62
    -8 9 4 1.67
    -8 9 4 1.97
    -7 9 4 -0.06
    -7 9 4 0.12
    -7 9 4 0
    -7 9 4 0.15
    6 -9 -4 8.33
    -6 9 4 8.62
    -6 9 4 8.77
    -6 9 4 8.16
    -6 9 4 8.62
    5 -9 -4 3.49
    -5 9 4 3.73
    -5 9 4 3.5
    -5 9 4 3.98
    -5 9 4 3.19
    -5 9 4 3.47
    4 -9 -4 3.36
    4 -9 -4 2.76
    -4 9 4 3.39
    -4 9 4 3
    -4 9 4 3.24
    -4 9 4 3.3
    -4 9 4 3.3
    3 -9 -4 1.32
    3 -9 -4 1.2
    -3 9 4 1.68
    -3 9 4 1.38
    -3 9 4 1.09
    -3 9 4 1.36
    -3 9 4 0.87
    2 -9 -4 -0.06
    2 -9 -4 0.01
    -2 9 4 0.13
    -2 9 4 -0.02
    -2 9 4 0.05
    -2 9 4 -0.12
    1 -9 -4 0.08
    1 -9 -4 0.01
    -1 9 4 -0.04
    -1 9 4 0.03
    -1 9 4 -0.09
    -1 9 4 -0.16
    0 -9 -4 1.72
    0 -9 -4 1.36
    0 -9 -4 1.55
    0 9 4 1.59
    0 9 4 1.5
    0 9 4 2.17
    -1 -9 -4 5.43
    -1 -9 -4 5.66
    1 9 4 5.42
    1 9 4 5.58
    1 9 4 5.47
    -2 -9 -4 6.18
    -2 -9 -4 5.55
    2 9 4 6.38
    2 9 4 5.55
    -3 -9 -4 3.73
    -3 -9 -4 3.11
    3 9 4 3.25
    3 9 4 4.19
    -4 -9 -4 3.58
    -4 -9 -4 3.09
    4 9 4 2.77
    4 9 4 2.45
    -5 -9 -4 0.77
    -5 -9 -4 0.75
    5 9 4 0.19
    -6 -9 -4 0.5
    -6 -9 -4 -0.24
    6 9 4 0.3
    -7 -9 -4 0.53
    -7 -9 -4 0.68
    7 9 4 0.57
    -8 -9 -4 2.92
    -8 -9 -4 2.81
    8 9 4 2.46
    -13 10 4 -0.01
    -13 10 4 0.17
    -12 10 4 -0.18
    -12 10 4 -0.02
    -11 10 4 2.48
    -11 10 4 3.22
    -10 10 4 0.73
    -10 10 4 0.37
    -10 10 4 0.46
    -9 10 4 3.06
    -9 10 4 2.33
    -9 10 4 2.67
    -8 10 4 0.15
    -8 10 4 -0.04
    -8 10 4 -0.06
    -7 10 4 1.87
    -7 10 4 2.25
    -7 10 4 1.79
    -7 10 4 1.48
    -6 10 4 2.02
    -6 10 4 2.43
    5 -10 -4 -0.11
    -5 10 4 0.1
    -5 10 4 0.15
    -5 10 4 0.24
    -5 10 4 0.09
    4 -10 -4 0.6
    4 -10 -4 0.55
    -4 10 4 1.01
    -4 10 4 0.51
    -4 10 4 0.68
    -4 10 4 0.88
    -4 10 4 0.47
    3 -10 -4 0.36
    3 -10 -4 0.51
    -3 10 4 0.41
    -3 10 4 0.36
    -3 10 4 0.61
    -3 10 4 0.85
    2 -10 -4 0.53
    2 -10 -4 0.73
    -2 10 4 0.29
    -2 10 4 0.81
    -2 10 4 0.4
    1 -10 -4 -0.08
    1 -10 -4 0.21
    -1 10 4 0.26
    -1 10 4 0.01
    -1 10 4 -0.17
    0 -10 -4 -0.06
    0 -10 -4 0.02
    0 10 4 0.12
    0 10 4 0.02
    0 10 4 -0.15
    -1 -10 -4 1.6
    -1 -10 -4 1.49
    -1 -10 -4 1.8
    1 10 4 1.58
    1 10 4 1.86
    1 10 4 1.4
    -2 -10 -4 0.85
    -2 -10 -4 0.71
    -2 -10 -4 0.59
    2 10 4 0.51
    2 10 4 0.73
    2 10 4 0.7
    -3 -10 -4 3.32
    -3 -10 -4 3.61
    3 10 4 3.45
    3 10 4 3.51
    3 10 4 3.65
    -4 -10 -4 3.72
    -4 -10 -4 3.46
    4 10 4 4.05
    -5 -10 -4 -0.04
    5 10 4 0.66
    -6 -10 -4 1.39
    6 10 4 1.03
    -7 -10 -4 1.26
    7 10 4 1.3
    -8 -10 -4 0.17
    8 10 4 -0.24
    -12 11 4 0.67
    -12 11 4 1.33
    -11 11 4 0.37
    -11 11 4 0.17
    -10 11 4 1.9
    -10 11 4 1.98
    -10 11 4 1.64
    -9 11 4 1.61
    -9 11 4 2.22
    -9 11 4 2.07
    -8 11 4 0.63
    -8 11 4 0.59
    -8 11 4 0.5
    -7 11 4 0.24
    -7 11 4 0.3
    -7 11 4 0.11
    -6 11 4 0.07
    -5 11 4 0.3
    -5 11 4 0.41
    4 -11 -4 0.95
    -4 11 4 0.91
    -4 11 4 0.88
    -4 11 4 0.8
    3 -11 -4 1.95
    -3 11 4 1.87
    -3 11 4 1.06
    -3 11 4 1.84
    2 -11 -4 0.08
    -2 11 4 0.11
    -2 11 4 -0.17
    -2 11 4 0.29
    1 -11 -4 0.71
    -1 11 4 0.56
    -1 11 4 0.97
    -1 11 4 1
    0 -11 -4 0.36
    0 11 4 0.22
    0 11 4 0.56
    0 11 4 0
    -1 -11 -4 2.22
    1 11 4 2
    1 11 4 2.4
    1 11 4 2.44
    -2 -11 -4 5.26
    2 11 4 4.95
    2 11 4 3.7
    2 11 4 4.19
    -3 -11 -4 5.03
    3 11 4 5.17
    3 11 4 4.81
    -4 -11 -4 0.32
    4 11 4 0.35
    -5 -11 -4 -0.24
    5 11 4 0.11
    -6 -11 -4 1.51
    6 11 4 1.3
    -7 -11 -4 4.88
    7 11 4 5.91
    -11 12 4 0.2
    -11 12 4 0.72
    -10 12 4 1.22
    -10 12 4 1.16
    -10 12 4 1.22
    -9 12 4 0.12
    -9 12 4 0.05
    -9 12 4 0
    -8 12 4 0.13
    -8 12 4 0.11
    -8 12 4 0.08
    -7 12 4 -0.08
    -7 12 4 0.14
    -7 12 4 0.05
    -6 12 4 0.02
    -6 12 4 -0.14
    -5 12 4 2.06
    -4 12 4 -0.15
    -4 12 4 0.2
    3 -12 -4 0.72
    -3 12 4 0.59
    -3 12 4 0.63
    2 -12 -4 1.76
    -2 12 4 1.25
    -2 12 4 1.28
    -2 12 4 1.63
    1 -12 -4 1.12
    -1 12 4 1.27
    -1 12 4 1.34
    -1 12 4 2
    0 -12 -4 2.16
    0 12 4 2.39
    0 12 4 2.19
    0 12 4 2.24
    -1 -12 -4 7.82
    1 12 4 7.51
    1 12 4 7.48
    1 12 4 7.97
    -2 -12 -4 0.09
    2 12 4 0.28
    2 12 4 0.1
    -3 -12 -4 2.78
    3 12 4 2.63
    -4 -12 -4 -0.08
    4 12 4 -0.03
    -5 -12 -4 1.15
    5 12 4 0.45
    -10 13 4 1.6
    -10 13 4 1.55
    -10 13 4 1.72
    -9 13 4 -0.09
    -9 13 4 0.11
    -9 13 4 -0.09
    -8 13 4 0.89
    -8 13 4 0.8
    -8 13 4 1.23
    -7 13 4 0.72
    -7 13 4 0.81
    -7 13 4 0.45
    -6 13 4 0.22
    -6 13 4 0.3
    -6 13 4 0.29
    -5 13 4 0.85
    -5 13 4 1.41
    -4 13 4 -0.16
    -4 13 4 0.17
    -3 13 4 0.23
    -3 13 4 0.16
    2 -13 -4 1.21
    -2 13 4 1.44
    -2 13 4 1.85
    1 -13 -4 0.54
    -1 13 4 0.91
    -1 13 4 0.74
    -1 13 4 0.41
    0 -13 -4 0.37
    0 13 4 0.5
    0 13 4 0.35
    0 13 4 0.41
    -1 -13 -4 4.9
    1 13 4 4.03
    1 13 4 5.43
    -2 -13 -4 1.78
    2 13 4 1.76
    -3 -13 -4 0.12
    3 13 4 -0.03
    -4 -13 -4 1.67
    4 13 4 1.09
    -9 14 4 0.37
    -9 14 4 0.5
    -9 14 4 1.08
    -8 14 4 1.61
    -8 14 4 1.89
    -8 14 4 1.55
    -7 14 4 0.06
    -7 14 4 0.5
    -7 14 4 0.37
    -6 14 4 0.89
    -6 14 4 0.36
    -6 14 4 0.29
    -5 14 4 0.92
    -5 14 4 0.95
    -4 14 4 0.31
    -4 14 4 -0.5
    -3 14 4 0.12
    -3 14 4 -0.04
    -2 14 4 -0.3
    -2 14 4 0.04
    -2 14 4 0.39
    1 -14 -4 -0.16
    -1 14 4 0.1
    -1 14 4 -0.07
    -1 14 4 0.14
    0 -14 -4 -0.15
    0 14 4 0.35
    0 14 4 -0.2
    0 14 4 0.55
    -1 -14 -4 0.61
    1 14 4 0.07
    -2 -14 -4 0.67
    2 14 4 0.37
    -7 15 4 0.12
    -7 15 4 0.18
    -7 15 4 0.21
    -6 15 4 1.64
    -6 15 4 1.85
    -6 15 4 1.79
    -5 15 4 0.01
    -5 15 4 -0.27
    -5 15 4 -0.16
    -4 15 4 -0.01
    -4 15 4 -0.26
    -3 15 4 0.23
    -3 15 4 0.12
    -2 15 4 0.31
    -2 15 4 0.03
    -1 15 4 0.69
    -1 15 4 0.79
    0 15 4 2.24
    1 16 -5 0.02
    0 16 -5 0.12
    0 -16 5 -0.11
    -1 16 -5 -0.29
    1 -16 5 0.2
    -2 16 -5 1
    2 -16 5 0.73
    -3 16 -5 0.18
    -3 16 -5 -0.16
    -4 16 -5 0.56
    -4 16 -5 -0.08
    -5 16 -5 0.18
    -5 16 -5 0.15
    -6 16 -5 2.62
    -6 16 -5 3.07
    3 15 -5 0.87
    -3 -15 5 -0.25
    2 15 -5 0.49
    -2 -15 5 0.8
    1 15 -5 0.38
    -1 -15 5 0.26
    0 15 -5 0.65
    0 -15 5 0.66
    -1 15 -5 1.17
    1 -15 5 0.78
    -2 15 -5 1.03
    -2 15 -5 0.82
    2 -15 5 0.77
    -3 15 -5 0.11
    -3 15 -5 0.07
    3 -15 5 0.22
    -4 15 -5 -0.22
    -4 15 -5 -0.44
    -5 15 -5 0.67
    -5 15 -5 0.27
    -6 15 -5 0.28
    -6 15 -5 0.32
    -7 15 -5 0.97
    -7 15 -5 0.67
    -8 15 -5 0.67
    -8 15 -5 -0.07
    5 14 -5 1.25
    -5 -14 5 0.81
    4 14 -5 -0.32
    -4 -14 5 0.04
    3 14 -5 0.08
    -3 -14 5 0.18
    2 14 -5 1.72
    -2 -14 5 1.47
    1 14 -5 1.95
    -1 -14 5 2.19
    0 14 -5 0.48
    0 -14 5 0.56
    -1 14 -5 -0.15
    -1 14 -5 0.23
    1 -14 5 -0.32
    -2 14 -5 1.84
    -2 14 -5 1.63
    2 -14 5 1.91
    -3 14 -5 0.33
    -3 14 -5 0.25
    3 -14 5 0.34
    -4 14 -5 0.81
    -4 14 -5 0.53
    4 -14 5 1.01
    -5 14 -5 0.14
    -5 14 -5 -0.31
    -6 14 -5 0.3
    -6 14 -5 0.25
    -7 14 -5 0.2
    -7 14 -5 0.27
    -8 14 -5 -0.18
    -8 14 -5 0.1
    -9 14 -5 0.82
    -9 14 -5 0.45
    6 13 -5 0.88
    -6 -13 5 0.88
    5 13 -5 0.44
    -5 -13 5 0.42
    4 13 -5 0.1
    -4 -13 5 -0.03
    3 13 -5 0.96
    -3 -13 5 1.25
    2 13 -5 0.93
    -2 -13 5 0.95
    1 13 -5 0.15
    1 13 -5 0.33
    -1 -13 5 0.02
    0 13 -5 1.86
    0 13 -5 2.15
    0 -13 5 2.28
    -1 13 -5 1.3
    -1 13 -5 1.13
    1 -13 5 1.33
    -2 13 -5 -0.28
    -2 13 -5 -0.1
    2 -13 5 -0.01
    -3 13 -5 0.54
    -3 13 -5 0.33
    3 -13 5 0.68
    -4 13 -5 0.9
    -4 13 -5 0.92
    4 -13 5 0.75
    -5 13 -5 0.76
    -5 13 -5 0.41
    5 -13 5 0.5
    -6 13 -5 -0.11
    -6 13 -5 0.41
    -7 13 -5 -0.22
    -7 13 -5 0.01
    -8 13 -5 1.29
    -8 13 -5 1.5
    -9 13 -5 -0.08
    -9 13 -5 -0.18
    -10 13 -5 0.47
    -10 13 -5 1.09
    -7 -12 5 0.77
    -7 -12 5 1.01
    6 12 -5 1.87
    -6 -12 5 2.51
    -6 -12 5 1.92
    5 12 -5 1.51
    -5 -12 5 1.76
    -5 -12 5 3.19
    4 12 -5 0.12
    -4 -12 5 -0.28
    -4 -12 5 -0.02
    3 12 -5 0.43
    -3 -12 5 0.33
    -3 -12 5 0.23
    2 12 -5 5.02
    2 12 -5 5.38
    -2 -12 5 6.4
    -2 -12 5 5.95
    1 12 -5 2.18
    1 12 -5 2.9
    -1 -12 5 2.6
    -1 -12 5 2.21
    0 12 -5 10.95
    0 12 -5 12.59
    0 -12 5 11.43
    0 -12 5 11.57
    -1 12 -5 4.48
    -1 12 -5 4.39
    -1 12 -5 5.66
    1 -12 5 5.08
    1 -12 5 4.44
    1 -12 5 4.89
    -2 12 -5 1.55
    -2 12 -5 2.04
    -2 12 -5 1.5
    2 -12 5 1.35
    2 -12 5 1.82
    -3 12 -5 7.63
    -3 12 -5 8.47
    -3 12 -5 7.04
    3 -12 5 8.14
    -4 12 -5 1.45
    -4 12 -5 1.67
    4 -12 5 1.66
    -5 12 -5 0.8
    -5 12 -5 0.59
    5 -12 5 0.93
    -6 12 -5 1.03
    -6 12 -5 1.35
    6 -12 5 1.11
    -7 12 -5 -0.11
    -7 12 -5 -0.03
    -8 12 -5 -0.05
    -8 12 -5 0.48
    -9 12 -5 0.12
    -9 12 -5 -0.04
    -10 12 -5 1.49
    -10 12 -5 0.91
    -11 12 -5 0.55
    -11 12 -5 0.26
    -8 -11 5 0.47
    -8 -11 5 0.2
    -7 -11 5 -0.15
    -7 -11 5 0.1
    6 11 -5 -0.14
    -6 -11 5 -0.05
    -6 -11 5 -0.1
    5 11 -5 0.62
    -5 -11 5 1.07
    -5 -11 5 0.24
    4 11 -5 0.34
    -4 -11 5 0.45
    -4 -11 5 0.54
    3 11 -5 4.88
    -3 -11 5 6.24
    -3 -11 5 5.27
    2 11 -5 4.11
    2 11 -5 3.59
    -2 -11 5 3.78
    -2 -11 5 3.75
    1 11 -5 0.66
    1 11 -5 0.7
    -1 -11 5 0.86
    -1 -11 5 0.42
    -1 -11 5 0.81
    0 11 -5 1.45
    0 11 -5 1.39
    0 11 -5 1.96
    0 -11 5 1.32
    0 -11 5 1.72
    0 -11 5 1.58
    -1 11 -5 2.08
    -1 11 -5 2.6
    -1 11 -5 2.6
    1 -11 5 1.75
    1 -11 5 2.17
    1 -11 5 1.97
    -2 11 -5 0.02
    -2 11 -5 -0.1
    -2 11 -5 0.01
    2 -11 5 -0.05
    2 -11 5 -0.04
    2 -11 5 -0.04
    -3 11 -5 6.19
    -3 11 -5 6.9
    -3 11 -5 6.74
    3 -11 5 7.06
    3 -11 5 6.95
    3 -11 5 6.22
    -4 11 -5 12.32
    -4 11 -5 11.46
    4 -11 5 11.36
    -5 11 -5 1.26
    -5 11 -5 0.85
    5 -11 5 1.31
    -6 11 -5 0.58
    -6 11 -5 0.32
    6 -11 5 0.49
    -7 11 -5 0.5
    -7 11 -5 0.99
    7 -11 5 0.74
    -8 11 -5 -0.06
    -8 11 -5 0.34
    -9 11 -5 0.7
    -9 11 -5 0.75
    -10 11 -5 1.14
    -10 11 -5 1.65
    -11 11 -5 1.61
    -11 11 -5 1.07
    -12 11 -5 0.15
    -12 11 -5 0.32
    -9 -10 5 0.81
    -9 -10 5 0.3
    -8 -10 5 0.08
    -8 -10 5 0.07
    7 10 -5 1.6
    -7 -10 5 2.48
    -7 -10 5 2.06
    6 10 -5 0.24
    -6 -10 5 -0.06
    -6 -10 5 -0.19
    -6 -10 5 -0.04
    5 10 -5 0.2
    -5 -10 5 0.2
    -5 -10 5 0.24
    4 10 -5 0.97
    -4 -10 5 0.71
    -4 -10 5 0.29
    3 10 -5 7.14
    3 10 -5 7.02
    -3 -10 5 7.25
    -3 -10 5 7.2
    2 10 -5 28.18
    2 10 -5 29.42
    -2 -10 5 28.93
    -2 -10 5 27.41
    -2 -10 5 29.32
    1 10 -5 0.04
    1 10 -5 0.04
    1 10 -5 0.05
    -1 -10 5 0.14
    -1 -10 5 0.21
    -1 -10 5 0.27
    0 10 -5 10.87
    0 10 -5 10.34
    0 10 -5 11.39
    0 -10 5 9.74
    0 -10 5 11.57
    0 -10 5 11.04
    -1 10 -5 0.25
    -1 10 -5 0.38
    -1 10 -5 0.61
    -1 10 -5 0.18
    1 -10 5 0.36
    1 -10 5 0.04
    1 -10 5 0.05
    -2 10 -5 5.04
    -2 10 -5 4.49
    -2 10 -5 5.36
    -2 10 -5 3.89
    2 -10 5 5.01
    2 -10 5 4.89
    2 -10 5 4.72
    -3 10 -5 3.56
    -3 10 -5 3.82
    -3 10 -5 3.85
    3 -10 5 3.71
    3 -10 5 3.49
    3 -10 5 4.28
    -4 10 -5 33.58
    -4 10 -5 35.81
    -4 10 -5 34.55
    4 -10 5 36.21
    4 -10 5 33.76
    -5 10 -5 2.01
    -5 10 -5 1.72
    5 -10 5 2.31
    5 -10 5 2.24
    -6 10 -5 9.37
    -6 10 -5 8.46
    6 -10 5 7.58
    -7 10 -5 -0.05
    -7 10 -5 0.08
    7 -10 5 -0.04
    -8 10 -5 1.21
    -8 10 -5 1.03
    -9 10 -5 2.61
    -9 10 -5 3.35
    -10 10 -5 3.93
    -10 10 -5 3.76
    -11 10 -5 2.09
    -11 10 -5 2.01
    -12 10 -5 0.87
    -12 10 -5 0.42
    -10 -9 5 1.5
    -10 -9 5 1.09
    -9 -9 5 0.39
    -9 -9 5 0.83
    -8 -9 5 0.79
    -8 -9 5 0.92
    7 9 -5 0.31
    -7 -9 5 0.17
    -7 -9 5 0.02
    -7 -9 5 0.09
    6 9 -5 0.3
    -6 -9 5 0.07
    -6 -9 5 -0.15
    -6 -9 5 0.25
    5 9 -5 0.51
    -5 -9 5 0.8
    -5 -9 5 0.78
    -5 -9 5 0.87
    4 9 -5 0.18
    4 9 -5 0.83
    -4 -9 5 0.79
    -4 -9 5 0.38
    3 9 -5 -0.03
    3 9 -5 0.02
    -3 -9 5 -0.03
    -3 -9 5 -0.37
    -3 -9 5 0.25
    2 9 -5 34.59
    2 9 -5 35.02
    -2 -9 5 36.25
    -2 -9 5 37.28
    -2 -9 5 39.09
    -2 -9 5 36.69
    1 9 -5 0.7
    1 9 -5 0.54
    1 9 -5 0.52
    -1 -9 5 0.76
    -1 -9 5 0.6
    -1 -9 5 0.51
    0 9 -5 13.39
    0 9 -5 12.86
    0 9 -5 12.96
    0 9 -5 11.55
    0 -9 5 11.97
    0 -9 5 12.13
    0 -9 5 11.98
    -1 9 -5 3.86
    -1 9 -5 4.46
    -1 9 -5 3.34
    -1 9 -5 3.84
    1 -9 5 4.02
    1 -9 5 3.73
    1 -9 5 3
    -2 9 -5 15.87
    -2 9 -5 16.59
    -2 9 -5 16.7
    2 -9 5 17.64
    2 -9 5 17.69
    2 -9 5 17
    -3 9 -5 0.27
    -3 9 -5 0.57
    -3 9 -5 0.5
    3 -9 5 0.37
    3 -9 5 0.28
    3 -9 5 0.37
    -4 9 -5 0.01
    -4 9 -5 0
    -4 9 -5 0.12
    4 -9 5 -0.05
    4 -9 5 0.02
    4 -9 5 -0.1
    -5 9 -5 2.07
    -5 9 -5 2.4
    -5 9 -5 1.63
    5 -9 5 2.05
    5 -9 5 2.06
    5 -9 5 2.06
    -6 9 -5 1.58
    -6 9 -5 1.47
    -6 9 -5 1.6
    6 -9 5 1.79
    6 -9 5 1.39
    -7 9 -5 -0.04
    -7 9 -5 0
    7 -9 5 -0.08
    -8 9 -5 0.86
    -8 9 -5 1.26
    8 -9 5 1.21
    -9 9 -5 0.73
    -9 9 -5 0.85
    -10 9 -5 0.27
    -10 9 -5 0.59
    -11 9 -5 0.72
    -11 9 -5 0.59
    -12 9 -5 1.15
    -12 9 -5 2.36
    -13 9 -5 -0.23
    -13 9 -5 -0.11
    -11 -8 5 0.14
    -11 -8 5 0.16
    -10 -8 5 0.24
    -10 -8 5 0.67
    -9 -8 5 0.15
    -9 -8 5 -0.03
    -8 -8 5 0.06
    -8 -8 5 0.52
    7 8 -5 2.48
    -7 -8 5 2.54
    -7 -8 5 2.83
    -7 -8 5 2.33
    6 8 -5 1.65
    -6 -8 5 1.77
    -6 -8 5 1.89
    -6 -8 5 2.28
    5 8 -5 0.45
    5 8 -5 -0.13
    -5 -8 5 0.41
    -5 -8 5 0.41
    -5 -8 5 0.15
    4 8 -5 6.45
    4 8 -5 6.47
    -4 -8 5 5.88
    -4 -8 5 6.22
    -4 -8 5 6.06
    -4 -8 5 6.7
    3 8 -5 1
    3 8 -5 1.24
    -3 -8 5 1.2
    -3 -8 5 1.06
    -3 -8 5 0.71
    -3 -8 5 0.94
    2 8 -5 4.59
    2 8 -5 4.37
    2 8 -5 4.08
    -2 -8 5 3.94
    -2 -8 5 4.15
    -2 -8 5 4.76
    -2 -8 5 4.64
    1 8 -5 1.43
    1 8 -5 1.37
    1 8 -5 1.64
    -1 -8 5 1.63
    -1 -8 5 1.66
    -1 -8 5 1.24
    -1 -8 5 1.24
    -1 -8 5 1.56
    0 8 -5 2.61
    0 8 -5 2.75
    0 8 -5 2.16
    0 8 -5 2.9
    0 -8 5 2.95
    0 -8 5 2.93
    0 -8 5 2.89
    0 -8 5 2.82
    -1 8 -5 4.89
    -1 8 -5 5.09
    -1 8 -5 5.09
    -1 8 -5 4.35
    1 -8 5 5.08
    1 -8 5 4.19
    1 -8 5 4.78
    -2 8 -5 0.88
    -2 8 -5 0.66
    -2 8 -5 0.58
    2 -8 5 0.84
    2 -8 5 0.83
    2 -8 5 0.94
    -3 8 -5 0.58
    -3 8 -5 0.52
    -3 8 -5 0.48
    3 -8 5 0.68
    3 -8 5 0.6
    3 -8 5 0.83
    -4 8 -5 0.33
    -4 8 -5 0.15
    -4 8 -5 0.23
    4 -8 5 0.28
    4 -8 5 0.17
    -5 8 -5 1.07
    -5 8 -5 1.22
    -5 8 -5 0.84
    5 -8 5 1
    5 -8 5 1.01
    5 -8 5 1.31
    -6 8 -5 1.53
    -6 8 -5 1.32
    -6 8 -5 1.34
    -6 8 -5 1.29
    6 -8 5 1.52
    6 -8 5 1.19
    6 -8 5 1.17
    -7 8 -5 5.25
    -7 8 -5 4.87
    -7 8 -5 4.77
    -7 8 -5 5.28
    7 -8 5 4.51
    7 -8 5 4.61
    -8 8 -5 3.73
    -8 8 -5 3.76
    8 -8 5 3.94
    -9 8 -5 0.82
    -9 8 -5 0.64
    -10 8 -5 1.05
    -10 8 -5 0.72
    -11 8 -5 0.39
    -11 8 -5 0.17
    -12 8 -5 0.07
    -12 8 -5 0.17
    -13 8 -5 0.49
    -13 8 -5 0.44
    -11 -7 5 -0.1
    -11 -7 5 0.48
    -10 -7 5 0.61
    -10 -7 5 0.51
    -9 -7 5 0.37
    -9 -7 5 -0.01
    8 7 -5 1.21
    -8 -7 5 0.86
    -8 -7 5 0.95
    -8 -7 5 1.01
    7 7 -5 0.48
    -7 -7 5 0.19
    -7 -7 5 0.24
    -7 -7 5 0.45
    6 7 -5 0.69
    6 7 -5 0.81
    -6 -7 5 0.78
    -6 -7 5 0.71
    -6 -7 5 0.97
    5 7 -5 20.04
    -5 -7 5 21.7
    -5 -7 5 20.85
    -5 -7 5 20.92
    -5 -7 5 20.01
    4 7 -5 -0.27
    4 7 -5 -0.26
    -4 -7 5 -0.09
    -4 -7 5 0.1
    -4 -7 5 0.1
    -4 -7 5 0.04
    -4 -7 5 -0.09
    3 7 -5 0.36
    3 7 -5 0.15
    -3 -7 5 0.26
    -3 -7 5 0.4
    -3 -7 5 0.34
    -3 -7 5 0.2
    -3 -7 5 0.26
    2 7 -5 1.81
    2 7 -5 2.1
    2 7 -5 2.03
    -2 -7 5 2
    -2 -7 5 2.24
    -2 -7 5 2.68
    -2 -7 5 2.24
    -2 -7 5 2.04
    1 7 -5 9.83
    1 7 -5 9.62
    1 7 -5 10.29
    1 7 -5 9.51
    -1 -7 5 9.47
    -1 -7 5 8.73
    -1 -7 5 9.35
    -1 -7 5 9.68
    -1 -7 5 9.37
    0 7 -5 -0.04
    0 7 -5 0
    0 7 -5 0.2
    0 7 -5 0.14
    0 -7 5 0.35
    0 -7 5 0.03
    0 -7 5 0.16
    0 -7 5 0.07
    0 -7 5 0.06
    -1 7 -5 0.03
    -1 7 -5 -0.12
    -1 7 -5 0.09
    1 -7 5 -0.03
    1 -7 5 -0.05
    1 -7 5 0.18
    1 -7 5 0.09
    -2 7 -5 7.5
    -2 7 -5 7.73
    -2 7 -5 7.62
    2 -7 5 7.99
    2 -7 5 7.81
    2 -7 5 8.01
    -3 7 -5 1.26
    -3 7 -5 1.24
    -3 7 -5 1.19
    -3 7 -5 1.31
    3 -7 5 1.52
    3 -7 5 1.19
    3 -7 5 1.56
    3 -7 5 1.2
    -4 7 -5 2.45
    -4 7 -5 2.78
    -4 7 -5 2.86
    -4 7 -5 2.56
    4 -7 5 2.39
    4 -7 5 2.37
    -5 7 -5 0.82
    -5 7 -5 0.9
    -5 7 -5 1.22
    -5 7 -5 0.91
    5 -7 5 0.81
    5 -7 5 0.91
    5 -7 5 0.57
    -6 7 -5 0.53
    -6 7 -5 0.49
    -6 7 -5 0.53
    -6 7 -5 0.56
    6 -7 5 0.42
    6 -7 5 0.47
    6 -7 5 0.32
    -7 7 -5 6.8
    -7 7 -5 7
    -7 7 -5 6.62
    -7 7 -5 7.53
    7 -7 5 6.45
    7 -7 5 6.88
    7 -7 5 6.4
    -8 7 -5 6.43
    -8 7 -5 6.1
    -8 7 -5 5.87
    8 -7 5 5.94
    8 -7 5 5.47
    -9 7 -5 0.61
    -9 7 -5 0.85
    -10 7 -5 0.15
    -10 7 -5 -0.12
    -11 7 -5 4.12
    -11 7 -5 4.63
    -12 7 -5 1.06
    -12 7 -5 0.14
    -13 7 -5 1.43
    -13 7 -5 0.92
    -12 -6 5 1.76
    -12 -6 5 1.29
    -11 -6 5 -0.06
    -11 -6 5 0.15
    -10 -6 5 0
    -10 -6 5 0.36
    -9 -6 5 2.12
    -9 -6 5 2.17
    8 6 -5 0.09
    -8 -6 5 0.07
    -8 -6 5 -0.04
    -8 -6 5 0.24
    7 6 -5 11.15
    -7 -6 5 10.05
    -7 -6 5 10.17
    -7 -6 5 10.29
    6 6 -5 0.88
    6 6 -5 1.06
    -6 -6 5 1
    -6 -6 5 1.11
    -6 -6 5 1.07
    -6 -6 5 0.99
    5 6 -5 0.19
    5 6 -5 0.25
    -5 -6 5 0.26
    -5 -6 5 0.1
    -5 -6 5 0.09
    -5 -6 5 0.17
    -5 -6 5 0.23
    4 6 -5 2.1
    -4 -6 5 1.88
    -4 -6 5 1.9
    -4 -6 5 2.16
    -4 -6 5 2.13
    -4 -6 5 1.6
    -4 -6 5 2.04
    -4 -6 5 1.87
    3 6 -5 8.85
    3 6 -5 8.75
    3 6 -5 8.13
    -3 -6 5 8.95
    -3 -6 5 8.33
    -3 -6 5 8.79
    -3 -6 5 8.79
    -3 -6 5 8.99
    -3 -6 5 8.78
    2 6 -5 3.33
    2 6 -5 4.06
    2 6 -5 3.39
    2 6 -5 3.1
    -2 -6 5 3.55
    -2 -6 5 2.93
    -2 -6 5 3.16
    -2 -6 5 3.41
    1 6 -5 0.08
    1 6 -5 0.14
    1 6 -5 -0.08
    1 6 -5 -0.11
    -1 -6 5 0.04
    -1 -6 5 0.13
    -1 -6 5 0.07
    -1 -6 5 0.25
    0 6 -5 6.71
    0 6 -5 7.06
    0 6 -5 6.61
    0 6 -5 6.36
    0 -6 5 6.06
    0 -6 5 6.56
    0 -6 5 6.19
    0 -6 5 6.06
    -1 6 -5 2.82
    -1 6 -5 3.26
    -1 6 -5 3.19
    -1 6 -5 2.56
    1 -6 5 2.74
    1 -6 5 2.89
    1 -6 5 2.8
    1 -6 5 2.95
    -2 6 -5 7.34
    -2 6 -5 7.15
    -2 6 -5 7.45
    -2 6 -5 7.69
    2 -6 5 7.27
    2 -6 5 7.18
    2 -6 5 7.51
    -3 6 -5 2.04
    -3 6 -5 1.5
    -3 6 -5 1.8
    -3 6 -5 1.53
    3 -6 5 1.8
    3 -6 5 1.54
    -4 6 -5 7.62
    -4 6 -5 7.31
    -4 6 -5 8.25
    -4 6 -5 7.98
    4 -6 5 8.26
    -5 6 -5 4.27
    -5 6 -5 4.3
    -5 6 -5 5.12
    -5 6 -5 4.98
    5 -6 5 4.51
    5 -6 5 4.67
    -6 6 -5 0.83
    -6 6 -5 1.13
    -6 6 -5 0.68
    -6 6 -5 0.83
    6 -6 5 0.94
    6 -6 5 1.09
    6 -6 5 1.16
    -7 6 -5 0.28
    -7 6 -5 0.2
    -7 6 -5 0.22
    -7 6 -5 0.45
    7 -6 5 0.27
    7 -6 5 0.36
    7 -6 5 0.02
    -8 6 -5 3.52
    -8 6 -5 2.61
    -8 6 -5 3.11
    -8 6 -5 2.54
    -8 6 -5 3.08
    8 -6 5 3.38
    8 -6 5 3.07
    8 -6 5 3
    -9 6 -5 0.76
    -9 6 -5 1.07
    9 -6 5 0.66
    -10 6 -5 -0.08
    -10 6 -5 0.32
    -11 6 -5 3.27
    -11 6 -5 2.7
    -12 6 -5 0.42
    -12 6 -5 0.16
    -13 6 -5 0.58
    -13 6 -5 0.93
    -12 -5 5 0.09
    -12 -5 5 0.17
    -11 -5 5 2.84
    -11 -5 5 2.69
    -10 -5 5 3.72
    -10 -5 5 3.28
    -9 -5 5 0.44
    -9 -5 5 0.43
    8 5 -5 5.38
    -8 -5 5 5.52
    -8 -5 5 5.5
    -8 -5 5 6.64
    7 5 -5 13.99
    7 5 -5 14.03
    -7 -5 5 13.53
    -7 -5 5 13.62
    -7 -5 5 13.12
    -7 -5 5 13.84
    -7 -5 5 13.41
    6 5 -5 0.53
    6 5 -5 0.56
    -6 -5 5 0.58
    -6 -5 5 0.51
    -6 -5 5 0.47
    -6 -5 5 0.23
    -6 -5 5 0.86
    5 5 -5 2.51
    5 5 -5 2.09
    -5 -5 5 2.13
    -5 -5 5 2.45
    -5 -5 5 2.45
    -5 -5 5 2.55
    -5 -5 5 2.21
    -5 -5 5 2.2
    -5 -5 5 2.85
    4 5 -5 0.03
    4 5 -5 0.08
    -4 -5 5 0.11
    -4 -5 5 0.2
    -4 -5 5 0.17
    -4 -5 5 0.1
    -4 -5 5 0.28
    -4 -5 5 0.24
    3 5 -5 3.51
    3 5 -5 3.58
    -3 -5 5 3.3
    -3 -5 5 3.19
    -3 -5 5 3.29
    -3 -5 5 3.17
    -3 -5 5 3.45
    2 5 -5 -0.05
    2 5 -5 -0.12
    2 5 -5 0.03
    2 5 -5 0.05
    -2 -5 5 -0.03
    -2 -5 5 0.16
    -2 -5 5 0.13
    1 5 -5 18.68
    1 5 -5 18.55
    1 5 -5 18.35
    1 5 -5 18.38
    1 5 -5 17.89
    -1 -5 5 18.95
    -1 -5 5 18.96
    -1 -5 5 19.49
    -1 -5 5 18.99
    0 5 -5 80.89
    0 5 -5 73.61
    0 5 -5 78.03
    0 5 -5 78.49
    0 -5 5 76.98
    0 -5 5 76.1
    0 -5 5 81.92
    0 -5 5 82.01
    -1 5 -5 0.13
    -1 5 -5 0.05
    -1 5 -5 0.12
    -1 5 -5 0.16
    1 -5 5 -0.03
    1 -5 5 0.11
    1 -5 5 0.14
    1 -5 5 0.08
    1 -5 5 0.21
    -2 5 -5 0.13
    -2 5 -5 0.14
    -2 5 -5 0.18
    -2 5 -5 0.03
    2 -5 5 0.11
    2 -5 5 0.12
    2 -5 5 0.26
    2 -5 5 0.01
    2 -5 5 0.17
    2 -5 5 0.01
    -3 5 -5 3.19
    -3 5 -5 3.06
    -3 5 -5 2.95
    -3 5 -5 3.21
    3 -5 5 3.04
    3 -5 5 3.53
    3 -5 5 2.89
    -4 5 -5 0.81
    -4 5 -5 0.94
    -4 5 -5 0.48
    -4 5 -5 0.73
    4 -5 5 0.7
    -5 5 -5 3.77
    -5 5 -5 4.01
    -5 5 -5 3.81
    -5 5 -5 3.81
    5 -5 5 4.24
    5 -5 5 4.24
    -6 5 -5 0.3
    -6 5 -5 0.26
    -6 5 -5 0.15
    -6 5 -5 0.25
    -6 5 -5 0.24
    6 -5 5 0.08
    6 -5 5 0.1
    -7 5 -5 3.93
    -7 5 -5 3.53
    -7 5 -5 3.33
    -7 5 -5 3.61
    7 -5 5 3.24
    7 -5 5 3.89
    7 -5 5 3.8
    -8 5 -5 0.52
    -8 5 -5 0.64
    -8 5 -5 0.41
    -8 5 -5 0.44
    8 -5 5 0.52
    8 -5 5 0.5
    8 -5 5 0.52
    -9 5 -5 2.44
    -9 5 -5 2.99
    9 -5 5 2.84
    9 -5 5 2.5
    -10 5 -5 0.55
    -10 5 -5 0.31
    -11 5 -5 0.05
    -11 5 -5 0.2
    -12 5 -5 0.09
    -12 5 -5 0.31
    -13 5 -5 0.03
    -13 5 -5 0.21
    -13 -4 5 0.8
    -13 -4 5 0.62
    -12 -4 5 0.13
    -12 -4 5 0.14
    -11 -4 5 -0.05
    -11 -4 5 0.05
    -10 -4 5 0.04
    -10 -4 5 0.03
    -9 -4 5 -0.12
    -9 -4 5 0.39
    -9 -4 5 -0.03
    8 4 -5 2.66
    -8 -4 5 2.2
    -8 -4 5 3.48
    -8 -4 5 2.86
    -8 -4 5 3.04
    -8 -4 5 2.71
    7 4 -5 2.73
    7 4 -5 2.74
    -7 -4 5 2.79
    -7 -4 5 2.68
    -7 -4 5 2.98
    -7 -4 5 2.68
    -7 -4 5 2.37
    6 4 -5 6.34
    6 4 -5 6.02
    -6 -4 5 6.23
    -6 -4 5 6.64
    -6 -4 5 6.27
    -6 -4 5 6.67
    -6 -4 5 5.88
    5 4 -5 0.36
    5 4 -5 0.19
    -5 -4 5 0.37
    -5 -4 5 0.19
    -5 -4 5 0.26
    -5 -4 5 0.23
    -5 -4 5 0.31
    4 4 -5 1.19
    4 4 -5 1.21
    -4 -4 5 0.96
    -4 -4 5 0.94
    -4 -4 5 1.37
    -4 -4 5 1
    -4 -4 5 1.02
    3 4 -5 17.27
    3 4 -5 17.38
    3 4 -5 18.35
    -3 -4 5 18.15
    -3 -4 5 18.02
    -3 -4 5 17.76
    -3 -4 5 17.93
    2 4 -5 1.8
    2 4 -5 1.99
    2 4 -5 1.57
    2 4 -5 1.79
    -2 -4 5 1.98
    -2 -4 5 2.01
    -2 -4 5 2.09
    -2 -4 5 1.71
    1 4 -5 21.15
    1 4 -5 20.42
    1 4 -5 19.32
    1 4 -5 20.11
    1 4 -5 19.6
    -1 -4 5 21.13
    -1 -4 5 19.73
    -1 -4 5 19.99
    -1 -4 5 18.87
    0 4 -5 0.1
    0 4 -5 0.11
    0 4 -5 -0.01
    0 4 -5 0.13
    0 -4 5 0.08
    0 -4 5 -0.02
    0 -4 5 0.17
    0 -4 5 -0.05
    -1 4 -5 1.67
    -1 4 -5 1.72
    -1 4 -5 2.2
    -1 4 -5 1.98
    1 -4 5 1.9
    1 -4 5 1.49
    1 -4 5 1.84
    1 -4 5 2.09
    -2 4 -5 0.66
    -2 4 -5 0.68
    -2 4 -5 0.58
    -2 4 -5 0.76
    2 -4 5 0.85
    2 -4 5 0.76
    2 -4 5 0.7
    2 -4 5 0.61
    2 -4 5 0.96
    -3 4 -5 16.16
    -3 4 -5 15.51
    -3 4 -5 15.86
    -3 4 -5 14.81
    3 -4 5 15.94
    3 -4 5 16.27
    3 -4 5 15.12
    3 -4 5 15.83
    -4 4 -5 4.41
    -4 4 -5 4.2
    -4 4 -5 3.73
    -4 4 -5 3.97
    -4 4 -5 4.13
    4 -4 5 4.22
    -5 4 -5 0.48
    -5 4 -5 0.51
    -5 4 -5 0.67
    -5 4 -5 0.63
    -5 4 -5 0.77
    5 -4 5 0.58
    5 -4 5 0.67
    -6 4 -5 5.25
    -6 4 -5 5.04
    -6 4 -5 4.73
    -6 4 -5 4.42
    6 -4 5 5.24
    6 -4 5 5.12
    -7 4 -5 0.27
    -7 4 -5 0.13
    -7 4 -5 0.12
    -7 4 -5 0.1
    7 -4 5 0.21
    7 -4 5 0.19
    -8 4 -5 1.87
    -8 4 -5 1.57
    -8 4 -5 1.4
    -8 4 -5 2.16
    8 -4 5 1.72
    8 -4 5 2.1
    8 -4 5 1.47
    -9 4 -5 1.24
    -9 4 -5 1.19
    9 -4 5 1.29
    9 -4 5 1.11
    -10 4 -5 0.48
    -10 4 -5 0.34
    -11 4 -5 1.41
    -11 4 -5 0.97
    -12 4 -5 2.93
    -12 4 -5 2.56
    -13 4 -5 2.72
    -13 4 -5 2.33
    -13 -3 5 0.87
    -13 -3 5 0.65
    -12 -3 5 0.24
    -12 -3 5 0.34
    -11 -3 5 0.12
    -11 -3 5 -0.15
    -10 -3 5 1.44
    -10 -3 5 1.71
    -9 -3 5 1.45
    -9 -3 5 1.57
    -9 -3 5 1.7
    -9 -3 5 1.74
    8 3 -5 0.39
    -8 -3 5 0.24
    -8 -3 5 0.19
    -8 -3 5 0.62
    -8 -3 5 0.24
    -8 -3 5 0.41
    7 3 -5 0.13
    7 3 -5 0.06
    -7 -3 5 0.06
    -7 -3 5 0.05
    -7 -3 5 0.05
    -7 -3 5 0.08
    -7 -3 5 0.05
    -7 -3 5 0.08
    -7 -3 5 0.01
    6 3 -5 1.93
    6 3 -5 2.1
    -6 -3 5 1.84
    -6 -3 5 1.74
    -6 -3 5 1.77
    -6 -3 5 1.92
    -6 -3 5 2.29
    5 3 -5 3.46
    5 3 -5 3.2
    -5 -3 5 3.23
    -5 -3 5 2.89
    -5 -3 5 3.13
    -5 -3 5 3.16
    -5 -3 5 3.13
    4 3 -5 0.85
    4 3 -5 0.85
    4 3 -5 0.65
    4 3 -5 0.88
    -4 -3 5 0.68
    -4 -3 5 0.71
    -4 -3 5 0.71
    -4 -3 5 0.57
    3 3 -5 10.06
    3 3 -5 10.74
    3 3 -5 10.16
    3 3 -5 9.91
    3 3 -5 9.37
    3 3 -5 10.44
    -3 -3 5 10.03
    -3 -3 5 10.12
    -3 -3 5 9.7
    -3 -3 5 9.71
    -3 -3 5 9.54
    2 3 -5 24.14
    2 3 -5 26.51
    2 3 -5 24.98
    2 3 -5 24.83
    -2 -3 5 24.7
    -2 -3 5 26.35
    -2 -3 5 27.26
    -2 -3 5 24.39
    1 3 -5 13.8
    1 3 -5 13.93
    1 3 -5 13.56
    1 3 -5 13.33
    -1 -3 5 13.34
    -1 -3 5 13.55
    -1 -3 5 12.82
    -1 -3 5 13.85
    0 3 -5 17.91
    0 3 -5 18.07
    0 3 -5 19.7
    0 3 -5 16.64
    0 -3 5 16.61
    0 -3 5 18.98
    0 -3 5 16.95
    0 -3 5 18.2
    -1 3 -5 1.17
    -1 3 -5 1.07
    -1 3 -5 0.72
    -1 3 -5 1.19
    1 -3 5 1.18
    1 -3 5 1.19
    1 -3 5 0.98
    1 -3 5 1.24
    1 -3 5 1.14
    -2 3 -5 -0.14
    -2 3 -5 -0.02
    -2 3 -5 0.06
    -2 3 -5 -0.18
    2 -3 5 0.14
    2 -3 5 0.04
    2 -3 5 0.08
    2 -3 5 0.23
    -3 3 -5 1.63
    -3 3 -5 2.48
    -3 3 -5 2.09
    -3 3 -5 2.32
    3 -3 5 2.12
    3 -3 5 1.4
    3 -3 5 2.28
    3 -3 5 2.3
    -4 3 -5 0.23
    -4 3 -5 0.03
    -4 3 -5 0.09
    -4 3 -5 0.15
    4 -3 5 -0.07
    4 -3 5 0.11
    4 -3 5 0
    -5 3 -5 0.34
    -5 3 -5 0.49
    -5 3 -5 0.51
    -5 3 -5 0.61
    5 -3 5 0.37
    5 -3 5 0.42
    -6 3 -5 0.52
    -6 3 -5 0.15
    -6 3 -5 0.33
    -6 3 -5 0.29
    6 -3 5 0.15
    6 -3 5 0.24
    -7 3 -5 0.55
    -7 3 -5 0.43
    -7 3 -5 0.69
    -7 3 -5 0.78
    7 -3 5 0.62
    7 -3 5 0.45
    -8 3 -5 1.27
    -8 3 -5 1.43
    -8 3 -5 1.31
    -8 3 -5 1.43
    8 -3 5 1.96
    8 -3 5 1.38
    -9 3 -5 0.02
    -9 3 -5 -0.18
    9 -3 5 -0.03
    9 -3 5 0.09
    -10 3 -5 1.29
    -10 3 -5 1.31
    10 -3 5 1.71
    -11 3 -5 1.78
    -11 3 -5 1.53
    -12 3 -5 0.3
    -12 3 -5 0.02
    -13 3 -5 1.64
    -13 3 -5 1.61
    -13 3 -5 1.95
    -13 -2 5 -0.17
    -13 -2 5 0.13
    -13 -2 5 -0.02
    -12 -2 5 0.2
    -12 -2 5 0.2
    -12 -2 5 0.01
    -11 -2 5 0.73
    -11 -2 5 0.83
    -11 -2 5 0.73
    -10 -2 5 3.79
    -10 -2 5 3.62
    -10 -2 5 3.88
    -10 -2 5 3.6
    -10 -2 5 3.6
    9 2 -5 0.18
    -9 -2 5 0.13
    -9 -2 5 0.07
    -9 -2 5 -0.08
    -9 -2 5 0.06
    -9 -2 5 0.15
    -9 -2 5 0.29
    -8 -2 5 0.81
    -8 -2 5 0.78
    -8 -2 5 0.52
    -8 -2 5 0.57
    -8 -2 5 0.61
    -8 -2 5 0.55
    -8 -2 5 0.64
    -8 -2 5 0.59
    -7 -2 5 0.55
    -7 -2 5 0.63
    -7 -2 5 0.79
    -7 -2 5 0.81
    -7 -2 5 0.49
    -7 -2 5 0.5
    -7 -2 5 0.71
    6 2 -5 3.92
    6 2 -5 4.33
    6 2 -5 4.27
    -6 -2 5 4.56
    -6 -2 5 4.1
    -6 -2 5 4.76
    -6 -2 5 4.19
    -6 -2 5 4.42
    5 2 -5 1.87
    5 2 -5 1.66
    5 2 -5 1.87
    -5 -2 5 1.65
    -5 -2 5 1.6
    -5 -2 5 1.65
    -5 -2 5 1.88
    4 2 -5 3.41
    4 2 -5 3.22
    4 2 -5 3.09
    4 2 -5 3.34
    4 2 -5 3.48
    4 2 -5 2.94
    -4 -2 5 2.97
    -4 -2 5 3.15
    -4 -2 5 2.96
    -4 -2 5 3.64
    -4 -2 5 2.96
    3 2 -5 8.5
    3 2 -5 9.13
    3 2 -5 9.5
    3 2 -5 8.86
    3 2 -5 9.5
    3 2 -5 9.01
    -3 -2 5 9.37
    -3 -2 5 9.5
    -3 -2 5 9.29
    -3 -2 5 8.84
    -3 -2 5 9.36
    2 2 -5 0.26
    2 2 -5 0.42
    2 2 -5 0.52
    2 2 -5 0.26
    2 2 -5 0.38
    -2 -2 5 0.53
    -2 -2 5 0.41
    -2 -2 5 0.18
    -2 -2 5 0.3
    1 2 -5 0.01
    1 2 -5 0.13
    1 2 -5 -0.02
    1 2 -5 0.05
    -1 -2 5 0.34
    -1 -2 5 0.11
    -1 -2 5 0.08
    -1 -2 5 0
    0 2 -5 32.07
    0 2 -5 30.98
    0 2 -5 29.52
    0 2 -5 29.99
    0 -2 5 32.35
    0 -2 5 30.44
    0 -2 5 31.97
    0 -2 5 31.2
    0 -2 5 32.42
    -1 2 -5 0.14
    -1 2 -5 0.05
    -1 2 -5 -0.04
    -1 2 -5 0.19
    1 -2 5 0.21
    1 -2 5 0.1
    1 -2 5 0.16
    1 -2 5 0.18
    1 -2 5 0.05
    -2 2 -5 2.74
    -2 2 -5 2.51
    -2 2 -5 2.54
    -2 2 -5 2.85
    -2 2 -5 2.43
    2 -2 5 2.61
    2 -2 5 2.74
    2 -2 5 2.84
    2 -2 5 2.66
    -3 2 -5 5.01
    -3 2 -5 4.5
    -3 2 -5 4.76
    -3 2 -5 4.88
    -3 2 -5 4.64
    3 -2 5 4.74
    3 -2 5 5.07
    3 -2 5 4.09
    3 -2 5 4.68
    -4 2 -5 0.57
    -4 2 -5 0.19
    -4 2 -5 0.56
    -4 2 -5 0.36
    4 -2 5 0.48
    4 -2 5 0.65
    4 -2 5 0.54
    -5 2 -5 1.23
    -5 2 -5 1.42
    -5 2 -5 1.51
    -5 2 -5 1.12
    5 -2 5 1.32
    -6 2 -5 6.14
    -6 2 -5 6.07
    -6 2 -5 5.66
    -6 2 -5 6.09
    6 -2 5 5.97
    6 -2 5 5.89
    -7 2 -5 0.07
    -7 2 -5 0.23
    -7 2 -5 0.17
    -7 2 -5 0.25
    7 -2 5 -0.13
    7 -2 5 0.39
    -8 2 -5 1.98
    -8 2 -5 1.47
    -8 2 -5 1.62
    -8 2 -5 1.66
    8 -2 5 2.03
    8 -2 5 1.95
    -9 2 -5 3.03
    -9 2 -5 2.68
    9 -2 5 2.78
    -10 2 -5 0.9
    -10 2 -5 1.25
    10 -2 5 1.39
    -11 2 -5 0.44
    -11 2 -5 0.27
    11 -2 5 0.4
    -12 2 -5 0.07
    -12 2 -5 -0.15
    -12 2 -5 -0.14
    -13 2 -5 0.21
    -13 2 -5 0.02
    -13 2 -5 0.07
    -14 -1 5 0.21
    -14 -1 5 -0.02
    -13 -1 5 1.59
    -13 -1 5 0.98
    -13 -1 5 1.37
    -12 -1 5 -0.01
    -12 -1 5 -0.02
    -12 -1 5 -0.01
    -11 -1 5 3.09
    -11 -1 5 2.69
    -11 -1 5 2.79
    -10 -1 5 1.82
    -10 -1 5 2.5
    -10 -1 5 2.19
    -10 -1 5 1.96
    -10 -1 5 1.98
    -10 -1 5 1.92
    -9 -1 5 20.59
    -9 -1 5 20.98
    -9 -1 5 19.78
    -9 -1 5 21.07
    -9 -1 5 21.46
    -9 -1 5 20.74
    -9 -1 5 20.36
    8 1 -5 1.11
    8 1 -5 1.06
    -8 -1 5 1
    -8 -1 5 0.81
    -8 -1 5 1.03
    -8 -1 5 1.02
    -8 -1 5 1.04
    -8 -1 5 0.96
    -8 -1 5 0.91
    -8 -1 5 1.11
    7 1 -5 2.7
    7 1 -5 2.53
    -7 -1 5 2.33
    -7 -1 5 2.55
    -7 -1 5 2.7
    -7 -1 5 2.54
    -7 -1 5 2.61
    -7 -1 5 2.56
    -7 -1 5 2.53
    6 1 -5 0.9
    6 1 -5 1.51
    -6 -1 5 1.13
    -6 -1 5 1.01
    -6 -1 5 1.08
    -6 -1 5 1.3
    -6 -1 5 1.07
    -6 -1 5 1.2
    5 1 -5 2.4
    5 1 -5 2.36
    5 1 -5 2.17
    -5 -1 5 2.46
    -5 -1 5 2.19
    -5 -1 5 2.74
    -5 -1 5 2.61
    -5 -1 5 2.39
    -5 -1 5 2.31
    4 1 -5 0.2
    4 1 -5 0.19
    4 1 -5 0.2
    4 1 -5 0.34
    4 1 -5 0.14
    -4 -1 5 0.23
    -4 -1 5 0.36
    -4 -1 5 0.54
    -4 -1 5 0.24
    -4 -1 5 0.17
    3 1 -5 2.42
    3 1 -5 2.26
    3 1 -5 2.51
    3 1 -5 2.36
    3 1 -5 2.69
    3 1 -5 2.59
    -3 -1 5 2.74
    -3 -1 5 2.16
    -3 -1 5 2.39
    -3 -1 5 2.32
    -3 -1 5 2.62
    2 1 -5 8.52
    2 1 -5 8.03
    2 1 -5 8.06
    2 1 -5 8.15
    2 1 -5 8.34
    -2 -1 5 7.93
    -2 -1 5 8.14
    -2 -1 5 7.97
    -2 -1 5 8.26
    1 1 -5 0.12
    1 1 -5 -0.01
    1 1 -5 0.09
    1 1 -5 0.25
    -1 -1 5 -0.07
    -1 -1 5 0.12
    -1 -1 5 0.14
    -1 -1 5 0.09
    -1 -1 5 0.15
    0 1 -5 38.59
    0 1 -5 38.83
    0 1 -5 37.74
    0 1 -5 37.25
    0 -1 5 37.27
    0 -1 5 36.56
    0 -1 5 40.88
    0 -1 5 39.83
    0 -1 5 38.64
    -1 1 -5 46.62
    -1 1 -5 46.8
    -1 1 -5 50.47
    -1 1 -5 46.94
    -1 1 -5 48.61
    1 -1 5 46.35
    1 -1 5 48.3
    1 -1 5 47.58
    1 -1 5 47.76
    -2 1 -5 26.52
    -2 1 -5 24.83
    -2 1 -5 26.51
    -2 1 -5 26.18
    -2 1 -5 28.21
    2 -1 5 26.74
    2 -1 5 26.97
    2 -1 5 25.65
    2 -1 5 24.75
    -3 1 -5 12.52
    -3 1 -5 11.45
    -3 1 -5 10.88
    -3 1 -5 10.53
    3 -1 5 11.39
    3 -1 5 10.61
    3 -1 5 10.95
    3 -1 5 11.55
    -4 1 -5 94.04
    -4 1 -5 98.1
    -4 1 -5 94.72
    -4 1 -5 93.28
    4 -1 5 97.99
    4 -1 5 91.06
    4 -1 5 95.54
    -5 1 -5 11.81
    -5 1 -5 10.39
    -5 1 -5 11.98
    -5 1 -5 11.47
    5 -1 5 11.61
    -6 1 -5 9.85
    -6 1 -5 10.2
    -6 1 -5 9.51
    -6 1 -5 8.89
    6 -1 5 9.74
    6 -1 5 8.25
    -7 1 -5 0.44
    -7 1 -5 0.38
    -7 1 -5 0.4
    -7 1 -5 0.23
    7 -1 5 0.34
    7 -1 5 0.24
    -8 1 -5 13.63
    -8 1 -5 14.32
    -8 1 -5 12.95
    8 -1 5 13.55
    8 -1 5 13.4
    -9 1 -5 0.3
    -9 1 -5 0.03
    9 -1 5 0.06
    -10 1 -5 5.66
    -10 1 -5 4.79
    -10 1 -5 5.38
    10 -1 5 4.25
    -11 1 -5 0.62
    -11 1 -5 0.65
    -11 1 -5 0.31
    -12 1 -5 0.2
    -12 1 -5 -0.03
    -12 1 -5 -0.26
    -13 1 -5 0.05
    -13 1 -5 -0.24
    -13 1 -5 -0.08
    -14 0 5 0.06
    -14 0 5 0.03
    -13 0 5 1.44
    -13 0 5 1.48
    -12 0 5 0.36
    -12 0 5 0.36
    -12 0 5 0.58
    -11 0 5 4.51
    -11 0 5 4.75
    -11 0 5 4.55
    -11 0 5 4.47
    -10 0 5 10.48
    -10 0 5 10.44
    -10 0 5 10.94
    -10 0 5 10.33
    -10 0 5 10.11
    -10 0 5 10.97
    -9 0 5 3.67
    -9 0 5 3.53
    -9 0 5 3.58
    -9 0 5 3.43
    -9 0 5 3.44
    -9 0 5 3.26
    -9 0 5 3.64
    -9 0 5 3.33
    -8 0 5 2.18
    -8 0 5 2.06
    -8 0 5 2.37
    -8 0 5 2.24
    -8 0 5 1.89
    -8 0 5 1.81
    -7 0 5 7.92
    -7 0 5 7.65
    -7 0 5 7.75
    -7 0 5 8.34
    -7 0 5 8.11
    -7 0 5 8.03
    -7 0 5 8.16
    -6 0 5 2.25
    -6 0 5 2.14
    -6 0 5 2.3
    -6 0 5 2.27
    -6 0 5 1.92
    5 0 -5 15.54
    5 0 -5 15.05
    -5 0 5 14.88
    -5 0 5 15.72
    -5 0 5 15.25
    -5 0 5 15.06
    -5 0 5 15.14
    -5 0 5 15.07
    4 0 -5 -0.18
    4 0 -5 -0.02
    4 0 -5 0.02
    -4 0 5 0.04
    -4 0 5 0.06
    -4 0 5 -0.02
    -4 0 5 0.06
    -4 0 5 0
    -4 0 5 0.03
    3 0 -5 40.19
    3 0 -5 41.62
    3 0 -5 44.36
    3 0 -5 43.75
    3 0 -5 43.02
    3 0 -5 43.34
    -3 0 5 41.74
    -3 0 5 42.43
    -3 0 5 42.53
    -3 0 5 42.2
    2 0 -5 7.11
    2 0 -5 6.65
    2 0 -5 6.93
    2 0 -5 6.68
    2 0 -5 6.5
    2 0 -5 6.77
    -2 0 5 7.14
    -2 0 5 6.57
    -2 0 5 6.92
    -2 0 5 6.58
    -2 0 5 6.87
    1 0 -5 0.1
    1 0 -5 0.2
    1 0 -5 0.18
    1 0 -5 0.1
    -1 0 5 0.08
    -1 0 5 0.1
    -1 0 5 0.19
    -1 0 5 0.37
    -1 0 5 0.14
    0 0 -5 2.36
    0 0 -5 2.75
    0 0 -5 2.56
    0 0 -5 2.74
    0 0 -5 2.62
    0 0 5 2.2
    0 0 5 2.05
    0 0 5 2.84
    0 0 5 2.05
    0 0 5 2.61
    -1 0 -5 1
    -1 0 -5 0.66
    -1 0 -5 0.75
    -1 0 -5 0.78
    -1 0 -5 0.95
    1 0 5 0.82
    1 0 5 0.63
    1 0 5 1
    1 0 5 0.79
    -2 0 -5 66.94
    -2 0 -5 65.09
    -2 0 -5 64.27
    -2 0 -5 67.31
    2 0 5 62.49
    2 0 5 63.9
    2 0 5 73.12
    2 0 5 64.16
    -3 0 -5 4.03
    -3 0 -5 4.04
    -3 0 -5 4.34
    -3 0 -5 4.38
    3 0 5 4.96
    3 0 5 4.66
    3 0 5 4.21
    3 0 5 3.77
    -4 0 -5 113.41
    -4 0 -5 117.33
    -4 0 -5 108.65
    -4 0 -5 114.63
    4 0 5 112.81
    4 0 5 114.68
    4 0 5 114.48
    -5 0 -5 4.6
    -5 0 -5 4.8
    -5 0 -5 5.02
    -5 0 -5 4.62
    5 0 5 4.97
    5 0 5 5.17
    -6 0 -5 16.38
    -6 0 -5 15.16
    -6 0 -5 14.88
    -6 0 -5 15.64
    6 0 5 14.05
    -7 0 -5 1.75
    -7 0 -5 2.11
    -7 0 -5 1.82
    7 0 5 2.54
    7 0 5 1.93
    -8 0 -5 0.71
    -8 0 -5 0.94
    -8 0 -5 1.02
    -8 0 -5 0.69
    8 0 5 0.95
    8 0 5 0.88
    -9 0 -5 -0.17
    -9 0 -5 0.2
    -9 0 -5 0.27
    9 0 5 -0.17
    -10 0 -5 0.97
    -10 0 -5 1.01
    -10 0 -5 0.83
    10 0 5 0.84
    -11 0 -5 0.3
    -11 0 -5 0.13
    -11 0 -5 0.18
    -12 0 -5 0.36
    -12 0 -5 0.08
    -12 0 -5 -0.02
    -13 0 -5 0.46
    -13 0 -5 0.18
    -13 0 -5 0.21
    -14 1 5 0.64
    -14 1 5 0.38
    -13 1 5 0.67
    -13 1 5 0.63
    -12 1 5 3.74
    -12 1 5 3.61
    -12 1 5 3.8
    -12 1 5 3.29
    -11 1 5 1.68
    -11 1 5 1.7
    -11 1 5 1.04
    -11 1 5 1.14
    -11 1 5 1.32
    -11 1 5 1.35
    -10 1 5 0.42
    -10 1 5 0.25
    -10 1 5 0.46
    -10 1 5 0.22
    -10 1 5 0.42
    -10 1 5 0.35
    -10 1 5 0.42
    -9 1 5 0.18
    -9 1 5 -0.03
    -9 1 5 0.03
    -9 1 5 -0.03
    -9 1 5 0
    -9 1 5 -0.13
    -9 1 5 -0.04
    -9 1 5 0.18
    -8 1 5 0.14
    -8 1 5 0.16
    -8 1 5 0.22
    -8 1 5 0.04
    -8 1 5 0.13
    -8 1 5 0.2
    -8 1 5 0.14
    -7 1 5 -0.07
    -7 1 5 -0.05
    -7 1 5 -0.06
    -7 1 5 0.07
    -7 1 5 0.05
    -7 1 5 -0.03
    -7 1 5 0.07
    -6 1 5 0.06
    -6 1 5 0.04
    -6 1 5 0.04
    -6 1 5 0.05
    -6 1 5 -0.03
    -6 1 5 0.09
    -5 1 5 -0.07
    -5 1 5 0.03
    -5 1 5 0.06
    -5 1 5 -0.03
    -5 1 5 0.01
    -5 1 5 -0.03
    4 -1 -5 4.92
    4 -1 -5 5.02
    4 -1 -5 5.16
    -4 1 5 5.51
    -4 1 5 4.65
    -4 1 5 4.82
    -4 1 5 4.98
    -4 1 5 5.21
    -4 1 5 5.03
    3 -1 -5 2.83
    3 -1 -5 2.94
    3 -1 -5 2.85
    3 -1 -5 2.74
    -3 1 5 2.82
    -3 1 5 2.51
    -3 1 5 2.79
    -3 1 5 2.95
    -3 1 5 2.7
    -3 1 5 2.76
    2 -1 -5 21.88
    2 -1 -5 23.64
    2 -1 -5 24.36
    2 -1 -5 23.79
    2 -1 -5 22.88
    -2 1 5 25.25
    -2 1 5 24.16
    -2 1 5 23.46
    -2 1 5 22.99
    -2 1 5 22.01
    1 -1 -5 0.03
    1 -1 -5 -0.03
    1 -1 -5 0.02
    1 -1 -5 0.06
    1 -1 -5 0.19
    -1 1 5 0.05
    -1 1 5 -0.05
    -1 1 5 0.06
    -1 1 5 -0.04
    -1 1 5 -0.05
    0 -1 -5 1.88
    0 -1 -5 1.46
    0 -1 -5 1.56
    0 -1 -5 1.4
    0 -1 -5 1.18
    0 1 5 1.32
    0 1 5 1.28
    0 1 5 1.23
    0 1 5 1.34
    -1 -1 -5 20.99
    -1 -1 -5 21.78
    -1 -1 -5 20.8
    -1 -1 -5 21.02
    1 1 5 20.48
    1 1 5 21.92
    1 1 5 21.43
    1 1 5 21.53
    -2 -1 -5 1.26
    -2 -1 -5 1.34
    -2 -1 -5 1.18
    2 1 5 0.9
    2 1 5 1.09
    2 1 5 0.89
    -3 -1 -5 24.91
    -3 -1 -5 24.97
    -3 -1 -5 25.07
    -3 -1 -5 21.69
    3 1 5 24.98
    3 1 5 24.74
    3 1 5 26.87
    3 1 5 24.29
    -4 -1 -5 2.19
    -4 -1 -5 1.88
    -4 -1 -5 2.07
    -4 -1 -5 2.54
    4 1 5 1.76
    4 1 5 2.35
    4 1 5 2.5
    -5 -1 -5 0.41
    -5 -1 -5 0.32
    -5 -1 -5 0.47
    -5 -1 -5 0.48
    -5 -1 -5 0.41
    5 1 5 0.54
    5 1 5 0.48
    -6 -1 -5 0.56
    -6 -1 -5 0.79
    -6 -1 -5 0.7
    -6 -1 -5 0.67
    6 1 5 0.19
    6 1 5 0.55
    -7 -1 -5 1.04
    -7 -1 -5 0.91
    -7 -1 -5 1.41
    -7 -1 -5 0.9
    7 1 5 0.73
    7 1 5 1.41
    -8 -1 -5 7.65
    -8 -1 -5 7.79
    -8 -1 -5 7.77
    8 1 5 7.83
    8 1 5 7.43
    -9 -1 -5 3.56
    -9 -1 -5 2.92
    -9 -1 -5 3.67
    9 1 5 3.77
    -10 -1 -5 0.76
    -10 -1 -5 1.56
    -10 -1 -5 1.53
    -11 -1 -5 0.04
    -11 -1 -5 -0.07
    -11 -1 -5 0.57
    -12 -1 -5 0.27
    -12 -1 -5 0.75
    -12 -1 -5 0.32
    -13 -1 -5 0.46
    -14 2 5 0.86
    -14 2 5 0.76
    -13 2 5 0.18
    -13 2 5 0.15
    -12 2 5 0.72
    -12 2 5 0.42
    -12 2 5 0.44
    -12 2 5 0.21
    -11 2 5 0.85
    -11 2 5 1.19
    -11 2 5 1.09
    -11 2 5 1.08
    -11 2 5 1.13
    -11 2 5 1
    -10 2 5 0.87
    -10 2 5 0.79
    -10 2 5 0.79
    -10 2 5 0.88
    -10 2 5 0.79
    -10 2 5 1.13
    -9 2 5 0.06
    -9 2 5 0.09
    -9 2 5 0
    -9 2 5 0.11
    -9 2 5 -0.09
    -9 2 5 0.14
    -8 2 5 0.57
    -8 2 5 0.69
    -8 2 5 0.64
    -8 2 5 0.68
    -8 2 5 0.65
    -7 2 5 1.33
    -7 2 5 1.37
    -7 2 5 1.19
    -7 2 5 1.66
    -7 2 5 1.38
    -7 2 5 1.37
    -6 2 5 10.24
    -6 2 5 9.99
    -6 2 5 9.83
    -6 2 5 9.79
    -6 2 5 10.07
    -6 2 5 10.51
    -5 2 5 -0.05
    -5 2 5 0
    -5 2 5 0.01
    -5 2 5 -0.01
    -5 2 5 -0.02
    -5 2 5 0.02
    4 -2 -5 22.32
    4 -2 -5 21.69
    4 -2 -5 21.28
    -4 2 5 21.88
    -4 2 5 21.37
    -4 2 5 21.34
    -4 2 5 21.85
    -4 2 5 22.26
    -4 2 5 21.96
    -4 2 5 22.54
    3 -2 -5 0.99
    3 -2 -5 1.27
    3 -2 -5 1.27
    3 -2 -5 1.31
    -3 2 5 1.14
    -3 2 5 1.36
    -3 2 5 1.14
    -3 2 5 1.08
    -3 2 5 1.04
    -3 2 5 1.19
    2 -2 -5 19.48
    2 -2 -5 20.17
    2 -2 -5 19.91
    2 -2 -5 20.42
    2 -2 -5 20.33
    2 -2 -5 19.5
    -2 2 5 19.72
    -2 2 5 20.22
    -2 2 5 20
    -2 2 5 20.92
    -2 2 5 19.77
    -2 2 5 20.29
    1 -2 -5 4.19
    1 -2 -5 4.47
    1 -2 -5 4.09
    1 -2 -5 3.49
    1 -2 -5 4.32
    -1 2 5 4.46
    -1 2 5 4.12
    -1 2 5 4.11
    -1 2 5 4.4
    0 -2 -5 0.29
    0 -2 -5 0
    0 -2 -5 0.17
    0 -2 -5 0.3
    0 -2 -5 0.19
    0 2 5 0.41
    0 2 5 0.52
    0 2 5 0.39
    0 2 5 0.24
    -1 -2 -5 6.45
    -1 -2 -5 6.07
    -1 -2 -5 6.01
    -1 -2 -5 6.42
    -1 -2 -5 6.06
    1 2 5 6.18
    1 2 5 6.23
    1 2 5 6.42
    1 2 5 6.25
    -2 -2 -5 4.82
    -2 -2 -5 6.27
    -2 -2 -5 5.96
    -2 -2 -5 5.86
    -2 -2 -5 5.82
    2 2 5 6.4
    2 2 5 6.87
    2 2 5 5.9
    2 2 5 6.21
    -3 -2 -5 13.94
    -3 -2 -5 16.06
    -3 -2 -5 15.46
    -3 -2 -5 14.61
    -3 -2 -5 15.69
    3 2 5 15.71
    3 2 5 15.88
    3 2 5 15.58
    -4 -2 -5 0.74
    -4 -2 -5 0.72
    -4 -2 -5 1.05
    -4 -2 -5 0.71
    4 2 5 0.98
    4 2 5 1.01
    4 2 5 1.21
    -5 -2 -5 6.47
    -5 -2 -5 7.01
    -5 -2 -5 6.51
    -5 -2 -5 6.6
    5 2 5 7.66
    5 2 5 6.48
    -6 -2 -5 0.79
    -6 -2 -5 0.9
    -6 -2 -5 0.93
    -6 -2 -5 0.92
    6 2 5 0.82
    6 2 5 0.9
    -7 -2 -5 0.97
    -7 -2 -5 0.79
    -7 -2 -5 0.97
    -7 -2 -5 0.6
    7 2 5 0.68
    -8 -2 -5 2
    -8 -2 -5 2.5
    -8 -2 -5 2.13
    8 2 5 2.2
    -9 -2 -5 0.42
    -9 -2 -5 0.31
    -9 -2 -5 0.24
    9 2 5 0.19
    -10 -2 -5 1.59
    -10 -2 -5 1.31
    -10 -2 -5 1.32
    -11 -2 -5 0.53
    -11 -2 -5 0.11
    -11 -2 -5 -0.24
    -12 -2 -5 0.12
    -12 -2 -5 0.09
    -12 -2 -5 -0.13
    -14 3 5 1.64
    -14 3 5 1.47
    -13 3 5 0.07
    -13 3 5 0.13
    -13 3 5 0.21
    -12 3 5 0.93
    -12 3 5 0.91
    -12 3 5 0.92
    -12 3 5 0.98
    -11 3 5 0.2
    -11 3 5 0.39
    -11 3 5 0.4
    -11 3 5 0.35
    -11 3 5 0.64
    -11 3 5 0.31
    -10 3 5 0.13
    -10 3 5 -0.02
    -10 3 5 0.33
    -10 3 5 0.15
    -10 3 5 0.16
    -10 3 5 0.19
    -9 3 5 0.03
    -9 3 5 -0.02
    -9 3 5 0.01
    -9 3 5 0.13
    -8 3 5 -0.17
    -8 3 5 -0.02
    -8 3 5 0.06
    -7 3 5 2.46
    -7 3 5 2.49
    -6 3 5 2.06
    -6 3 5 1.75
    -6 3 5 1.61
    -6 3 5 1.87
    -6 3 5 1.84
    -6 3 5 1.28
    -5 3 5 0.11
    -5 3 5 0.14
    -5 3 5 0.14
    -5 3 5 0.1
    -5 3 5 0.21
    -5 3 5 0.14
    4 -3 -5 0.23
    4 -3 -5 0.3
    -4 3 5 0.4
    -4 3 5 0.29
    -4 3 5 0.33
    -4 3 5 0.32
    -4 3 5 0.33
    3 -3 -5 2.46
    3 -3 -5 2.59
    3 -3 -5 2.62
    3 -3 -5 2.83
    3 -3 -5 2.49
    3 -3 -5 2.55
    -3 3 5 2.38
    -3 3 5 2.42
    -3 3 5 2.42
    -3 3 5 3.13
    -3 3 5 2.54
    2 -3 -5 5.67
    2 -3 -5 5.8
    2 -3 -5 6
    2 -3 -5 5.77
    2 -3 -5 5.91
    2 -3 -5 6.42
    -2 3 5 5.37
    -2 3 5 6.08
    -2 3 5 5.89
    -2 3 5 6
    1 -3 -5 7.77
    1 -3 -5 8.31
    1 -3 -5 7.8
    1 -3 -5 7.9
    -1 3 5 7.5
    -1 3 5 7.62
    -1 3 5 7.74
    -1 3 5 8.03
    -1 3 5 8.58
    0 -3 -5 10.68
    0 -3 -5 11.12
    0 -3 -5 11.1
    0 -3 -5 10.37
    0 3 5 10.15
    0 3 5 11.17
    0 3 5 11.47
    0 3 5 10.79
    -1 -3 -5 -0.03
    -1 -3 -5 0.02
    -1 -3 -5 0.09
    -1 -3 -5 0.01
    1 3 5 0.04
    1 3 5 0.01
    1 3 5 -0.08
    1 3 5 -0.14
    -2 -3 -5 1.03
    -2 -3 -5 1.1
    -2 -3 -5 0.87
    -2 -3 -5 1.13
    -2 -3 -5 1.14
    2 3 5 0.93
    2 3 5 1.21
    2 3 5 1.13
    2 3 5 1.36
    -3 -3 -5 6.24
    -3 -3 -5 6.03
    -3 -3 -5 5.64
    -3 -3 -5 6.98
    3 3 5 6.47
    3 3 5 6.59
    3 3 5 7.21
    -4 -3 -5 0.33
    -4 -3 -5 0.24
    -4 -3 -5 0.85
    -4 -3 -5 0.54
    4 3 5 0.39
    4 3 5 0.51
    -5 -3 -5 0.3
    -5 -3 -5 0.27
    -5 -3 -5 0.4
    -5 -3 -5 0.51
    5 3 5 0.5
    5 3 5 0.47
    -6 -3 -5 0.04
    -6 -3 -5 -0.15
    -6 -3 -5 0.19
    -6 -3 -5 -0.05
    6 3 5 -0.21
    6 3 5 0.08
    -7 -3 -5 0.25
    -7 -3 -5 -0.16
    -7 -3 -5 -0.14
    7 3 5 -0.16
    7 3 5 0.1
    -8 -3 -5 1.85
    -8 -3 -5 1.42
    -8 -3 -5 0.93
    8 3 5 0.93
    -9 -3 -5 0.87
    -9 -3 -5 0.4
    -9 -3 -5 0.65
    9 3 5 0.44
    -10 -3 -5 -0.06
    -10 -3 -5 -0.19
    -10 -3 -5 0.23
    -11 -3 -5 -0.12
    -11 -3 -5 0.45
    -11 -3 -5 0.23
    -12 -3 -5 -0.09
    -12 -3 -5 0.41
    -12 -3 -5 -0.12
    -14 4 5 0.19
    -14 4 5 0.16
    -14 4 5 0.1
    -13 4 5 0.46
    -13 4 5 0.36
    -13 4 5 0.44
    -13 4 5 0.69
    -12 4 5 -0.01
    -12 4 5 0.06
    -12 4 5 0.13
    -12 4 5 0
    -11 4 5 1.14
    -11 4 5 1.18
    -11 4 5 0.94
    -11 4 5 1.02
    -10 4 5 0.21
    -10 4 5 0.26
    -10 4 5 -0.09
    -10 4 5 0.17
    -9 4 5 0.37
    -9 4 5 0.47
    -8 4 5 0.18
    -8 4 5 0.18
    -8 4 5 -0.01
    -7 4 5 1.81
    -7 4 5 1.93
    -7 4 5 2.04
    -7 4 5 1.91
    -7 4 5 1.77
    -6 4 5 4.76
    -6 4 5 4.96
    -6 4 5 4.47
    -6 4 5 4.95
    -6 4 5 4.71
    -6 4 5 4.48
    -5 4 5 2.16
    -5 4 5 2.43
    -5 4 5 2.41
    -5 4 5 2.13
    -5 4 5 2.04
    -5 4 5 2.21
    4 -4 -5 3.22
    -4 4 5 3.28
    -4 4 5 3.21
    -4 4 5 3.2
    -4 4 5 2.9
    -4 4 5 2.96
    3 -4 -5 1.63
    3 -4 -5 1.6
    3 -4 -5 1.39
    3 -4 -5 1.52
    3 -4 -5 1.47
    -3 4 5 1.51
    -3 4 5 1.85
    -3 4 5 1.53
    -3 4 5 2.03
    2 -4 -5 17.73
    2 -4 -5 17.54
    2 -4 -5 18.44
    2 -4 -5 17.61
    2 -4 -5 17.61
    2 -4 -5 17.78
    -2 4 5 15.43
    -2 4 5 18.31
    -2 4 5 18.42
    -2 4 5 17.22
    1 -4 -5 12.58
    1 -4 -5 13.8
    1 -4 -5 12.74
    1 -4 -5 12.79
    -1 4 5 12.93
    -1 4 5 12.59
    -1 4 5 14.22
    -1 4 5 13.47
    0 -4 -5 0.21
    0 -4 -5 0.32
    0 -4 -5 0.09
    0 4 5 -0.03
    0 4 5 -0.05
    0 4 5 0.03
    0 4 5 0.05
    0 4 5 0.25
    -1 -4 -5 0.87
    -1 -4 -5 0.5
    -1 -4 -5 0.49
    1 4 5 0.74
    1 4 5 0.73
    1 4 5 0.8
    1 4 5 0.59
    1 4 5 0.52
    -2 -4 -5 2.88
    -2 -4 -5 2.88
    -2 -4 -5 2.67
    2 4 5 2.71
    2 4 5 2.81
    2 4 5 2.95
    -3 -4 -5 0.09
    -3 -4 -5 0.01
    -3 -4 -5 0.21
    3 4 5 0.06
    3 4 5 0.21
    3 4 5 0.4
    -4 -4 -5 0.46
    -4 -4 -5 0.21
    -4 -4 -5 0.51
    -4 -4 -5 0.4
    4 4 5 0.43
    4 4 5 0.37
    -5 -4 -5 9.88
    -5 -4 -5 9.1
    -5 -4 -5 9.51
    -5 -4 -5 10.81
    5 4 5 9.66
    5 4 5 9.5
    -6 -4 -5 2.01
    -6 -4 -5 1.46
    -6 -4 -5 1.17
    -6 -4 -5 1.66
    6 4 5 1.35
    6 4 5 1.39
    -7 -4 -5 0.12
    -7 -4 -5 0.14
    -7 -4 -5 -0.06
    7 4 5 0.42
    -8 -4 -5 -0.09
    -8 -4 -5 0.39
    -8 -4 -5 0.53
    8 4 5 0.55
    -9 -4 -5 7.73
    -9 -4 -5 6.96
    -9 -4 -5 7.88
    9 4 5 7.9
    -10 -4 -5 0.48
    -10 -4 -5 0.37
    -10 -4 -5 0.29
    -11 -4 -5 0.42
    -11 -4 -5 0.25
    -11 -4 -5 0.24
    -14 5 5 -0.09
    -13 5 5 1.8
    -13 5 5 1.51
    -13 5 5 1.59
    -12 5 5 1.03
    -12 5 5 0.6
    -12 5 5 0.97
    -12 5 5 0.73
    -12 5 5 0.96
    -11 5 5 0.79
    -11 5 5 1.25
    -11 5 5 1.04
    -11 5 5 0.81
    -10 5 5 8.43
    -10 5 5 8.76
    -10 5 5 9.21
    -10 5 5 8.42
    -9 5 5 0.28
    -9 5 5 0.39
    -9 5 5 0.36
    -8 5 5 22.54
    -8 5 5 22.25
    -8 5 5 21.73
    -8 5 5 21.35
    -8 5 5 21.51
    -7 5 5 1.69
    -7 5 5 1.87
    -7 5 5 1.74
    -7 5 5 1.74
    -7 5 5 1.7
    -7 5 5 1.71
    -7 5 5 1.39
    -6 5 5 4.81
    -6 5 5 4.56
    -6 5 5 4.61
    -6 5 5 4.74
    -6 5 5 4.82
    -6 5 5 4.89
    -6 5 5 4.54
    5 -5 -5 0.9
    5 -5 -5 1
    -5 5 5 1.1
    -5 5 5 0.88
    -5 5 5 0.98
    -5 5 5 0.85
    -5 5 5 0.97
    4 -5 -5 1.26
    4 -5 -5 1.12
    4 -5 -5 1
    -4 5 5 1.01
    -4 5 5 1.1
    -4 5 5 1.28
    -4 5 5 1.24
    3 -5 -5 2.1
    3 -5 -5 2.53
    3 -5 -5 2.74
    3 -5 -5 2.35
    -3 5 5 2.39
    -3 5 5 2.25
    -3 5 5 2.75
    -3 5 5 2.27
    2 -5 -5 4.1
    2 -5 -5 3.68
    2 -5 -5 3.96
    -2 5 5 4.14
    -2 5 5 3.75
    -2 5 5 3.65
    -2 5 5 4.33
    1 -5 -5 0.05
    1 -5 -5 -0.01
    -1 5 5 -0.02
    -1 5 5 -0.01
    -1 5 5 0.09
    -1 5 5 0.08
    0 -5 -5 54.11
    0 -5 -5 51.47
    0 5 5 51.97
    0 5 5 52.09
    0 5 5 52.4
    0 5 5 50.57
    0 5 5 49.83
    -1 -5 -5 0.22
    -1 -5 -5 0.09
    -1 -5 -5 0.03
    1 5 5 -0.04
    1 5 5 -0.01
    1 5 5 -0.11
    1 5 5 0.19
    -2 -5 -5 0.85
    -2 -5 -5 0.95
    -2 -5 -5 0.9
    2 5 5 1.11
    2 5 5 1.03
    2 5 5 1
    2 5 5 0.94
    -3 -5 -5 0.87
    -3 -5 -5 1.06
    -3 -5 -5 0.61
    3 5 5 0.9
    3 5 5 1.09
    3 5 5 0.76
    -4 -5 -5 0.17
    -4 -5 -5 0.31
    -4 -5 -5 0.49
    4 5 5 0.43
    4 5 5 0.36
    -5 -5 -5 0.62
    -5 -5 -5 0.08
    -5 -5 -5 0.44
    5 5 5 0.29
    5 5 5 0.51
    -6 -5 -5 -0.02
    -6 -5 -5 -0.25
    6 5 5 0.1
    6 5 5 0.18
    -7 -5 -5 1.55
    -7 -5 -5 1.22
    7 5 5 1.27
    -8 -5 -5 3.46
    -8 -5 -5 3.4
    8 5 5 3.96
    -9 -5 -5 0.17
    -9 -5 -5 0.38
    9 5 5 0.59
    -10 -5 -5 0.17
    -10 -5 -5 0.13
    -11 -5 -5 0.23
    -11 -5 -5 -0.09
    -14 6 5 0.48
    -14 6 5 0.35
    -13 6 5 0.24
    -13 6 5 0.44
    -13 6 5 0.34
    -12 6 5 0.05
    -12 6 5 0.1
    -12 6 5 0.01
    -11 6 5 1.91
    -11 6 5 2.38
    -11 6 5 2.2
    -11 6 5 2.37
    -10 6 5 2.11
    -10 6 5 2.01
    -10 6 5 2.07
    -10 6 5 2.05
    -10 6 5 2.47
    -10 6 5 2
    -9 6 5 5.79
    -9 6 5 5.14
    -9 6 5 5.42
    -9 6 5 5.19
    -9 6 5 5.65
    -8 6 5 2.39
    -8 6 5 2.39
    -8 6 5 2.14
    -8 6 5 2.44
    -8 6 5 2.51
    -8 6 5 2.37
    -8 6 5 2.53
    -7 6 5 23
    -7 6 5 22.46
    -7 6 5 20.62
    -7 6 5 22.05
    -7 6 5 21.96
    -7 6 5 21.63
    -7 6 5 21.6
    -6 6 5 3.14
    -6 6 5 3.47
    -6 6 5 3.49
    -6 6 5 3.25
    -6 6 5 3.08
    -6 6 5 3.14
    -6 6 5 3.1
    5 -6 -5 20.26
    -5 6 5 19.56
    -5 6 5 18.89
    -5 6 5 19.28
    -5 6 5 18.65
    4 -6 -5 0.51
    4 -6 -5 0.55
    -4 6 5 0.42
    -4 6 5 0.52
    -4 6 5 0.51
    -4 6 5 0.43
    3 -6 -5 0.4
    3 -6 -5 0.56
    -3 6 5 0.53
    -3 6 5 0.42
    -3 6 5 0.43
    -3 6 5 0.61
    2 -6 -5 5.79
    2 -6 -5 5.95
    2 -6 -5 5.53
    -2 6 5 5.78
    -2 6 5 5.77
    -2 6 5 5.72
    -2 6 5 5.96
    1 -6 -5 8.26
    -1 6 5 8.54
    -1 6 5 8.61
    -1 6 5 7.79
    -1 6 5 8.63
    0 -6 -5 19.89
    0 -6 -5 18.74
    0 6 5 18.34
    0 6 5 18.87
    0 6 5 18.68
    0 6 5 17.55
    0 6 5 19.32
    -1 -6 -5 1.39
    -1 -6 -5 1.61
    1 6 5 1.61
    1 6 5 1.53
    1 6 5 1.63
    1 6 5 1.85
    -2 -6 -5 0.66
    -2 -6 -5 0.5
    2 6 5 0.4
    2 6 5 0.8
    2 6 5 0.49
    2 6 5 0.57
    -3 -6 -5 0.27
    -3 -6 -5 0.92
    3 6 5 0.6
    3 6 5 0.32
    -4 -6 -5 4.27
    -4 -6 -5 4.12
    4 6 5 4.56
    4 6 5 4.63
    -5 -6 -5 1.51
    -5 -6 -5 1.77
    5 6 5 2.14
    5 6 5 1.49
    -6 -6 -5 0.09
    -6 -6 -5 0.28
    6 6 5 0.24
    6 6 5 0.27
    -7 -6 -5 2.81
    -7 -6 -5 3.82
    7 6 5 3.89
    -8 -6 -5 -0.17
    -8 -6 -5 -0.3
    8 6 5 0.01
    -9 -6 -5 0.55
    -9 -6 -5 0.66
    9 6 5 0.71
    -10 -6 -5 0.02
    -10 -6 -5 0.34
    -14 7 5 0.15
    -14 7 5 0.35
    -13 7 5 0.46
    -12 7 5 1.21
    -12 7 5 0.86
    -11 7 5 0.67
    -11 7 5 0.65
    -11 7 5 0.83
    -11 7 5 0.69
    -11 7 5 0.68
    -10 7 5 0.03
    -10 7 5 -0.08
    -10 7 5 -0.24
    -10 7 5 -0.08
    -10 7 5 -0.05
    -10 7 5 -0.06
    -9 7 5 0.02
    -9 7 5 0.11
    -9 7 5 0.04
    -9 7 5 0.03
    -9 7 5 -0.5
    -9 7 5 -0.01
    -9 7 5 0
    -8 7 5 2.75
    -8 7 5 2.97
    -8 7 5 2.58
    -8 7 5 2.97
    -8 7 5 2.82
    -8 7 5 2.54
    -8 7 5 2.58
    -7 7 5 0.43
    -7 7 5 0.41
    -7 7 5 0.51
    -7 7 5 0.79
    -7 7 5 0.62
    -7 7 5 0.72
    6 -7 -5 7.04
    6 -7 -5 7.64
    -6 7 5 7.27
    -6 7 5 7.2
    -6 7 5 7.37
    -6 7 5 7.03
    -6 7 5 6.65
    5 -7 -5 1.57
    -5 7 5 2.58
    -5 7 5 2.28
    -5 7 5 2.2
    -5 7 5 2.37
    -5 7 5 2.43
    4 -7 -5 -0.12
    4 -7 -5 -0.08
    -4 7 5 0.06
    -4 7 5 -0.17
    -4 7 5 0.01
    -4 7 5 0.08
    3 -7 -5 0.38
    3 -7 -5 0.41
    -3 7 5 0.35
    -3 7 5 0.51
    -3 7 5 0.41
    -3 7 5 0.53
    2 -7 -5 0.4
    2 -7 -5 0.36
    -2 7 5 0.33
    -2 7 5 0.33
    -2 7 5 0.41
    -2 7 5 0.34
    1 -7 -5 0.18
    1 -7 -5 0.01
    -1 7 5 0.15
    -1 7 5 0.14
    -1 7 5 -0.03
    -1 7 5 0
    0 -7 -5 0.01
    0 -7 -5 0.04
    0 7 5 -0.06
    0 7 5 0.14
    0 7 5 0.09
    0 7 5 0.13
    -1 -7 -5 0.99
    -1 -7 -5 0.78
    1 7 5 0.71
    1 7 5 0.79
    1 7 5 0.65
    1 7 5 0.78
    -2 -7 -5 2.22
    -2 -7 -5 2.13
    2 7 5 2.83
    2 7 5 2.61
    2 7 5 2.7
    -3 -7 -5 3.22
    -3 -7 -5 2.95
    3 7 5 2.53
    3 7 5 3.85
    -4 -7 -5 0.26
    -4 -7 -5 -0.01
    4 7 5 0.35
    4 7 5 0.13
    -5 -7 -5 0.24
    -5 -7 -5 0.32
    5 7 5 0.32
    5 7 5 0.14
    -6 -7 -5 0.47
    -6 -7 -5 0.31
    6 7 5 0.64
    -7 -7 -5 6.75
    -7 -7 -5 6.81
    7 7 5 7.12
    -8 -7 -5 0.32
    -8 -7 -5 0.6
    8 7 5 0.4
    -9 -7 -5 1.11
    -9 -7 -5 1.12
    -10 -7 -5 -0.11
    -10 -7 -5 -0.36
    -13 8 5 -0.16
    -12 8 5 1.34
    -12 8 5 1.74
    -12 8 5 1.55
    -11 8 5 1.41
    -11 8 5 1.09
    -11 8 5 1.53
    -11 8 5 1.26
    -10 8 5 1.72
    -10 8 5 1.94
    -10 8 5 2.24
    -10 8 5 1.7
    -10 8 5 2.05
    -9 8 5 0.33
    -9 8 5 0.33
    -9 8 5 0.93
    -9 8 5 0.57
    -9 8 5 0.4
    -9 8 5 0.3
    -9 8 5 0.46
    -8 8 5 0.19
    -8 8 5 -0.08
    -8 8 5 0.26
    -8 8 5 0.24
    -7 8 5 1.04
    -7 8 5 1.18
    -7 8 5 1.07
    6 -8 -5 -0.08
    -6 8 5 0.17
    -6 8 5 0.06
    -6 8 5 0.2
    -6 8 5 0.11
    -6 8 5 -0.07
    5 -8 -5 19.49
    -5 8 5 19.69
    -5 8 5 19.71
    -5 8 5 19.37
    -5 8 5 19.23
    -5 8 5 21.01
    4 -8 -5 9.56
    4 -8 -5 9.46
    -4 8 5 9.64
    -4 8 5 10.08
    -4 8 5 9.45
    -4 8 5 9.24
    -4 8 5 9.43
    3 -8 -5 13.91
    3 -8 -5 13.21
    -3 8 5 13.43
    -3 8 5 12.63
    -3 8 5 13.17
    -3 8 5 13.02
    2 -8 -5 0.7
    2 -8 -5 0.74
    -2 8 5 0.64
    -2 8 5 0.68
    -2 8 5 0.7
    -2 8 5 0.83
    1 -8 -5 0.29
    1 -8 -5 0.05
    -1 8 5 0.25
    -1 8 5 0.08
    -1 8 5 0.38
    0 -8 -5 5.26
    0 -8 -5 5.04
    0 8 5 4.99
    0 8 5 4.73
    0 8 5 4.69
    0 8 5 4.39
    -1 -8 -5 1.64
    -1 -8 -5 1.79
    1 8 5 1.92
    1 8 5 2.17
    1 8 5 1.96
    -2 -8 -5 0.13
    -2 -8 -5 0.05
    2 8 5 0.16
    2 8 5 0.02
    2 8 5 -0.31
    -3 -8 -5 1.21
    -3 -8 -5 1.17
    3 8 5 1.47
    3 8 5 0.92
    -4 -8 -5 1.59
    -4 -8 -5 1.24
    4 8 5 1.4
    4 8 5 1.39
    -5 -8 -5 0.3
    -5 -8 -5 0.76
    5 8 5 0.3
    -6 -8 -5 0.26
    -6 -8 -5 0.11
    6 8 5 -0.07
    -7 -8 -5 1.3
    -7 -8 -5 0.94
    7 8 5 0.81
    -8 -8 -5 1.14
    -8 -8 -5 1.34
    8 8 5 0.62
    -9 -8 -5 2.88
    -9 -8 -5 3.36
    -13 9 5 0.39
    -13 9 5 0.23
    -12 9 5 0.34
    -12 9 5 0.09
    -11 9 5 -0.18
    -11 9 5 0.02
    -11 9 5 -0.19
    -10 9 5 1.07
    -10 9 5 1.58
    -10 9 5 1.22
    -10 9 5 1.59
    -9 9 5 0.24
    -9 9 5 0.29
    -9 9 5 0.21
    -9 9 5 0.36
    -8 9 5 1.54
    -8 9 5 1.72
    -8 9 5 1.38
    -8 9 5 1.41
    -7 9 5 -0.09
    -7 9 5 -0.13
    -7 9 5 0.09
    -6 9 5 6.47
    -6 9 5 6.38
    -6 9 5 5.63
    -6 9 5 6.5
    5 -9 -5 2.46
    -5 9 5 2.28
    -5 9 5 2.6
    -5 9 5 2.43
    -5 9 5 2.67
    -5 9 5 2.47
    4 -9 -5 1.14
    4 -9 -5 0.81
    -4 9 5 1.07
    -4 9 5 1.18
    -4 9 5 1
    -4 9 5 1.12
    -4 9 5 1.37
    3 -9 -5 16.63
    3 -9 -5 17.47
    -3 9 5 17.5
    -3 9 5 17.98
    -3 9 5 17.54
    -3 9 5 17.77
    -3 9 5 17.11
    2 -9 -5 3.58
    2 -9 -5 3.12
    -2 9 5 3.44
    -2 9 5 3.8
    -2 9 5 3.38
    1 -9 -5 2.35
    -1 9 5 2.93
    -1 9 5 3.36
    -1 9 5 2.67
    0 -9 -5 1.06
    0 -9 -5 1.19
    0 9 5 1.26
    0 9 5 1.34
    0 9 5 1.32
    -1 -9 -5 -0.13
    -1 -9 -5 0.01
    1 9 5 0.24
    1 9 5 0.11
    -2 -9 -5 2.5
    -2 -9 -5 1.75
    2 9 5 2.5
    2 9 5 2.18
    -3 -9 -5 0.14
    -3 -9 -5 0.37
    3 9 5 0.32
    3 9 5 0.34
    -4 -9 -5 2.79
    -4 -9 -5 3.22
    4 9 5 3.09
    4 9 5 3.09
    -5 -9 -5 2.24
    -5 -9 -5 2.3
    5 9 5 1.85
    -6 -9 -5 0.04
    -6 -9 -5 0.08
    6 9 5 0.06
    -7 -9 -5 1.96
    7 9 5 2.61
    -8 -9 -5 0.43
    8 9 5 0.74
    -12 10 5 2.11
    -12 10 5 2.27
    -11 10 5 0
    -11 10 5 0.03
    -10 10 5 1.62
    -10 10 5 1.58
    -10 10 5 1.9
    -9 10 5 1.97
    -9 10 5 2.54
    -9 10 5 2.64
    -8 10 5 1.38
    -8 10 5 1.52
    -8 10 5 1.03
    -6 10 5 0.01
    -6 10 5 -0.01
    -6 10 5 0.43
    5 -10 -5 3.43
    -5 10 5 3.29
    -5 10 5 3.5
    -5 10 5 2.96
    4 -10 -5 0.39
    -4 10 5 0.39
    -4 10 5 0.09
    -4 10 5 0.35
    3 -10 -5 0.33
    -3 10 5 0.49
    -3 10 5 0.55
    -3 10 5 0.5
    2 -10 -5 0.02
    -2 10 5 0.26
    -2 10 5 0.28
    -2 10 5 0.15
    1 -10 -5 0.3
    -1 10 5 0.38
    -1 10 5 0.07
    -1 10 5 0.27
    0 -10 -5 0.74
    0 10 5 0.72
    0 10 5 0.32
    -1 -10 -5 6.09
    1 10 5 5.69
    1 10 5 4.39
    -2 -10 -5 6.85
    2 10 5 7.1
    2 10 5 6.75
    -3 -10 -5 0.06
    3 10 5 0.35
    3 10 5 -0.14
    -4 -10 -5 1.82
    4 10 5 2.07
    -5 -10 -5 0.19
    5 10 5 0.18
    -6 -10 -5 0.4
    6 10 5 0.08
    -7 -10 -5 0.09
    7 10 5 -0.1
    -12 11 5 4.43
    -12 11 5 4.11
    -11 11 5 0.88
    -11 11 5 1.13
    -10 11 5 2.92
    -10 11 5 3.14
    -10 11 5 3.14
    -9 11 5 0.49
    -9 11 5 0.81
    -9 11 5 0.02
    -8 11 5 0.39
    -8 11 5 0.01
    -8 11 5 0.12
    -7 11 5 0.66
    -6 11 5 0.22
    -5 11 5 4.29
    -5 11 5 5.33
    4 -11 -5 8.06
    -4 11 5 8.89
    -4 11 5 7.65
    -4 11 5 7.42
    3 -11 -5 4.42
    -3 11 5 4.24
    -3 11 5 4.47
    -3 11 5 3.74
    2 -11 -5 0.68
    -2 11 5 0.62
    -2 11 5 0.43
    -2 11 5 0.55
    1 -11 -5 0.85
    -1 11 5 1.21
    -1 11 5 1.11
    -1 11 5 1.01
    0 -11 -5 0.1
    0 11 5 0.14
    0 11 5 0.2
    0 11 5 0.13
    -1 -11 -5 1.66
    1 11 5 1.08
    1 11 5 1.4
    1 11 5 1.71
    -2 -11 -5 0.82
    2 11 5 0.5
    2 11 5 0.87
    2 11 5 0.49
    -3 -11 -5 0.89
    3 11 5 1.17
    -4 -11 -5 0.2
    4 11 5 -0.07
    -5 -11 -5 -0.29
    5 11 5 0.19
    -6 -11 -5 1.44
    6 11 5 1.28
    -11 12 5 1.42
    -11 12 5 1.53
    -10 12 5 1.08
    -10 12 5 0.95
    -10 12 5 1.38
    -9 12 5 0
    -9 12 5 0.06
    -9 12 5 -0.15
    -8 12 5 -0.08
    -8 12 5 -0.17
    -8 12 5 0.03
    -7 12 5 0.03
    -7 12 5 -0.09
    -6 12 5 2.13
    -5 12 5 0.33
    -4 12 5 1.82
    -4 12 5 2.19
    3 -12 -5 0
    -3 12 5 -0.02
    -3 12 5 -0.11
    2 -12 -5 3.68
    -2 12 5 4.64
    -2 12 5 4.19
    -2 12 5 3.85
    1 -12 -5 0.13
    -1 12 5 0.47
    -1 12 5 0.41
    -1 12 5 0.08
    0 -12 -5 0.25
    0 12 5 0.24
    0 12 5 0.34
    0 12 5 0.25
    -1 -12 -5 0.91
    1 12 5 0.41
    1 12 5 1.1
    1 12 5 0.59
    -2 -12 -5 0.34
    2 12 5 0.42
    2 12 5 0.63
    -3 -12 -5 0.18
    3 12 5 -0.3
    -4 -12 -5 2.72
    4 12 5 3.03
    -5 -12 -5 0.22
    5 12 5 0.68
    -10 13 5 -0.12
    -10 13 5 -0.06
    -10 13 5 0.02
    -9 13 5 -0.03
    -9 13 5 -0.18
    -9 13 5 -0.1
    -8 13 5 1.06
    -8 13 5 0.83
    -8 13 5 0.66
    -7 13 5 2.27
    -7 13 5 1.39
    -7 13 5 1.85
    -6 13 5 0.04
    -6 13 5 0.6
    -5 13 5 0.74
    -4 13 5 1.81
    -4 13 5 1.81
    -3 13 5 2.12
    -2 13 5 0.38
    -2 13 5 0.57
    1 -13 -5 0.89
    -1 13 5 1.45
    -1 13 5 0.76
    0 -13 -5 0.07
    0 13 5 0.18
    0 13 5 0.25
    -1 -13 -5 0.96
    1 13 5 0.54
    1 13 5 0.82
    -2 -13 -5 0.68
    2 13 5 0.94
    -3 -13 -5 -0.38
    3 13 5 -0.22
    -8 14 5 -0.07
    -8 14 5 0.23
    -8 14 5 0.25
    -7 14 5 0.09
    -7 14 5 0.52
    -7 14 5 -0.29
    -6 14 5 1.21
    -6 14 5 0.68
    -5 14 5 0.41
    -5 14 5 -0.16
    -4 14 5 1.38
    -4 14 5 1.16
    -3 14 5 0.1
    -3 14 5 0.17
    -2 14 5 0.42
    -2 14 5 0.26
    -1 14 5 0.83
    -1 14 5 1.38
    0 -14 -5 1.29
    0 14 5 0.98
    0 14 5 1.4
    -1 -14 -5 -0.03
    1 14 5 0.03
    -2 -14 -5 -0.27
    2 14 5 0.13
    -6 15 5 11.26
    -6 15 5 10.76
    -6 15 5 10.74
    -5 15 5 1.6
    -5 15 5 1.39
    -4 15 5 0.45
    -4 15 5 0.86
    -3 15 5 1.6
    -3 15 5 2.5
    -2 15 5 0.18
    -2 15 5 0.18
    -2 15 5 -0.03
    -1 15 5 0.12
    -1 15 5 0.13
    -1 15 5 0.18
    0 16 -6 -0.04
    0 -16 6 -0.09
    -1 16 -6 2.75
    1 -16 6 3.37
    -2 16 -6 4.11
    2 -16 6 4.69
    -3 16 -6 0.29
    -4 16 -6 0.29
    -4 16 -6 -0.34
    -5 16 -6 1.52
    -5 16 -6 0.98
    3 15 -6 0.12
    -3 -15 6 0.02
    2 15 -6 1.69
    -2 -15 6 1.45
    1 15 -6 0.26
    -1 -15 6 0.37
    0 15 -6 15.21
    0 -15 6 15.39
    -1 15 -6 -0.25
    1 -15 6 0.37
    -2 15 -6 0.13
    -2 15 -6 -0.38
    2 -15 6 0.25
    -3 15 -6 2.21
    -3 15 -6 2.58
    3 -15 6 2.44
    -4 15 -6 0.89
    -4 15 -6 0.96
    -5 15 -6 0.28
    -5 15 -6 0.65
    -6 15 -6 -0.41
    -6 15 -6 -0.18
    -7 15 -6 0.97
    -7 15 -6 1.5
    -8 15 -6 0.36
    -8 15 -6 0.47
    5 14 -6 -0.33
    -5 -14 6 0.47
    4 14 -6 0.47
    -4 -14 6 1.09
    3 14 -6 -0.2
    -3 -14 6 0.09
    2 14 -6 -0.26
    -2 -14 6 0.1
    1 14 -6 1.02
    -1 -14 6 1.01
    0 14 -6 2.31
    0 -14 6 2.61
    -1 14 -6 1.87
    -1 14 -6 2.14
    1 -14 6 1.88
    -2 14 -6 0.16
    -2 14 -6 -0.41
    2 -14 6 0.06
    -3 14 -6 0.25
    -3 14 -6 0.07
    3 -14 6 0.21
    -4 14 -6 0.31
    -4 14 -6 0.04
    4 -14 6 0.43
    -5 14 -6 0.54
    -5 14 -6 0.95
    -6 14 -6 -0.02
    -6 14 -6 -0.09
    -7 14 -6 2.82
    -7 14 -6 2.25
    -8 14 -6 0.3
    -8 14 -6 -0.15
    -9 14 -6 0.13
    -9 14 -6 0.07
    -6 -13 6 1.06
    5 13 -6 0.05
    -5 -13 6 0.02
    4 13 -6 0.12
    -4 -13 6 0.04
    3 13 -6 -0.05
    -3 -13 6 0.63
    2 13 -6 0.75
    -2 -13 6 0.69
    1 13 -6 -0.07
    -1 -13 6 0.14
    0 13 -6 -0.11
    0 13 -6 -0.12
    0 -13 6 -0.35
    -1 13 -6 2.77
    -1 13 -6 1.96
    1 -13 6 2.5
    -2 13 -6 0.1
    -2 13 -6 -0.18
    2 -13 6 0.17
    -3 13 -6 0.35
    -3 13 -6 -0.14
    3 -13 6 0.17
    -4 13 -6 1.79
    -4 13 -6 1.86
    4 -13 6 1.93
    -5 13 -6 0.68
    -5 13 -6 0.61
    5 -13 6 0.69
    -6 13 -6 0.55
    -6 13 -6 0.15
    -7 13 -6 -0.32
    -7 13 -6 0.07
    -8 13 -6 0.38
    -8 13 -6 -0.1
    -9 13 -6 0.27
    -9 13 -6 -0.05
    -10 13 -6 -0.02
    -10 13 -6 0.13
    -7 -12 6 0.27
    -7 -12 6 0.21
    6 12 -6 0.04
    -6 -12 6 0.39
    -6 -12 6 -0.23
    5 12 -6 -0.12
    -5 -12 6 0
    -5 -12 6 -0.11
    4 12 -6 0.18
    -4 -12 6 -0.01
    -4 -12 6 0.18
    3 12 -6 1.1
    -3 -12 6 1.08
    -3 -12 6 1.31
    2 12 -6 0.63
    -2 -12 6 0.95
    -2 -12 6 1
    1 12 -6 2.25
    1 12 -6 2.07
    -1 -12 6 2.63
    -1 -12 6 2.69
    -1 -12 6 2.22
    0 12 -6 7.03
    0 12 -6 6.48
    0 12 -6 6.08
    0 -12 6 6.67
    0 -12 6 5.86
    0 -12 6 6.99
    -1 12 -6 0.44
    -1 12 -6 0.47
    -1 12 -6 0.09
    1 -12 6 0.7
    1 -12 6 0.6
    1 -12 6 0.47
    -2 12 -6 -0.11
    -2 12 -6 -0.25
    -2 12 -6 0.23
    2 -12 6 -0.03
    -3 12 -6 1.93
    -3 12 -6 1.74
    -3 12 -6 1.54
    3 -12 6 1.83
    -4 12 -6 3.72
    -4 12 -6 3.11
    4 -12 6 3.76
    -5 12 -6 0.84
    -5 12 -6 0.65
    5 -12 6 0.93
    -6 12 -6 0.12
    -6 12 -6 -0.01
    6 -12 6 0.08
    -7 12 -6 3.33
    -7 12 -6 2.94
    -8 12 -6 0.15
    -8 12 -6 0.43
    -9 12 -6 0.15
    -9 12 -6 0.25
    -10 12 -6 0.51
    -10 12 -6 -0.05
    -11 12 -6 -0.03
    -11 12 -6 -0.02
    -8 -11 6 0.26
    -8 -11 6 0.22
    -7 -11 6 0.65
    -7 -11 6 0.43
    6 11 -6 0.58
    -6 -11 6 0.28
    -6 -11 6 0.26
    5 11 -6 -0.11
    -5 -11 6 0.1
    -5 -11 6 -0.43
    4 11 -6 -0.13
    -4 -11 6 0.14
    -4 -11 6 -0.12
    3 11 -6 4.05
    -3 -11 6 5.88
    -3 -11 6 6.48
    2 11 -6 0.04
    2 11 -6 0.17
    -2 -11 6 0.13
    -2 -11 6 0.08
    -2 -11 6 0.37
    1 11 -6 -0.02
    1 11 -6 0.22
    1 11 -6 -0.1
    -1 -11 6 -0.13
    -1 -11 6 0.16
    -1 -11 6 0.11
    0 11 -6 5.21
    0 11 -6 5.49
    0 11 -6 5.74
    0 -11 6 5.55
    0 -11 6 4.92
    0 -11 6 4.74
    -1 11 -6 0.71
    -1 11 -6 0.38
    -1 11 -6 0.66
    1 -11 6 0.51
    1 -11 6 0.89
    1 -11 6 0.65
    -2 11 -6 0.02
    -2 11 -6 0.04
    -2 11 -6 -0.19
    2 -11 6 0.11
    2 -11 6 0.29
    2 -11 6 0.29
    -3 11 -6 0.89
    -3 11 -6 0.93
    3 -11 6 1.08
    3 -11 6 0.88
    3 -11 6 0.93
    -4 11 -6 2.92
    -4 11 -6 2.48
    4 -11 6 2.75
    -5 11 -6 1.24
    -5 11 -6 1.36
    5 -11 6 1.34
    -6 11 -6 1.21
    -6 11 -6 1.49
    6 -11 6 1.51
    -7 11 -6 5.38
    -7 11 -6 5.94
    7 -11 6 6.99
    -8 11 -6 1.72
    -8 11 -6 1
    -9 11 -6 1.83
    -9 11 -6 2.41
    -10 11 -6 0.15
    -10 11 -6 0.02
    -11 11 -6 0.02
    -11 11 -6 0.19
    -9 -10 6 -0.01
    -9 -10 6 -0.29
    -8 -10 6 -0.18
    -8 -10 6 0.17
    7 10 -6 0.73
    -7 -10 6 1.14
    -7 -10 6 1.01
    6 10 -6 2.52
    -6 -10 6 3.51
    -6 -10 6 3
    5 10 -6 0.44
    -5 -10 6 0.39
    -5 -10 6 0.44
    4 10 -6 -0.33
    -4 -10 6 -0.02
    -4 -10 6 0.13
    3 10 -6 -0.03
    3 10 -6 0.08
    -3 -10 6 0.24
    -3 -10 6 -0.06
    -3 -10 6 0.21
    2 10 -6 3.95
    2 10 -6 3.38
    -2 -10 6 4.25
    -2 -10 6 3.8
    -2 -10 6 3.97
    1 10 -6 22.58
    1 10 -6 21.67
    1 10 -6 23.44
    -1 -10 6 22.44
    -1 -10 6 21.25
    -1 -10 6 21.82
    0 10 -6 0.77
    0 10 -6 0.65
    0 10 -6 0.74
    0 -10 6 0.87
    0 -10 6 0.37
    0 -10 6 0.45
    -1 10 -6 -0.16
    -1 10 -6 -0.02
    -1 10 -6 0.05
    -1 10 -6 0.05
    1 -10 6 0.15
    1 -10 6 0.03
    1 -10 6 0.12
    -2 10 -6 1.01
    -2 10 -6 0.95
    -2 10 -6 1.18
    -2 10 -6 1.51
    2 -10 6 0.9
    2 -10 6 1.18
    2 -10 6 1.1
    -3 10 -6 1.88
    -3 10 -6 1.26
    -3 10 -6 2.06
    3 -10 6 1.78
    3 -10 6 1.62
    3 -10 6 1.5
    -4 10 -6 2.63
    -4 10 -6 2.4
    4 -10 6 2.42
    4 -10 6 2.21
    4 -10 6 2.52
    -5 10 -6 10.12
    -5 10 -6 9.36
    5 -10 6 9.65
    -6 10 -6 -0.3
    -6 10 -6 -0.12
    6 -10 6 0.08
    -7 10 -6 0.12
    -7 10 -6 -0.04
    7 -10 6 0.09
    -8 10 -6 2.07
    -8 10 -6 1.97
    -9 10 -6 1.2
    -9 10 -6 1.09
    -10 10 -6 -0.24
    -10 10 -6 0.2
    -11 10 -6 2.68
    -11 10 -6 3
    -12 10 -6 0.6
    -12 10 -6 0.62
    -10 -9 6 0.17
    -10 -9 6 0.12
    -9 -9 6 -0.04
    -9 -9 6 -0.16
    -8 -9 6 0.67
    -8 -9 6 0.98
    7 9 -6 2.31
    -7 -9 6 2.75
    -7 -9 6 2.12
    6 9 -6 -0.3
    -6 -9 6 -0.12
    -6 -9 6 -0.03
    -6 -9 6 -0.1
    5 9 -6 0.16
    -5 -9 6 0.12
    -5 -9 6 -0.02
    4 9 -6 1.68
    4 9 -6 1.26
    -4 -9 6 1.47
    -4 -9 6 1.51
    3 9 -6 3.78
    3 9 -6 4.45
    -3 -9 6 4.26
    -3 -9 6 4.72
    -3 -9 6 4.7
    -3 -9 6 4.6
    2 9 -6 3.05
    2 9 -6 3.31
    2 9 -6 3.29
    -2 -9 6 2.85
    -2 -9 6 3.13
    -2 -9 6 3.53
    -2 -9 6 2.96
    1 9 -6 5.31
    1 9 -6 5.12
    1 9 -6 5.12
    -1 -9 6 5.39
    -1 -9 6 6.44
    -1 -9 6 6.14
    -1 -9 6 5.14
    0 9 -6 2.12
    0 9 -6 1.72
    0 9 -6 1.8
    0 -9 6 1.65
    0 -9 6 2.11
    0 -9 6 1.5
    -1 9 -6 2.88
    -1 9 -6 2.72
    -1 9 -6 3.09
    -1 9 -6 2.91
    1 -9 6 2.59
    1 -9 6 2.52
    1 -9 6 2.69
    -2 9 -6 4.62
    -2 9 -6 4.77
    -2 9 -6 4.52
    2 -9 6 4.57
    2 -9 6 4.49
    2 -9 6 5.23
    -3 9 -6 6.96
    -3 9 -6 7.07
    -3 9 -6 7.35
    3 -9 6 7.52
    3 -9 6 6.64
    3 -9 6 7.23
    -4 9 -6 0.96
    -4 9 -6 0.98
    -4 9 -6 1.46
    4 -9 6 1.55
    4 -9 6 1.16
    4 -9 6 1.09
    -5 9 -6 0.66
    -5 9 -6 0.76
    -5 9 -6 0.66
    5 -9 6 0.2
    5 -9 6 0.32
    5 -9 6 0.39
    -6 9 -6 3.24
    -6 9 -6 3
    6 -9 6 3.64
    -7 9 -6 1.32
    -7 9 -6 1.3
    7 -9 6 0.92
    -8 9 -6 0.66
    -8 9 -6 0.92
    8 -9 6 0.65
    -9 9 -6 1.06
    -9 9 -6 0.37
    -10 9 -6 0.26
    -10 9 -6 0.53
    -11 9 -6 6.23
    -11 9 -6 5.75
    -12 9 -6 3
    -12 9 -6 2.65
    -11 -8 6 -0.09
    -11 -8 6 0.13
    -10 -8 6 0.28
    -10 -8 6 0.29
    -9 -8 6 -0.02
    -9 -8 6 0.24
    -8 -8 6 0.35
    -8 -8 6 0.21
    7 8 -6 1.86
    -7 -8 6 1.68
    -7 -8 6 1.43
    -7 -8 6 1.72
    6 8 -6 -0.13
    -6 -8 6 -0.1
    -6 -8 6 0.05
    -6 -8 6 0.17
    5 8 -6 2.73
    -5 -8 6 2.16
    -5 -8 6 2.43
    -5 -8 6 2.26
    4 8 -6 1.09
    4 8 -6 0.58
    -4 -8 6 0.75
    -4 -8 6 0.62
    -4 -8 6 1
    3 8 -6 -0.03
    3 8 -6 0.11
    -3 -8 6 0.14
    -3 -8 6 0.09
    -3 -8 6 -0.24
    -3 -8 6 0.13
    -3 -8 6 0.02
    2 8 -6 2.27
    2 8 -6 1.87
    2 8 -6 2.02
    -2 -8 6 1.96
    -2 -8 6 2.13
    -2 -8 6 1.98
    -2 -8 6 1.88
    -2 -8 6 1.97
    1 8 -6 5.82
    1 8 -6 7.17
    1 8 -6 6.25
    -1 -8 6 5.91
    -1 -8 6 6.06
    -1 -8 6 7.27
    -1 -8 6 6.06
    -1 -8 6 6.01
    0 8 -6 3.8
    0 8 -6 4.06
    0 8 -6 3.24
    0 8 -6 3.43
    0 -8 6 3.65
    0 -8 6 4.01
    0 -8 6 3.86
    0 -8 6 3.67
    -1 8 -6 7.61
    -1 8 -6 7.24
    -1 8 -6 7.19
    1 -8 6 7.69
    1 -8 6 7.49
    1 -8 6 7.23
    -2 8 -6 5.25
    -2 8 -6 5.03
    -2 8 -6 4.95
    2 -8 6 4.71
    2 -8 6 4.52
    2 -8 6 5.07
    -3 8 -6 6.95
    -3 8 -6 7.97
    -3 8 -6 7.37
    3 -8 6 8.4
    3 -8 6 8.33
    3 -8 6 7.35
    3 -8 6 7.56
    -4 8 -6 2.36
    -4 8 -6 2.31
    -4 8 -6 2.1
    4 -8 6 1.84
    4 -8 6 2.14
    4 -8 6 2.05
    -5 8 -6 0.78
    -5 8 -6 0.56
    -5 8 -6 0.49
    5 -8 6 0.45
    5 -8 6 0.67
    5 -8 6 0.31
    -6 8 -6 2.53
    -6 8 -6 2.44
    -6 8 -6 2.22
    6 -8 6 2.71
    6 -8 6 3.08
    6 -8 6 3.12
    -7 8 -6 0.12
    -7 8 -6 -0.01
    7 -8 6 0.13
    -8 8 -6 0.37
    -8 8 -6 0.39
    8 -8 6 0.4
    -9 8 -6 1.51
    -9 8 -6 1.57
    -10 8 -6 0.47
    -10 8 -6 0.46
    -11 8 -6 0.64
    -11 8 -6 0.38
    -12 8 -6 0.99
    -12 8 -6 1.38
    -11 -7 6 0.18
    -11 -7 6 -0.03
    -10 -7 6 0.89
    -10 -7 6 0.44
    -9 -7 6 0.88
    -9 -7 6 0.89
    -8 -7 6 -0.16
    -8 -7 6 0.22
    7 7 -6 0.52
    -7 -7 6 0.73
    -7 -7 6 0.81
    -7 -7 6 1.01
    6 7 -6 -0.09
    -6 -7 6 0.25
    -6 -7 6 0.04
    -6 -7 6 0.11
    5 7 -6 0.11
    5 7 -6 0.12
    -5 -7 6 0.06
    -5 -7 6 0.06
    -5 -7 6 0.29
    -5 -7 6 0.04
    4 7 -6 0.63
    4 7 -6 0.1
    -4 -7 6 0.42
    -4 -7 6 0.26
    -4 -7 6 0.26
    -4 -7 6 0.34
    -4 -7 6 0.42
    3 7 -6 3.16
    3 7 -6 3.4
    3 7 -6 3.35
    -3 -7 6 3.8
    -3 -7 6 3.36
    -3 -7 6 3.42
    -3 -7 6 3.22
    -3 -7 6 3.78
    2 7 -6 1.56
    2 7 -6 1.35
    2 7 -6 1.06
    -2 -7 6 1.23
    -2 -7 6 1.33
    -2 -7 6 0.97
    -2 -7 6 1.15
    1 7 -6 1.53
    1 7 -6 1.33
    1 7 -6 1.15
    -1 -7 6 1.58
    -1 -7 6 1.23
    -1 -7 6 0.93
    -1 -7 6 1.45
    0 7 -6 1.08
    0 7 -6 1.09
    0 7 -6 0.93
    0 7 -6 0.86
    0 -7 6 0.78
    0 -7 6 0.91
    0 -7 6 1.03
    -1 7 -6 1.88
    -1 7 -6 2.12
    -1 7 -6 2.39
    1 -7 6 2.26
    1 -7 6 2.4
    1 -7 6 1.93
    -2 7 -6 1.82
    -2 7 -6 1.88
    -2 7 -6 1.76
    2 -7 6 1.83
    2 -7 6 2.14
    -3 7 -6 1.37
    -3 7 -6 1.17
    -3 7 -6 1.3
    3 -7 6 1.14
    3 -7 6 1.04
    3 -7 6 1.33
    -4 7 -6 1.87
    -4 7 -6 1.52
    -4 7 -6 1.7
    4 -7 6 1.42
    4 -7 6 1.51
    -5 7 -6 -0.17
    -5 7 -6 -0.01
    -5 7 -6 -0.04
    5 -7 6 0.03
    5 -7 6 0.02
    -6 7 -6 1.24
    -6 7 -6 1.2
    -6 7 -6 1.09
    6 -7 6 0.92
    6 -7 6 1.28
    6 -7 6 0.72
    -7 7 -6 -0.22
    -7 7 -6 0.23
    -7 7 -6 0.07
    7 -7 6 -0.07
    7 -7 6 0.13
    7 -7 6 0.06
    -8 7 -6 0.03
    -8 7 -6 0.39
    8 -7 6 0.27
    -9 7 -6 0.06
    -9 7 -6 -0.09
    -10 7 -6 1.36
    -10 7 -6 1.29
    -11 7 -6 0.52
    -11 7 -6 1
    -12 7 -6 1.03
    -12 7 -6 0.9
    -13 7 -6 0.79
    -13 7 -6 0.25
    -12 -6 6 0.52
    -12 -6 6 0.69
    -11 -6 6 -0.36
    -11 -6 6 -0.18
    -10 -6 6 -0.19
    -10 -6 6 0.19
    -9 -6 6 0.28
    -9 -6 6 -0.09
    8 6 -6 0.67
    -8 -6 6 0.39
    -8 -6 6 0.63
    -8 -6 6 0.33
    7 6 -6 2.03
    -7 -6 6 2.56
    -7 -6 6 2.57
    -7 -6 6 1.74
    6 6 -6 1.11
    6 6 -6 1.08
    -6 -6 6 1.17
    -6 -6 6 0.85
    -6 -6 6 1.04
    -6 -6 6 1.12
    5 6 -6 4.63
    5 6 -6 4.29
    -5 -6 6 4.62
    -5 -6 6 4.9
    -5 -6 6 4.64
    -5 -6 6 4.35
    -5 -6 6 5.03
    -5 -6 6 5.02
    4 6 -6 3.55
    -4 -6 6 3.36
    -4 -6 6 3.52
    -4 -6 6 3.38
    -4 -6 6 3.07
    -4 -6 6 3.31
    -4 -6 6 3.46
    3 6 -6 0.28
    3 6 -6 -0.1
    3 6 -6 0.02
    -3 -6 6 -0.03
    -3 -6 6 0.08
    -3 -6 6 -0.09
    -3 -6 6 -0.03
    2 6 -6 18.08
    2 6 -6 18.35
    2 6 -6 19.08
    -2 -6 6 19.61
    -2 -6 6 19.26
    -2 -6 6 20.42
    -2 -6 6 18.78
    1 6 -6 0.14
    1 6 -6 0.07
    1 6 -6 0.24
    1 6 -6 0.17
    -1 -6 6 0.05
    -1 -6 6 0.08
    -1 -6 6 0.17
    -1 -6 6 0.21
    0 6 -6 4.79
    0 6 -6 4.51
    0 6 -6 4.61
    0 -6 6 4.69
    0 -6 6 5.58
    0 -6 6 4.38
    0 -6 6 4.39
    -1 6 -6 15.27
    -1 6 -6 14.77
    -1 6 -6 14.53
    1 -6 6 15.63
    1 -6 6 14.37
    1 -6 6 14.79
    -2 6 -6 1.37
    -2 6 -6 1.08
    -2 6 -6 1.18
    2 -6 6 1.02
    2 -6 6 1.32
    2 -6 6 1.02
    2 -6 6 1.03
    -3 6 -6 0.21
    -3 6 -6 0.23
    -3 6 -6 0.29
    -3 6 -6 -0.03
    3 -6 6 0
    3 -6 6 0.13
    -4 6 -6 5.69
    -4 6 -6 5.47
    -4 6 -6 6.05
    -4 6 -6 5.55
    4 -6 6 5.51
    4 -6 6 6.04
    -5 6 -6 0.02
    -5 6 -6 0.03
    -5 6 -6 0.13
    -5 6 -6 0.04
    5 -6 6 0.07
    5 -6 6 0.01
    -6 6 -6 0.61
    -6 6 -6 0.76
    -6 6 -6 0.98
    -6 6 -6 0.65
    6 -6 6 0.82
    6 -6 6 0.63
    -7 6 -6 3.48
    -7 6 -6 3.56
    -7 6 -6 4.06
    7 -6 6 3.6
    7 -6 6 3.38
    7 -6 6 3.96
    -8 6 -6 0.07
    -8 6 -6 -0.04
    8 -6 6 -0.15
    -9 6 -6 2.7
    -9 6 -6 3.12
    9 -6 6 2.59
    -10 6 -6 0.2
    -10 6 -6 0.31
    -11 6 -6 -0.07
    -11 6 -6 -0.24
    -12 6 -6 -0.05
    -12 6 -6 0.2
    -13 6 -6 3.21
    -13 6 -6 3.1
    -12 -5 6 0.38
    -12 -5 6 0.32
    -11 -5 6 1.49
    -11 -5 6 2.47
    -10 -5 6 0.29
    -10 -5 6 0.22
    -9 -5 6 0.36
    -9 -5 6 0
    8 5 -6 -0.05
    -8 -5 6 0
    -8 -5 6 -0.12
    -8 -5 6 -0.05
    7 5 -6 23.88
    7 5 -6 24.21
    -7 -5 6 24.13
    -7 -5 6 25.23
    -7 -5 6 23.3
    -7 -5 6 23.34
    -7 -5 6 24.02
    6 5 -6 2.72
    6 5 -6 3.27
    -6 -5 6 2.72
    -6 -5 6 3
    -6 -5 6 2.48
    -6 -5 6 3.32
    -6 -5 6 2.66
    5 5 -6 1.86
    5 5 -6 1.41
    -5 -5 6 1.32
    -5 -5 6 1.66
    -5 -5 6 1.23
    -5 -5 6 1.91
    -5 -5 6 1.37
    4 5 -6 4.07
    4 5 -6 4.09
    4 5 -6 4.02
    -4 -5 6 4.18
    -4 -5 6 4.81
    -4 -5 6 4.61
    -4 -5 6 4.46
    -4 -5 6 4.39
    3 5 -6 10.23
    3 5 -6 11.57
    -3 -5 6 10.72
    -3 -5 6 9.57
    -3 -5 6 10.74
    2 5 -6 0.3
    2 5 -6 0.31
    2 5 -6 0.26
    -2 -5 6 0.14
    -2 -5 6 0.26
    -2 -5 6 0.2
    -2 -5 6 0.08
    1 5 -6 1.68
    1 5 -6 1.69
    1 5 -6 1.64
    1 5 -6 1.52
    -1 -5 6 1.62
    -1 -5 6 1.4
    -1 -5 6 1.79
    -1 -5 6 1.51
    0 5 -6 3.65
    0 5 -6 4.27
    0 5 -6 4.14
    0 -5 6 4.12
    0 -5 6 4.25
    0 -5 6 3.97
    0 -5 6 3.78
    -1 5 -6 6.79
    -1 5 -6 6.78
    -1 5 -6 7.32
    -1 5 -6 6.63
    1 -5 6 6.99
    1 -5 6 6.12
    1 -5 6 6.45
    1 -5 6 8.18
    -2 5 -6 12.57
    -2 5 -6 13.98
    -2 5 -6 11.77
    -2 5 -6 13
    2 -5 6 12.13
    2 -5 6 12.65
    2 -5 6 12.45
    2 -5 6 12.5
    -3 5 -6 5.81
    -3 5 -6 5.67
    -3 5 -6 5.34
    -3 5 -6 5.56
    3 -5 6 5.02
    3 -5 6 5.72
    3 -5 6 5.33
    -4 5 -6 0.6
    -4 5 -6 0.69
    -4 5 -6 0.44
    -4 5 -6 0.62
    4 -5 6 0.59
    4 -5 6 0.62
    -5 5 -6 0.13
    -5 5 -6 -0.09
    -5 5 -6 0
    -5 5 -6 -0.05
    5 -5 6 0.06
    5 -5 6 0.1
    -6 5 -6 3.28
    -6 5 -6 2.89
    -6 5 -6 3.3
    -6 5 -6 2.88
    -6 5 -6 2.57
    6 -5 6 2.98
    6 -5 6 2.97
    -7 5 -6 0.73
    -7 5 -6 0.71
    -7 5 -6 0.44
    -7 5 -6 0.77
    -7 5 -6 0.56
    7 -5 6 0.95
    7 -5 6 0.93
    -8 5 -6 2.38
    -8 5 -6 2.73
    -8 5 -6 2.34
    8 -5 6 2.9
    8 -5 6 3.34
    -9 5 -6 3.34
    -9 5 -6 2.88
    9 -5 6 3.76
    -10 5 -6 2.15
    -10 5 -6 2.07
    -11 5 -6 -0.06
    -11 5 -6 0.19
    -12 5 -6 -0.33
    -12 5 -6 0.15
    -13 5 -6 0.31
    -13 5 -6 -0.11
    -13 -4 6 -0.19
    -13 -4 6 -0.11
    -12 -4 6 0.2
    -12 -4 6 -0.01
    -11 -4 6 0.04
    -11 -4 6 -0.08
    -10 -4 6 0.31
    -10 -4 6 0.66
    -9 -4 6 0.2
    -9 -4 6 0.5
    -9 -4 6 0.4
    8 4 -6 1.45
    -8 -4 6 1.65
    -8 -4 6 1.65
    -8 -4 6 1.86
    -8 -4 6 1.41
    7 4 -6 34.43
    7 4 -6 34.88
    -7 -4 6 36.55
    -7 -4 6 35.91
    -7 -4 6 34.19
    -7 -4 6 35.92
    6 4 -6 1.62
    6 4 -6 1.45
    -6 -4 6 1.43
    -6 -4 6 1.63
    -6 -4 6 1.63
    -6 -4 6 1.49
    -6 -4 6 1.29
    5 4 -6 1.18
    5 4 -6 1.38
    -5 -4 6 1.15
    -5 -4 6 1.23
    -5 -4 6 1.26
    -5 -4 6 1.56
    -5 -4 6 1.3
    4 4 -6 1.21
    4 4 -6 1.24
    4 4 -6 1.03
    -4 -4 6 0.93
    -4 -4 6 0.67
    -4 -4 6 1.15
    -4 -4 6 1.12
    3 4 -6 0.33
    3 4 -6 0.23
    3 4 -6 0.3
    -3 -4 6 0.53
    -3 -4 6 0.51
    -3 -4 6 0.44
    -3 -4 6 0.55
    2 4 -6 22.4
    2 4 -6 22.98
    2 4 -6 22.54
    -2 -4 6 23.68
    -2 -4 6 21.53
    -2 -4 6 21.84
    -2 -4 6 23.92
    1 4 -6 0.84
    1 4 -6 0.72
    1 4 -6 0.76
    1 4 -6 0.72
    1 4 -6 0.78
    -1 -4 6 0.8
    -1 -4 6 0.71
    -1 -4 6 0.85
    -1 -4 6 0.71
    0 4 -6 0.15
    0 4 -6 0.05
    0 4 -6 -0.03
    0 4 -6 0.19
    0 -4 6 -0.03
    0 -4 6 0.16
    0 -4 6 0.08
    0 -4 6 0.16
    -1 4 -6 10.95
    -1 4 -6 10.49
    -1 4 -6 10.96
    -1 4 -6 10.89
    1 -4 6 11.05
    1 -4 6 10.44
    1 -4 6 11.85
    1 -4 6 11.07
    1 -4 6 10.7
    -2 4 -6 0.34
    -2 4 -6 0.42
    -2 4 -6 0.02
    -2 4 -6 0.29
    2 -4 6 0.28
    2 -4 6 0.36
    2 -4 6 0.28
    2 -4 6 0.29
    2 -4 6 0.32
    -3 4 -6 0.73
    -3 4 -6 0.48
    -3 4 -6 0.44
    -3 4 -6 0.76
    3 -4 6 0.87
    3 -4 6 0.55
    3 -4 6 0.82
    -4 4 -6 1.73
    -4 4 -6 1.26
    -4 4 -6 1.65
    -4 4 -6 2.09
    -4 4 -6 1.85
    4 -4 6 1.8
    4 -4 6 1.61
    -5 4 -6 0.51
    -5 4 -6 0.56
    -5 4 -6 0.58
    -5 4 -6 0.61
    -5 4 -6 0.44
    5 -4 6 0.5
    -6 4 -6 1.49
    -6 4 -6 1.59
    -6 4 -6 1.76
    -6 4 -6 2
    6 -4 6 1.6
    6 -4 6 1.38
    -7 4 -6 0.43
    -7 4 -6 0.07
    -7 4 -6 0.11
    -7 4 -6 0.02
    7 -4 6 0.05
    7 -4 6 0.27
    -8 4 -6 0.12
    -8 4 -6 0.05
    -8 4 -6 0.11
    8 -4 6 -0.03
    8 -4 6 0.09
    -9 4 -6 1.12
    -9 4 -6 1.3
    9 -4 6 1.31
    9 -4 6 1.62
    -10 4 -6 1.72
    -10 4 -6 1.28
    -11 4 -6 4.43
    -11 4 -6 4.47
    -12 4 -6 0.77
    -12 4 -6 0.93
    -13 4 -6 0.7
    -13 4 -6 0.95
    -13 -3 6 1.15
    -13 -3 6 1.37
    -12 -3 6 0.32
    -12 -3 6 0.38
    -11 -3 6 0.13
    -11 -3 6 0.16
    -10 -3 6 0.49
    -10 -3 6 0.77
    -9 -3 6 0.06
    -9 -3 6 0.18
    -9 -3 6 0.05
    -9 -3 6 0.07
    8 3 -6 0.03
    -8 -3 6 0.21
    -8 -3 6 0
    -8 -3 6 0.05
    -8 -3 6 0.11
    -8 -3 6 0.01
    -8 -3 6 0.09
    -8 -3 6 -0.11
    7 3 -6 -0.14
    -7 -3 6 0.04
    -7 -3 6 0.02
    -7 -3 6 0.04
    -7 -3 6 0.16
    -7 -3 6 0.07
    -7 -3 6 0.06
    6 3 -6 5.49
    6 3 -6 5.85
    -6 -3 6 4.81
    -6 -3 6 5.69
    -6 -3 6 5.47
    -6 -3 6 5.63
    -6 -3 6 5.71
    5 3 -6 4.47
    5 3 -6 4.52
    -5 -3 6 4.12
    -5 -3 6 4.67
    -5 -3 6 4.26
    -5 -3 6 4.22
    4 3 -6 3.04
    4 3 -6 2.48
    4 3 -6 2.03
    4 3 -6 2.54
    -4 -3 6 2.32
    -4 -3 6 2.35
    -4 -3 6 2.42
    -4 -3 6 2
    -4 -3 6 2.47
    3 3 -6 5.4
    3 3 -6 5.13
    3 3 -6 4.98
    3 3 -6 4.91
    3 3 -6 4.55
    -3 -3 6 4.83
    -3 -3 6 4.2
    -3 -3 6 4.89
    -3 -3 6 4.84
    2 3 -6 68.33
    2 3 -6 67.55
    2 3 -6 66.57
    2 3 -6 69.04
    -2 -3 6 65.29
    -2 -3 6 63.96
    -2 -3 6 67
    -2 -3 6 70.69
    1 3 -6 6.84
    1 3 -6 6.76
    1 3 -6 6.87
    1 3 -6 7.06
    -1 -3 6 6.43
    -1 -3 6 6.45
    -1 -3 6 6.4
    -1 -3 6 6.43
    0 3 -6 8.25
    0 3 -6 8.43
    0 3 -6 8.95
    0 3 -6 9.22
    0 -3 6 8.24
    0 -3 6 8.33
    0 -3 6 8.54
    0 -3 6 8.85
    0 -3 6 8.75
    -1 3 -6 0.71
    -1 3 -6 0.57
    -1 3 -6 0.52
    -1 3 -6 0.75
    1 -3 6 0.63
    1 -3 6 0.75
    1 -3 6 0.7
    1 -3 6 0.92
    1 -3 6 0.66
    -2 3 -6 1.49
    -2 3 -6 1.86
    -2 3 -6 1.83
    -2 3 -6 1.88
    2 -3 6 1.39
    2 -3 6 1.85
    2 -3 6 1.71
    2 -3 6 1.94
    -3 3 -6 11.97
    -3 3 -6 11.58
    -3 3 -6 11.61
    -3 3 -6 11.78
    -3 3 -6 13.68
    3 -3 6 11
    3 -3 6 11.45
    3 -3 6 12.97
    -4 3 -6 0.07
    -4 3 -6 0.02
    -4 3 -6 0.24
    -4 3 -6 -0.02
    -4 3 -6 0.14
    4 -3 6 0.25
    4 -3 6 0.14
    -5 3 -6 -0.18
    -5 3 -6 -0.11
    -5 3 -6 -0.07
    -5 3 -6 0.26
    5 -3 6 -0.08
    5 -3 6 0.12
    -6 3 -6 3.82
    -6 3 -6 3.95
    -6 3 -6 3.82
    -6 3 -6 4.29
    6 -3 6 3.55
    6 -3 6 4.42
    -7 3 -6 0.1
    -7 3 -6 -0.03
    -7 3 -6 0.04
    -7 3 -6 0.04
    7 -3 6 0.04
    7 -3 6 -0.1
    -8 3 -6 -0.03
    -8 3 -6 0.24
    -8 3 -6 0.32
    8 -3 6 0.25
    8 -3 6 0.36
    -9 3 -6 0.01
    -9 3 -6 0.08
    9 -3 6 0.37
    -10 3 -6 3.93
    -10 3 -6 4.07
    -11 3 -6 3.28
    -11 3 -6 3.45
    -12 3 -6 0.33
    -12 3 -6 0.14
    -13 3 -6 0.06
    -13 3 -6 0.13
    -13 3 -6 -0.01
    -13 -2 6 0.05
    -13 -2 6 -0.03
    -12 -2 6 1.24
    -12 -2 6 1.03
    -11 -2 6 0.01
    -11 -2 6 -0.02
    -10 -2 6 1.42
    -10 -2 6 1.39
    -10 -2 6 1.15
    -10 -2 6 0.96
    -9 -2 6 4.24
    -9 -2 6 3.46
    -9 -2 6 3.69
    -9 -2 6 4.09
    -9 -2 6 3.9
    -9 -2 6 3.63
    8 2 -6 0.06
    -8 -2 6 0.12
    -8 -2 6 0.29
    -8 -2 6 0.12
    -8 -2 6 0.02
    -8 -2 6 0.11
    -8 -2 6 0.1
    -7 -2 6 0.28
    -7 -2 6 0.42
    -7 -2 6 0.3
    -7 -2 6 0.5
    -7 -2 6 0.37
    6 2 -6 3.58
    6 2 -6 3.08
    -6 -2 6 3.83
    -6 -2 6 3.14
    -6 -2 6 3.7
    -6 -2 6 3.4
    -6 -2 6 3.29
    5 2 -6 6.43
    5 2 -6 6.08
    5 2 -6 5.83
    -5 -2 6 6.42
    -5 -2 6 5.6
    -5 -2 6 6.53
    -5 -2 6 6.03
    -5 -2 6 6.38
    4 2 -6 0.36
    4 2 -6 0.37
    4 2 -6 0.61
    4 2 -6 0.6
    4 2 -6 0.54
    -4 -2 6 0.73
    -4 -2 6 0.61
    -4 -2 6 0.66
    -4 -2 6 0.59
    -4 -2 6 0.82
    3 2 -6 5.82
    3 2 -6 5.6
    3 2 -6 5.61
    3 2 -6 5.87
    3 2 -6 5.67
    3 2 -6 5.69
    -3 -2 6 5.56
    -3 -2 6 5.8
    -3 -2 6 5.54
    -3 -2 6 5.96
    2 2 -6 0.81
    2 2 -6 0.51
    2 2 -6 0.61
    2 2 -6 0.6
    2 2 -6 0.61
    -2 -2 6 0.72
    -2 -2 6 0.72
    -2 -2 6 0.45
    1 2 -6 4.29
    1 2 -6 4.78
    1 2 -6 4.53
    -1 -2 6 4.58
    -1 -2 6 4.43
    -1 -2 6 4.44
    -1 -2 6 3.67
    0 2 -6 2.33
    0 2 -6 2.36
    0 2 -6 1.96
    0 2 -6 2.2
    0 -2 6 2.24
    0 -2 6 2.38
    0 -2 6 2.07
    0 -2 6 1.82
    0 -2 6 2.09
    -1 2 -6 23.38
    -1 2 -6 21.35
    -1 2 -6 20.84
    -1 2 -6 22.05
    -1 2 -6 23.22
    1 -2 6 23.17
    1 -2 6 21.57
    1 -2 6 22.02
    1 -2 6 21.61
    1 -2 6 22.3
    -2 2 -6 3.26
    -2 2 -6 3.94
    -2 2 -6 3.86
    -2 2 -6 3.42
    -2 2 -6 3.87
    2 -2 6 3.62
    2 -2 6 3.75
    2 -2 6 3.92
    2 -2 6 3.09
    -3 2 -6 34.06
    -3 2 -6 33.61
    -3 2 -6 37.6
    -3 2 -6 34.99
    -3 2 -6 35.7
    3 -2 6 33.69
    3 -2 6 38.08
    3 -2 6 35.64
    -4 2 -6 1.18
    -4 2 -6 1.65
    -4 2 -6 1.77
    -4 2 -6 1.98
    4 -2 6 1.74
    4 -2 6 1.41
    4 -2 6 1.59
    -5 2 -6 3.32
    -5 2 -6 3.22
    -5 2 -6 3.11
    -5 2 -6 3.59
    5 -2 6 2.89
    5 -2 6 3.57
    -6 2 -6 0.03
    -6 2 -6 0.06
    -6 2 -6 -0.12
    -6 2 -6 -0.08
    6 -2 6 0
    6 -2 6 -0.03
    -7 2 -6 0.3
    -7 2 -6 0.29
    -7 2 -6 0.36
    7 -2 6 0.29
    7 -2 6 0.5
    -8 2 -6 0.08
    -8 2 -6 0.14
    -8 2 -6 0
    8 -2 6 0.13
    8 -2 6 0.3
    -9 2 -6 2.2
    -9 2 -6 2.44
    9 -2 6 2.69
    -10 2 -6 0.33
    -10 2 -6 0.61
    10 -2 6 0.46
    -11 2 -6 0.96
    -11 2 -6 1.73
    -12 2 -6 0.3
    -12 2 -6 0.39
    -12 2 -6 0.23
    -13 2 -6 0.3
    -13 2 -6 -0.09
    -13 2 -6 0.63
    -14 -1 6 0.55
    -14 -1 6 0.72
    -13 -1 6 0
    -13 -1 6 -0.17
    -13 -1 6 -0.02
    -12 -1 6 0.56
    -12 -1 6 0.71
    -12 -1 6 1
    -11 -1 6 0.55
    -11 -1 6 0.5
    -11 -1 6 0.19
    -10 -1 6 0.83
    -10 -1 6 0.92
    -10 -1 6 1.02
    -10 -1 6 0.81
    -10 -1 6 1.22
    -10 -1 6 0.82
    -9 -1 6 8.78
    -9 -1 6 9.11
    -9 -1 6 8.78
    -9 -1 6 8.39
    -9 -1 6 8.33
    -9 -1 6 9.42
    -9 -1 6 8.4
    -8 -1 6 13.05
    -8 -1 6 13.1
    -8 -1 6 12.96
    -8 -1 6 13.24
    -8 -1 6 13.57
    -8 -1 6 12.85
    -8 -1 6 12.86
    7 1 -6 0.03
    7 1 -6 -0.06
    -7 -1 6 0.12
    -7 -1 6 0.16
    -7 -1 6 0.01
    -7 -1 6 -0.03
    -7 -1 6 0.09
    -7 -1 6 0.01
    6 1 -6 7.4
    -6 -1 6 7.59
    -6 -1 6 7.2
    -6 -1 6 7.62
    -6 -1 6 7.07
    -6 -1 6 7.7
    5 1 -6 0.9
    5 1 -6 0.97
    5 1 -6 0.87
    -5 -1 6 0.66
    -5 -1 6 0.87
    -5 -1 6 0.85
    -5 -1 6 0.76
    -5 -1 6 0.74
    4 1 -6 16.27
    4 1 -6 15.81
    4 1 -6 16.2
    4 1 -6 15.16
    4 1 -6 15.54
    -4 -1 6 16.09
    -4 -1 6 15.32
    -4 -1 6 15.72
    -4 -1 6 15.74
    -4 -1 6 15.43
    3 1 -6 11.39
    3 1 -6 11.13
    3 1 -6 11.51
    3 1 -6 11.74
    3 1 -6 11.95
    3 1 -6 11.43
    -3 -1 6 10.76
    -3 -1 6 11.76
    -3 -1 6 11.94
    -3 -1 6 11.21
    2 1 -6 0.57
    2 1 -6 0.5
    2 1 -6 0.17
    2 1 -6 0.4
    2 1 -6 0.21
    -2 -1 6 0.24
    -2 -1 6 0.35
    -2 -1 6 0.21
    -2 -1 6 0.3
    1 1 -6 -0.03
    1 1 -6 0.01
    1 1 -6 -0.04
    1 1 -6 -0.13
    -1 -1 6 -0.05
    -1 -1 6 0.1
    -1 -1 6 -0.09
    -1 -1 6 -0.04
    -1 -1 6 -0.04
    0 1 -6 0.45
    0 1 -6 0.4
    0 1 -6 0.45
    0 1 -6 0.32
    0 1 -6 0.53
    0 -1 6 0.42
    0 -1 6 0.48
    0 -1 6 0.38
    0 -1 6 0.48
    0 -1 6 0.52
    -1 1 -6 3.86
    -1 1 -6 3.92
    -1 1 -6 4.19
    -1 1 -6 4.22
    -1 1 -6 3.47
    1 -1 6 4.02
    1 -1 6 4.05
    1 -1 6 4.35
    1 -1 6 3.7
    -2 1 -6 9.38
    -2 1 -6 11.16
    -2 1 -6 9.99
    -2 1 -6 10.34
    -2 1 -6 10.32
    2 -1 6 10.21
    2 -1 6 10.19
    2 -1 6 9.75
    2 -1 6 11.49
    -3 1 -6 66.35
    -3 1 -6 65.82
    -3 1 -6 62.74
    -3 1 -6 59.54
    3 -1 6 64.57
    3 -1 6 64.32
    3 -1 6 64.6
    -4 1 -6 5.44
    -4 1 -6 5.56
    -4 1 -6 5.5
    -4 1 -6 4.91
    4 -1 6 5.46
    4 -1 6 4.93
    4 -1 6 5.23
    -5 1 -6 0.79
    -5 1 -6 0.3
    -5 1 -6 0.35
    -5 1 -6 0.49
    5 -1 6 0.46
    5 -1 6 0.55
    -6 1 -6 0.09
    -6 1 -6 0.01
    -6 1 -6 0.12
    6 -1 6 -0.02
    6 -1 6 0.13
    -7 1 -6 1.76
    -7 1 -6 1.4
    -7 1 -6 1.2
    7 -1 6 1.74
    7 -1 6 1.43
    -8 1 -6 1.1
    -8 1 -6 1.17
    8 -1 6 1.23
    8 -1 6 0.85
    -9 1 -6 0.43
    -9 1 -6 0.23
    9 -1 6 0.32
    -10 1 -6 -0.14
    -10 1 -6 -0.08
    -10 1 -6 -0.03
    -11 1 -6 0.7
    -11 1 -6 0.56
    -11 1 -6 0.27
    -12 1 -6 -0.07
    -12 1 -6 -0.03
    -12 1 -6 0
    -13 1 -6 0.25
    -13 1 -6 -0.07
    -13 1 -6 0.04
    -14 0 6 0.29
    -14 0 6 0.2
    -13 0 6 0.07
    -13 0 6 0.66
    -12 0 6 2.59
    -12 0 6 2.6
    -12 0 6 2.52
    -11 0 6 -0.03
    -11 0 6 0.26
    -11 0 6 0.19
    -11 0 6 0.22
    -10 0 6 0.59
    -10 0 6 0.7
    -10 0 6 0.69
    -10 0 6 0.7
    -10 0 6 0.53
    -10 0 6 0.34
    -10 0 6 0.48
    -9 0 6 7.92
    -9 0 6 8
    -9 0 6 8.88
    -9 0 6 8.02
    -9 0 6 8.27
    -9 0 6 8.23
    -8 0 6 2.51
    -8 0 6 2.27
    -8 0 6 2.36
    -8 0 6 2.1
    -8 0 6 2.34
    -8 0 6 2.27
    -8 0 6 2.2
    -7 0 6 10.21
    -7 0 6 9.93
    -7 0 6 10.04
    -7 0 6 9.76
    -7 0 6 9.98
    -7 0 6 9.97
    -6 0 6 5.58
    -6 0 6 4.95
    -6 0 6 5.39
    -6 0 6 5.68
    -6 0 6 5.67
    -6 0 6 5.28
    5 0 -6 1.73
    5 0 -6 1.45
    -5 0 6 1.78
    -5 0 6 1.68
    -5 0 6 1.57
    -5 0 6 1.41
    -5 0 6 1.87
    -5 0 6 1.62
    4 0 -6 0.05
    4 0 -6 0.15
    4 0 -6 0.08
    4 0 -6 0.14
    4 0 -6 0.21
    -4 0 6 0.25
    -4 0 6 0.21
    -4 0 6 0.17
    -4 0 6 0.14
    -4 0 6 0.21
    3 0 -6 0.8
    3 0 -6 0.96
    3 0 -6 0.77
    3 0 -6 0.68
    3 0 -6 0.66
    -3 0 6 0.73
    -3 0 6 0.78
    -3 0 6 0.83
    -3 0 6 0.73
    2 0 -6 38.51
    2 0 -6 40.48
    2 0 -6 41.28
    2 0 -6 41.31
    2 0 -6 43.31
    2 0 -6 43.43
    -2 0 6 39.51
    -2 0 6 40.24
    -2 0 6 41.74
    -2 0 6 41.51
    -2 0 6 40.26
    1 0 -6 1.79
    1 0 -6 1.49
    1 0 -6 1.44
    -1 0 6 1.79
    -1 0 6 1.29
    -1 0 6 1.68
    -1 0 6 1.36
    -1 0 6 1.32
    0 0 -6 2.73
    0 0 -6 3.01
    0 0 -6 2.94
    0 0 -6 2.98
    0 0 -6 3.09
    0 0 6 2.94
    0 0 6 2.89
    0 0 6 2.75
    0 0 6 2.86
    0 0 6 2.77
    -1 0 -6 12.52
    -1 0 -6 12.53
    -1 0 -6 12.32
    -1 0 -6 11.96
    -1 0 -6 12.95
    1 0 6 12.95
    1 0 6 12.05
    1 0 6 11.95
    1 0 6 11.56
    -2 0 -6 8.76
    -2 0 -6 9.04
    -2 0 -6 9.3
    -2 0 -6 8.92
    2 0 6 8.88
    2 0 6 9.01
    2 0 6 8.61
    2 0 6 9.53
    -3 0 -6 5.75
    -3 0 -6 6.1
    -3 0 -6 5.55
    -3 0 -6 5.68
    3 0 6 6.08
    3 0 6 5.15
    3 0 6 6.14
    -4 0 -6 12.51
    -4 0 -6 12.14
    -4 0 -6 12.25
    -4 0 -6 12.61
    4 0 6 12.43
    4 0 6 11.43
    4 0 6 11.93
    -5 0 -6 0.49
    -5 0 -6 0.44
    -5 0 -6 0.84
    5 0 6 0.83
    5 0 6 0.67
    -6 0 -6 8.5
    -6 0 -6 9.23
    -6 0 -6 9.18
    6 0 6 7.35
    6 0 6 9.51
    -7 0 -6 0.8
    -7 0 -6 1.16
    -7 0 -6 1.03
    7 0 6 0.7
    7 0 6 0.48
    -8 0 -6 0.91
    -8 0 -6 0.72
    -8 0 -6 0.84
    8 0 6 1.1
    -9 0 -6 4.51
    -9 0 -6 5.18
    -9 0 -6 5.42
    9 0 6 4.26
    -10 0 -6 -0.16
    -10 0 -6 -0.11
    -10 0 -6 0.07
    -11 0 -6 0.22
    -11 0 -6 -0.01
    -11 0 -6 -0.43
    -12 0 -6 0.85
    -12 0 -6 0.88
    -12 0 -6 0.57
    -14 1 6 0
    -14 1 6 0.05
    -13 1 6 0.15
    -13 1 6 0.11
    -12 1 6 0.73
    -12 1 6 0.83
    -12 1 6 0.89
    -11 1 6 1.66
    -11 1 6 1.66
    -11 1 6 1.65
    -11 1 6 1.46
    -11 1 6 1.41
    -10 1 6 1.4
    -10 1 6 1.28
    -10 1 6 1.6
    -10 1 6 1.03
    -10 1 6 1.58
    -10 1 6 1.14
    -10 1 6 1.45
    -9 1 6 1.01
    -9 1 6 0.93
    -9 1 6 1.09
    -9 1 6 0.93
    -9 1 6 1.13
    -9 1 6 0.95
    -9 1 6 1.09
    -8 1 6 0.04
    -8 1 6 0.06
    -8 1 6 0.14
    -8 1 6 -0.03
    -8 1 6 0.11
    -8 1 6 -0.06
    -8 1 6 0.14
    -7 1 6 1.87
    -7 1 6 2.06
    -7 1 6 1.92
    -7 1 6 1.76
    -7 1 6 1.89
    -6 1 6 0.13
    -6 1 6 0.36
    -6 1 6 0.37
    -6 1 6 0.28
    -6 1 6 0.33
    -6 1 6 0.19
    5 -1 -6 8.76
    -5 1 6 9.54
    -5 1 6 9.43
    -5 1 6 8.99
    -5 1 6 9.31
    -5 1 6 9.33
    -5 1 6 9.65
    4 -1 -6 6.67
    4 -1 -6 7.01
    -4 1 6 6.37
    -4 1 6 6.76
    -4 1 6 6.54
    -4 1 6 6.43
    -4 1 6 6.64
    -4 1 6 6.76
    3 -1 -6 16.07
    3 -1 -6 15.44
    3 -1 -6 15.72
    3 -1 -6 16.27
    3 -1 -6 14.54
    -3 1 6 16.38
    -3 1 6 15.27
    -3 1 6 15.48
    -3 1 6 16.02
    -3 1 6 14.85
    2 -1 -6 1.28
    2 -1 -6 1.24
    2 -1 -6 1.16
    2 -1 -6 1.11
    -2 1 6 1.07
    -2 1 6 1.22
    -2 1 6 1.42
    -2 1 6 1.08
    -2 1 6 0.97
    1 -1 -6 0.63
    1 -1 -6 0.19
    1 -1 -6 0.26
    1 -1 -6 0.45
    1 -1 -6 0.22
    -1 1 6 0.62
    -1 1 6 0.51
    -1 1 6 0.64
    -1 1 6 0.48
    -1 1 6 0.35
    0 -1 -6 65.56
    0 -1 -6 66.43
    0 -1 -6 64.83
    0 -1 -6 65.55
    0 -1 -6 60.95
    0 1 6 63.73
    0 1 6 59.71
    0 1 6 64.92
    0 1 6 64.66
    -1 -1 -6 0.09
    -1 -1 -6 0.42
    -1 -1 -6 0.24
    -1 -1 -6 0.35
    -1 -1 -6 0.11
    1 1 6 0.4
    1 1 6 0.47
    1 1 6 0.19
    1 1 6 0.3
    -2 -1 -6 0.13
    -2 -1 -6 0.05
    -2 -1 -6 0.07
    -2 -1 -6 0.05
    2 1 6 0.05
    2 1 6 0.13
    2 1 6 0.13
    2 1 6 -0.03
    -3 -1 -6 7.8
    -3 -1 -6 7.21
    -3 -1 -6 7.4
    -3 -1 -6 8.06
    3 1 6 7.41
    3 1 6 8.56
    3 1 6 7.59
    -4 -1 -6 1.87
    -4 -1 -6 2.41
    -4 -1 -6 1.85
    4 1 6 1.84
    4 1 6 2.65
    4 1 6 1.96
    -5 -1 -6 0.06
    -5 -1 -6 0.05
    -5 -1 -6 0.07
    -5 -1 -6 0.1
    5 1 6 0
    5 1 6 -0.01
    -6 -1 -6 4.83
    -6 -1 -6 4.2
    -6 -1 -6 4.76
    -6 -1 -6 4.44
    6 1 6 4.78
    6 1 6 4.91
    -7 -1 -6 0.58
    -7 -1 -6 0.74
    -7 -1 -6 0.66
    -7 -1 -6 0.88
    7 1 6 0.94
    -8 -1 -6 0.53
    -8 -1 -6 0.24
    -8 -1 -6 0.33
    8 1 6 0.39
    -9 -1 -6 0.87
    -9 -1 -6 0.65
    -9 -1 -6 0.7
    9 1 6 0.53
    -10 -1 -6 0.66
    -10 -1 -6 0.41
    -10 -1 -6 0.56
    -11 -1 -6 4.73
    -11 -1 -6 4.3
    -11 -1 -6 3.96
    -12 -1 -6 1.03
    -12 -1 -6 1
    -12 -1 -6 0.88
    -14 2 6 0.47
    -14 2 6 0.23
    -13 2 6 0.93
    -13 2 6 1.06
    -13 2 6 0.88
    -12 2 6 0.28
    -12 2 6 0.07
    -12 2 6 0.01
    -12 2 6 0.24
    -11 2 6 -0.17
    -11 2 6 -0.06
    -11 2 6 0.03
    -11 2 6 0.02
    -11 2 6 0.05
    -11 2 6 -0.12
    -10 2 6 0.01
    -10 2 6 0.07
    -10 2 6 0.07
    -10 2 6 0.01
    -10 2 6 -0.04
    -10 2 6 0
    -9 2 6 0.11
    -9 2 6 0.02
    -9 2 6 0.06
    -9 2 6 0.1
    -9 2 6 0.36
    -8 2 6 0.47
    -8 2 6 0.38
    -8 2 6 0.47
    -8 2 6 0.46
    -8 2 6 0.47
    -8 2 6 0.39
    -8 2 6 0.34
    -7 2 6 0.3
    -7 2 6 0.24
    -7 2 6 0.33
    -7 2 6 0.34
    -7 2 6 0.41
    -7 2 6 0.41
    -6 2 6 3.87
    -6 2 6 3.66
    -6 2 6 3.62
    -6 2 6 3.6
    -6 2 6 3.92
    -6 2 6 3.44
    -5 2 6 0.32
    -5 2 6 0.46
    -5 2 6 0.25
    -5 2 6 0.43
    -5 2 6 0.44
    -5 2 6 0.47
    -5 2 6 0.4
    4 -2 -6 6.15
    4 -2 -6 5.71
    -4 2 6 5.59
    -4 2 6 5.32
    -4 2 6 6.04
    -4 2 6 5.72
    -4 2 6 5.74
    -4 2 6 5.49
    3 -2 -6 22.05
    3 -2 -6 23.46
    3 -2 -6 22.91
    3 -2 -6 22.82
    3 -2 -6 22.52
    -3 2 6 23.05
    -3 2 6 22.88
    -3 2 6 23.05
    -3 2 6 22.84
    -3 2 6 23.32
    -3 2 6 22.51
    2 -2 -6 0.06
    2 -2 -6 0.01
    2 -2 -6 0.06
    2 -2 -6 -0.12
    2 -2 -6 0.06
    -2 2 6 -0.04
    -2 2 6 0.02
    -2 2 6 -0.02
    -2 2 6 -0.12
    1 -2 -6 26.7
    1 -2 -6 28.74
    1 -2 -6 30.4
    1 -2 -6 29.75
    -1 2 6 28.14
    -1 2 6 28.31
    -1 2 6 27.83
    -1 2 6 30.1
    0 -2 -6 2.03
    0 -2 -6 1.87
    0 -2 -6 1.58
    0 -2 -6 1.64
    0 -2 -6 1.49
    0 2 6 1.91
    0 2 6 1.36
    0 2 6 1.95
    0 2 6 2.1
    -1 -2 -6 9.05
    -1 -2 -6 8.74
    -1 -2 -6 8.6
    -1 -2 -6 9.39
    -1 -2 -6 8.96
    1 2 6 8.75
    1 2 6 8.47
    1 2 6 9.62
    1 2 6 8.49
    -2 -2 -6 0.03
    -2 -2 -6 0.01
    -2 -2 -6 0.21
    -2 -2 -6 0.12
    2 2 6 0.1
    2 2 6 0.09
    2 2 6 0.09
    2 2 6 0.21
    -3 -2 -6 10.12
    -3 -2 -6 9.28
    -3 -2 -6 10.39
    -3 -2 -6 10.48
    3 2 6 9.46
    3 2 6 9.98
    3 2 6 11.4
    -4 -2 -6 0.32
    -4 -2 -6 0.65
    -4 -2 -6 0.54
    -4 -2 -6 0.43
    4 2 6 0.51
    4 2 6 0.45
    -5 -2 -6 3.14
    -5 -2 -6 3.1
    -5 -2 -6 2.94
    -5 -2 -6 3.06
    5 2 6 2.83
    5 2 6 3.3
    -6 -2 -6 1.04
    -6 -2 -6 1
    -6 -2 -6 0.94
    -6 -2 -6 0.96
    6 2 6 1.39
    6 2 6 0.89
    -7 -2 -6 0.54
    -7 -2 -6 0.58
    -7 -2 -6 0.44
    7 2 6 0.61
    7 2 6 0.34
    -8 -2 -6 0.05
    -8 -2 -6 0.19
    -8 -2 -6 -0.1
    8 2 6 -0.22
    -9 -2 -6 0.24
    -9 -2 -6 0.12
    -9 -2 -6 0.57
    9 2 6 -0.03
    -10 -2 -6 2.23
    -10 -2 -6 2.56
    -10 -2 -6 2.34
    -11 -2 -6 0.26
    -11 -2 -6 0.23
    -11 -2 -6 0.1
    -12 -2 -6 4.03
    -12 -2 -6 3.76
    -12 -2 -6 3.49
    -14 3 6 -0.08
    -14 3 6 0.25
    -13 3 6 -0.05
    -13 3 6 -0.04
    -13 3 6 0.01
    -12 3 6 0.76
    -12 3 6 0.89
    -12 3 6 0.79
    -12 3 6 0.66
    -11 3 6 0.32
    -11 3 6 0.16
    -11 3 6 0.21
    -11 3 6 0.05
    -11 3 6 0.11
    -11 3 6 0.08
    -10 3 6 2.34
    -10 3 6 2.58
    -10 3 6 2.59
    -10 3 6 2.26
    -10 3 6 2.96
    -9 3 6 0.4
    -9 3 6 0.55
    -9 3 6 0.63
    -8 3 6 2.17
    -8 3 6 1.8
    -8 3 6 2.02
    -8 3 6 2.3
    -8 3 6 2.17
    -7 3 6 -0.02
    -7 3 6 -0.05
    -7 3 6 -0.03
    -7 3 6 0.01
    -7 3 6 -0.02
    -7 3 6 0.08
    -7 3 6 -0.06
    -6 3 6 1.21
    -6 3 6 1.28
    -6 3 6 1.21
    -6 3 6 1.29
    -6 3 6 1.31
    -6 3 6 1.33
    -6 3 6 1.34
    -5 3 6 3.32
    -5 3 6 3.34
    -5 3 6 3.66
    -5 3 6 3.46
    -5 3 6 3.36
    -5 3 6 3.29
    -5 3 6 3.83
    4 -3 -6 6.83
    4 -3 -6 6.41
    -4 3 6 6.83
    -4 3 6 6.73
    -4 3 6 6.59
    -4 3 6 6.85
    -4 3 6 6.53
    3 -3 -6 38.38
    3 -3 -6 37.99
    3 -3 -6 40.24
    3 -3 -6 38.14
    -3 3 6 40.47
    -3 3 6 38.5
    -3 3 6 36.45
    -3 3 6 37.73
    -3 3 6 38.06
    -3 3 6 39.92
    2 -3 -6 27.44
    2 -3 -6 28.9
    2 -3 -6 29.51
    2 -3 -6 29.07
    -2 3 6 29.14
    -2 3 6 27.07
    -2 3 6 27.71
    -2 3 6 27.99
    1 -3 -6 2.51
    1 -3 -6 2.45
    1 -3 -6 2.98
    1 -3 -6 1.89
    1 -3 -6 2.69
    -1 3 6 2.48
    -1 3 6 2.64
    -1 3 6 2.43
    -1 3 6 2.31
    0 -3 -6 9.38
    0 -3 -6 10.01
    0 -3 -6 8.89
    0 3 6 10.2
    0 3 6 10.55
    0 3 6 10.39
    0 3 6 10.41
    -1 -3 -6 2.01
    -1 -3 -6 2.51
    -1 -3 -6 1.93
    1 3 6 1.84
    1 3 6 1.98
    1 3 6 2.56
    1 3 6 1.68
    -2 -3 -6 0.77
    -2 -3 -6 0.8
    -2 -3 -6 0.66
    -2 -3 -6 0.57
    2 3 6 0.48
    2 3 6 0.5
    2 3 6 0.55
    -3 -3 -6 0.27
    -3 -3 -6 0.53
    -3 -3 -6 0.06
    -3 -3 -6 0.21
    3 3 6 0.07
    3 3 6 0.15
    3 3 6 0.12
    -4 -3 -6 0.05
    -4 -3 -6 0.11
    -4 -3 -6 0.05
    -4 -3 -6 0.17
    4 3 6 0.18
    4 3 6 0.04
    -5 -3 -6 0.44
    -5 -3 -6 0.6
    -5 -3 -6 0.43
    -5 -3 -6 0.59
    5 3 6 0.64
    5 3 6 0.66
    -6 -3 -6 0.09
    -6 -3 -6 -0.16
    -6 -3 -6 -0.25
    -6 -3 -6 -0.16
    6 3 6 -0.07
    6 3 6 -0.07
    -7 -3 -6 2.31
    -7 -3 -6 1.64
    -7 -3 -6 1.58
    7 3 6 2.29
    7 3 6 1.65
    -8 -3 -6 1.01
    -8 -3 -6 0.78
    -8 -3 -6 0.97
    8 3 6 0.83
    -9 -3 -6 0.53
    -9 -3 -6 -0.23
    -9 -3 -6 0.06
    9 3 6 -0.07
    -10 -3 -6 0.58
    -10 -3 -6 1.01
    -10 -3 -6 0.73
    -11 -3 -6 -0.02
    -11 -3 -6 -0.06
    -11 -3 -6 0.19
    -14 4 6 0.17
    -13 4 6 1.35
    -13 4 6 1.11
    -12 4 6 0.38
    -12 4 6 0.46
    -12 4 6 0.15
    -11 4 6 0.53
    -11 4 6 0.24
    -11 4 6 0.73
    -11 4 6 0.53
    -10 4 6 3.96
    -10 4 6 3.73
    -10 4 6 3.81
    -10 4 6 4.04
    -10 4 6 3.72
    -9 4 6 0.26
    -9 4 6 0.36
    -9 4 6 0.35
    -9 4 6 0.18
    -8 4 6 2.12
    -8 4 6 2.16
    -8 4 6 2.29
    -8 4 6 2.7
    -8 4 6 2.05
    -7 4 6 2.01
    -7 4 6 2.11
    -7 4 6 1.86
    -7 4 6 1.98
    -7 4 6 1.89
    -7 4 6 1.94
    -7 4 6 2.14
    -6 4 6 0.06
    -6 4 6 0.04
    -6 4 6 0.03
    -6 4 6 0.04
    -6 4 6 0
    -6 4 6 -0.05
    5 -4 -6 10.87
    5 -4 -6 11.4
    -5 4 6 11.71
    -5 4 6 11.38
    -5 4 6 11.61
    -5 4 6 11.29
    -5 4 6 10.94
    4 -4 -6 6.93
    4 -4 -6 7.88
    4 -4 -6 7.62
    -4 4 6 7.11
    -4 4 6 7.66
    -4 4 6 7.27
    -4 4 6 7.43
    -4 4 6 7.58
    3 -4 -6 6.2
    3 -4 -6 6.85
    3 -4 -6 6.31
    3 -4 -6 6.33
    -3 4 6 6.46
    -3 4 6 6.41
    -3 4 6 6.71
    -3 4 6 6.98
    2 -4 -6 9.79
    2 -4 -6 9.88
    -2 4 6 10.16
    -2 4 6 10.17
    -2 4 6 9.31
    -2 4 6 10.65
    1 -4 -6 26.01
    -1 4 6 28.14
    -1 4 6 26.72
    -1 4 6 24.33
    -1 4 6 28.01
    -1 4 6 26.32
    0 -4 -6 -0.16
    0 -4 -6 -0.07
    0 4 6 0.12
    0 4 6 0.13
    0 4 6 -0.07
    0 4 6 0.04
    -1 -4 -6 15.73
    -1 -4 -6 14.18
    -1 -4 -6 15.61
    1 4 6 16.21
    1 4 6 14.67
    1 4 6 18.35
    1 4 6 15.44
    -2 -4 -6 5.65
    -2 -4 -6 6.32
    -2 -4 -6 6.24
    2 4 6 5.89
    2 4 6 6.13
    2 4 6 6.57
    -3 -4 -6 1.13
    -3 -4 -6 1.3
    -3 -4 -6 1.33
    3 4 6 1.04
    3 4 6 1.39
    3 4 6 1.43
    -4 -4 -6 9.69
    -4 -4 -6 8.74
    -4 -4 -6 9.07
    -4 -4 -6 9.41
    4 4 6 9.07
    4 4 6 8.38
    -5 -4 -6 0.44
    -5 -4 -6 0.48
    -5 -4 -6 0.41
    -5 -4 -6 0.72
    5 4 6 0.44
    5 4 6 0.45
    -6 -4 -6 0.51
    -6 -4 -6 0.42
    -6 -4 -6 0.22
    6 4 6 0.49
    6 4 6 0.29
    -7 -4 -6 0.41
    -7 -4 -6 -0.06
    -7 -4 -6 0.38
    7 4 6 0.11
    -8 -4 -6 0.38
    -8 -4 -6 0.13
    -8 -4 -6 0.17
    8 4 6 0.1
    -9 -4 -6 1.66
    -9 -4 -6 1.92
    -9 -4 -6 1.15
    9 4 6 1.37
    -10 -4 -6 -0.21
    -10 -4 -6 -0.1
    -10 -4 -6 0.32
    -11 -4 -6 -0.06
    -11 -4 -6 0.32
    -11 -4 -6 -0.01
    -14 5 6 2.12
    -14 5 6 2.56
    -13 5 6 0.16
    -13 5 6 -0.02
    -13 5 6 0.03
    -12 5 6 0.27
    -12 5 6 0.33
    -12 5 6 0.4
    -12 5 6 0.19
    -11 5 6 0.68
    -11 5 6 0.66
    -11 5 6 0.8
    -11 5 6 0.63
    -11 5 6 0.79
    -10 5 6 3.14
    -10 5 6 2.48
    -10 5 6 2.68
    -10 5 6 2.7
    -9 5 6 0.06
    -9 5 6 -0.2
    -9 5 6 -0.03
    -9 5 6 0.03
    -9 5 6 -0.19
    -8 5 6 1.13
    -8 5 6 1.23
    -8 5 6 0.96
    -8 5 6 1.03
    -8 5 6 0.88
    -7 5 6 31.44
    -7 5 6 31.01
    -7 5 6 31.49
    -7 5 6 31.69
    -7 5 6 30.68
    -7 5 6 30.15
    -7 5 6 31.16
    -6 5 6 10.16
    -6 5 6 11.08
    -6 5 6 10.54
    -6 5 6 10.67
    -6 5 6 11.38
    5 -5 -6 0.19
    5 -5 -6 0.16
    -5 5 6 0.17
    -5 5 6 0.14
    -5 5 6 0.17
    -5 5 6 0.16
    -5 5 6 0.05
    4 -5 -6 1.64
    4 -5 -6 1.54
    4 -5 -6 1.54
    -4 5 6 1.69
    -4 5 6 1.56
    -4 5 6 1.41
    -4 5 6 1.5
    3 -5 -6 2.42
    3 -5 -6 2.63
    3 -5 -6 2.37
    -3 5 6 2.87
    -3 5 6 2.54
    -3 5 6 2.52
    -3 5 6 2.66
    2 -5 -6 0.16
    2 -5 -6 0.2
    -2 5 6 0.05
    -2 5 6 -0.08
    -2 5 6 0.08
    -2 5 6 -0.02
    1 -5 -6 13.6
    -1 5 6 12.36
    -1 5 6 12.06
    -1 5 6 13.1
    -1 5 6 12.06
    -1 5 6 12.44
    0 -5 -6 1.86
    0 -5 -6 1.68
    0 5 6 1.63
    0 5 6 1.56
    0 5 6 1.83
    0 5 6 1.21
    0 5 6 1.83
    -1 -5 -6 3.22
    -1 -5 -6 3.37
    1 5 6 3.16
    1 5 6 3.59
    1 5 6 3.68
    -2 -5 -6 10.21
    -2 -5 -6 10.33
    2 5 6 9.77
    2 5 6 10.47
    2 5 6 9.52
    -3 -5 -6 3.61
    -3 -5 -6 4.17
    3 5 6 3.91
    3 5 6 3.78
    3 5 6 4.64
    -4 -5 -6 0.57
    -4 -5 -6 0.76
    4 5 6 0.9
    4 5 6 0.97
    -5 -5 -6 0.25
    -5 -5 -6 0.56
    -5 -5 -6 0.31
    5 5 6 0.62
    5 5 6 0.13
    -6 -5 -6 1.39
    -6 -5 -6 1.33
    6 5 6 1.6
    6 5 6 1.4
    -7 -5 -6 2.83
    -7 -5 -6 2.8
    7 5 6 3.24
    -8 -5 -6 0.09
    -8 -5 -6 -0.14
    8 5 6 -0.04
    -9 -5 -6 -0.06
    -9 -5 -6 0.02
    9 5 6 -0.38
    -10 -5 -6 0.79
    -10 -5 -6 0.55
    -14 6 6 0.6
    -14 6 6 0.49
    -13 6 6 1.04
    -13 6 6 0.72
    -13 6 6 0.42
    -12 6 6 1.66
    -12 6 6 1.32
    -12 6 6 1.45
    -12 6 6 1.87
    -11 6 6 0.13
    -11 6 6 0.08
    -11 6 6 0.51
    -11 6 6 0.21
    -10 6 6 1.21
    -10 6 6 1.3
    -10 6 6 1.26
    -10 6 6 1.58
    -10 6 6 1.4
    -10 6 6 1.42
    -9 6 6 1.76
    -9 6 6 2.35
    -9 6 6 2.05
    -9 6 6 1.9
    -9 6 6 1.95
    -8 6 6 0.69
    -8 6 6 0.66
    -8 6 6 0.77
    -8 6 6 0.62
    -8 6 6 0.6
    -8 6 6 0.54
    -7 6 6 0.88
    -7 6 6 0.64
    -7 6 6 0.46
    -7 6 6 0.89
    -7 6 6 0.54
    -7 6 6 0.7
    -7 6 6 0.67
    -6 6 6 1.21
    -6 6 6 1.67
    -6 6 6 1.52
    -6 6 6 1.37
    -6 6 6 1.4
    -5 6 6 1.39
    -5 6 6 1.51
    -5 6 6 1.58
    -5 6 6 1.61
    4 -6 -6 0.31
    4 -6 -6 0.26
    -4 6 6 0.2
    -4 6 6 0.11
    -4 6 6 0.34
    -4 6 6 0.3
    3 -6 -6 0.84
    3 -6 -6 0.95
    3 -6 -6 0.85
    -3 6 6 0.69
    -3 6 6 1.03
    -3 6 6 0.75
    -3 6 6 0.82
    2 -6 -6 5.53
    2 -6 -6 5.22
    2 -6 -6 5.73
    -2 6 6 5.4
    -2 6 6 5.07
    -2 6 6 5.55
    -2 6 6 5
    1 -6 -6 0.29
    1 -6 -6 0.16
    -1 6 6 0.34
    -1 6 6 0.15
    -1 6 6 0.39
    -1 6 6 0.2
    -1 6 6 0.48
    0 -6 -6 9.38
    0 -6 -6 9.27
    0 6 6 9.42
    0 6 6 8.83
    0 6 6 9.67
    0 6 6 9.16
    -1 -6 -6 0.25
    -1 -6 -6 0.03
    1 6 6 0.9
    1 6 6 0.07
    1 6 6 0.36
    1 6 6 -0.11
    -2 -6 -6 6.02
    -2 -6 -6 5.34
    2 6 6 5.58
    2 6 6 5.77
    2 6 6 5.05
    -3 -6 -6 1.6
    -3 -6 -6 1.64
    3 6 6 1.09
    3 6 6 1.38
    -4 -6 -6 9.7
    -4 -6 -6 10.46
    4 6 6 9.46
    4 6 6 8.86
    -5 -6 -6 1.11
    -5 -6 -6 1.36
    5 6 6 1.66
    5 6 6 1.32
    -6 -6 -6 0.04
    -6 -6 -6 0.02
    6 6 6 0.01
    -7 -6 -6 3.85
    -7 -6 -6 3.07
    7 6 6 3.39
    -8 -6 -6 0.94
    -8 -6 -6 1.56
    8 6 6 1.38
    -9 -6 -6 0.05
    -9 -6 -6 0.14
    9 6 6 -0.08
    -10 -6 -6 0.07
    -10 -6 -6 0.05
    -14 7 6 0.93
    -13 7 6 0.37
    -13 7 6 0.38
    -12 7 6 0.01
    -12 7 6 -0.01
    -11 7 6 1.86
    -11 7 6 1.7
    -11 7 6 1.44
    -11 7 6 2.12
    -11 7 6 1.61
    -10 7 6 -0.06
    -10 7 6 0.02
    -10 7 6 0.06
    -10 7 6 0.02
    -10 7 6 -0.12
    -10 7 6 0.1
    -9 7 6 0.47
    -9 7 6 0.94
    -9 7 6 0.84
    -9 7 6 0.83
    -9 7 6 0.92
    -9 7 6 0.97
    -8 7 6 7.62
    -8 7 6 7.96
    -8 7 6 8.62
    -8 7 6 8.51
    -8 7 6 8.13
    -7 7 6 0
    -7 7 6 -0.04
    -7 7 6 -0.04
    -7 7 6 0.04
    -7 7 6 0.02
    6 -7 -6 0.56
    -6 7 6 0.53
    -6 7 6 0.47
    -6 7 6 0.66
    -6 7 6 0.43
    -6 7 6 0.49
    5 -7 -6 2.44
    -5 7 6 2.37
    -5 7 6 2.41
    -5 7 6 2.43
    -5 7 6 2.45
    4 -7 -6 2.77
    4 -7 -6 2.53
    -4 7 6 2.71
    -4 7 6 2.88
    -4 7 6 2.49
    -4 7 6 2.96
    3 -7 -6 6.08
    3 -7 -6 6.01
    -3 7 6 5.58
    -3 7 6 5.44
    -3 7 6 5.85
    -3 7 6 6.25
    2 -7 -6 26.45
    2 -7 -6 25.85
    2 -7 -6 26.99
    -2 7 6 29.29
    -2 7 6 26.34
    -2 7 6 28.01
    -2 7 6 25.86
    1 -7 -6 -0.01
    1 -7 -6 -0.04
    -1 7 6 0.18
    -1 7 6 0.12
    -1 7 6 0.31
    -1 7 6 -0.21
    0 -7 -6 0.27
    0 -7 -6 0.16
    0 7 6 0.25
    0 7 6 0.08
    0 7 6 0.18
    0 7 6 0
    -1 -7 -6 19.46
    -1 -7 -6 21.21
    1 7 6 20
    1 7 6 19.95
    1 7 6 18.15
    1 7 6 20.37
    -2 -7 -6 7.71
    -2 -7 -6 8.1
    2 7 6 8.71
    2 7 6 7.97
    2 7 6 8.82
    -3 -7 -6 -0.11
    -3 -7 -6 0.1
    3 7 6 0.03
    3 7 6 0.09
    -4 -7 -6 1.04
    -4 -7 -6 0.71
    4 7 6 0.81
    4 7 6 1.14
    -5 -7 -6 0.34
    -5 -7 -6 0.1
    5 7 6 0.79
    5 7 6 0.85
    -6 -7 -6 0.59
    -6 -7 -6 0.31
    6 7 6 0.57
    -7 -7 -6 0.34
    -7 -7 -6 0.04
    7 7 6 0.31
    -8 -7 -6 0.79
    -8 -7 -6 0.66
    8 7 6 0.74
    -9 -7 -6 3.44
    -9 -7 -6 2.62
    -13 8 6 0.18
    -12 8 6 3.73
    -12 8 6 3.72
    -12 8 6 4.05
    -11 8 6 0.27
    -11 8 6 0.42
    -11 8 6 0.3
    -11 8 6 0.05
    -10 8 6 0.1
    -10 8 6 -0.13
    -10 8 6 0.14
    -10 8 6 0
    -9 8 6 0.23
    -9 8 6 0.34
    -8 8 6 0.43
    -8 8 6 0.43
    -8 8 6 0.41
    -7 8 6 1.61
    -7 8 6 1.85
    -7 8 6 1.27
    -7 8 6 1.56
    6 -8 -6 0.11
    -6 8 6 -0.02
    -6 8 6 0
    -6 8 6 0.13
    -6 8 6 0.05
    5 -8 -6 2.08
    -5 8 6 2.19
    -5 8 6 1.85
    -5 8 6 1.98
    -5 8 6 1.81
    -5 8 6 1.85
    4 -8 -6 13.92
    4 -8 -6 12.8
    -4 8 6 13.6
    -4 8 6 13.72
    -4 8 6 13.59
    -4 8 6 13.73
    3 -8 -6 1.3
    3 -8 -6 1.01
    -3 8 6 1.25
    -3 8 6 1.49
    -3 8 6 0.97
    -3 8 6 0.89
    2 -8 -6 11.78
    2 -8 -6 10.84
    -2 8 6 11.11
    -2 8 6 10.88
    -2 8 6 11.32
    1 -8 -6 0.32
    1 -8 -6 0.04
    -1 8 6 0.4
    -1 8 6 0.33
    -1 8 6 0.27
    -1 8 6 0.31
    0 -8 -6 2.72
    0 -8 -6 2.19
    0 8 6 2.37
    0 8 6 2.41
    0 8 6 2.06
    0 8 6 2
    -1 -8 -6 1.92
    -1 -8 -6 1.37
    1 8 6 2.07
    1 8 6 2.2
    1 8 6 2.05
    -2 -8 -6 2.07
    -2 -8 -6 2.2
    2 8 6 2.09
    2 8 6 1.54
    -3 -8 -6 1.82
    -3 -8 -6 1.48
    3 8 6 2.11
    3 8 6 1.89
    -4 -8 -6 0.11
    -4 -8 -6 0.23
    4 8 6 0.09
    4 8 6 0.27
    -5 -8 -6 3.13
    -5 -8 -6 2.23
    5 8 6 3.14
    -6 -8 -6 0.18
    -6 -8 -6 -0.12
    6 8 6 0.42
    -7 -8 -6 0.93
    -7 -8 -6 0.62
    7 8 6 1.32
    -8 -8 -6 0.01
    8 8 6 0.31
    -13 9 6 0.78
    -13 9 6 0.63
    -13 9 6 0.44
    -12 9 6 0.12
    -12 9 6 0.07
    -11 9 6 -0.07
    -11 9 6 0.16
    -11 9 6 -0.13
    -10 9 6 3.79
    -10 9 6 3.7
    -10 9 6 3.58
    -10 9 6 4.14
    -9 9 6 2.18
    -9 9 6 2.12
    -9 9 6 2.19
    -8 9 6 1.82
    -8 9 6 2.31
    -7 9 6 0.17
    -7 9 6 0.47
    -7 9 6 -0.01
    -7 9 6 -0.06
    -6 9 6 -0.07
    -6 9 6 -0.09
    -6 9 6 -0.1
    -6 9 6 0.13
    5 -9 -6 0.02
    -5 9 6 0.12
    -5 9 6 0.06
    -5 9 6 -0.08
    -5 9 6 0.32
    4 -9 -6 6.22
    4 -9 -6 6.39
    -4 9 6 7.03
    -4 9 6 5.73
    -4 9 6 6.2
    -4 9 6 6.7
    -4 9 6 5.52
    3 -9 -6 11.85
    3 -9 -6 10.94
    -3 9 6 10.91
    -3 9 6 11.25
    -3 9 6 11.05
    2 -9 -6 2.69
    2 -9 -6 3.61
    -2 9 6 3.44
    -2 9 6 2.95
    1 -9 -6 1.6
    -1 9 6 1.73
    -1 9 6 1.28
    -1 9 6 1.51
    0 -9 -6 0.03
    0 -9 -6 -0.04
    0 9 6 0.02
    0 9 6 0.05
    -1 -9 -6 1.45
    -1 -9 -6 1.23
    1 9 6 1.41
    1 9 6 1.53
    -2 -9 -6 1.69
    -2 -9 -6 1.04
    2 9 6 1.53
    2 9 6 1.63
    -3 -9 -6 1.97
    -3 -9 -6 2.15
    3 9 6 2.04
    3 9 6 1.78
    -4 -9 -6 3
    4 9 6 2.08
    4 9 6 2.19
    -5 -9 -6 -0.08
    5 9 6 0.4
    -6 -9 -6 0.02
    6 9 6 0.16
    -7 -9 -6 -0.01
    7 9 6 0.05
    -8 -9 -6 -0.2
    8 9 6 -0.11
    -12 10 6 1.13
    -12 10 6 1.48
    -11 10 6 0.56
    -11 10 6 0.21
    -10 10 6 0
    -10 10 6 0.28
    -10 10 6 -0.18
    -9 10 6 3.37
    -9 10 6 3.62
    -9 10 6 3.73
    -7 10 6 3.52
    -7 10 6 3.72
    -6 10 6 0.42
    -6 10 6 0.13
    -5 10 6 0.41
    -5 10 6 0.8
    -5 10 6 0.45
    4 -10 -6 2.79
    -4 10 6 3.21
    -4 10 6 3.28
    -4 10 6 3.12
    3 -10 -6 0.38
    -3 10 6 0.74
    -3 10 6 0.31
    -3 10 6 0.62
    2 -10 -6 12.47
    -2 10 6 11.07
    -2 10 6 11.64
    1 -10 -6 2.88
    -1 10 6 3
    -1 10 6 3.24
    0 -10 -6 0.54
    0 10 6 0.62
    0 10 6 0.39
    -1 -10 -6 0.66
    1 10 6 0.62
    1 10 6 1.06
    -2 -10 -6 1.13
    2 10 6 1.18
    2 10 6 1.17
    -3 -10 -6 1.1
    3 10 6 1.2
    3 10 6 1.13
    -4 -10 -6 -0.02
    4 10 6 -0.17
    -5 -10 -6 0.45
    5 10 6 0.33
    -6 -10 -6 4.01
    6 10 6 4.1
    -7 -10 -6 0.3
    7 10 6 0.22
    -11 11 6 1.72
    -11 11 6 1.35
    -10 11 6 0.1
    -10 11 6 0.24
    -10 11 6 0.19
    -9 11 6 0.16
    -9 11 6 0.07
    -9 11 6 0.02
    -8 11 6 0.33
    -7 11 6 -0.04
    -6 11 6 0.35
    -6 11 6 0.02
    -5 11 6 1.84
    -5 11 6 2.07
    -4 11 6 3.62
    -4 11 6 2.38
    3 -11 -6 -0.06
    -3 11 6 -0.16
    -3 11 6 -0.08
    -3 11 6 -0.38
    2 -11 -6 0.18
    -2 11 6 0.12
    -2 11 6 0.06
    -2 11 6 0.31
    1 -11 -6 0.27
    -1 11 6 0.33
    -1 11 6 0.26
    -1 11 6 0.39
    0 -11 -6 -0.11
    0 11 6 0.26
    0 11 6 0.24
    0 11 6 -0.25
    -1 -11 -6 3.49
    1 11 6 4.53
    1 11 6 4.94
    -2 -11 -6 0.42
    2 11 6 0.04
    2 11 6 0.58
    -3 -11 -6 1.76
    3 11 6 1.5
    -4 -11 -6 1
    4 11 6 1.16
    -5 -11 -6 0.78
    5 11 6 0.83
    -6 -11 -6 0.12
    6 11 6 -0.24
    -11 12 6 0.35
    -11 12 6 0.38
    -10 12 6 0.05
    -10 12 6 0.29
    -10 12 6 0.25
    -9 12 6 0.78
    -9 12 6 0.98
    -9 12 6 0.74
    -8 12 6 -0.14
    -8 12 6 0.04
    -8 12 6 -0.08
    -7 12 6 0.04
    -6 12 6 -0.06
    -6 12 6 -0.03
    -5 12 6 2.71
    -5 12 6 2.22
    -4 12 6 2.37
    -4 12 6 2.35
    -3 12 6 0.72
    -3 12 6 0.86
    2 -12 -6 0.17
    -2 12 6 0.08
    -2 12 6 0.5
    1 -12 -6 0.19
    -1 12 6 0.1
    -1 12 6 0.52
    0 -12 -6 0.62
    0 12 6 0.55
    0 12 6 0.75
    0 12 6 0.52
    -1 -12 -6 -0.2
    1 12 6 0.02
    1 12 6 0.3
    1 12 6 -0.34
    -2 -12 -6 2.11
    2 12 6 1.88
    -3 -12 -6 5.71
    3 12 6 7.34
    -4 -12 -6 0.03
    4 12 6 0.29
    -9 13 6 2.98
    -9 13 6 2.73
    -9 13 6 2.87
    -8 13 6 0.27
    -8 13 6 0.31
    -8 13 6 0.07
    -7 13 6 -0.09
    -7 13 6 -0.31
    -6 13 6 0.74
    -5 13 6 0.05
    -4 13 6 0.25
    -4 13 6 0.18
    -3 13 6 0.02
    -3 13 6 0.03
    -2 13 6 0.6
    -2 13 6 0.27
    -1 13 6 -0.16
    -1 13 6 0.08
    0 -13 -6 0.72
    0 13 6 0.41
    0 13 6 0.78
    -1 -13 -6 -0.61
    1 13 6 0.15
    1 13 6 0.25
    -2 -13 -6 0.22
    2 13 6 -0.21
    -3 -13 -6 1.16
    3 13 6 2.08
    -8 14 6 -0.06
    -8 14 6 -0.04
    -8 14 6 -0.53
    -7 14 6 0.47
    -7 14 6 -0.29
    -7 14 6 -0.04
    -6 14 6 0.66
    -6 14 6 -0.16
    -5 14 6 0.02
    -4 14 6 5.17
    -4 14 6 5.81
    -3 14 6 0.13
    -2 14 6 0.13
    -1 14 6 0.67
    0 14 6 -0.2
    1 14 6 -0.05
    -1 16 -7 -0.19
    1 -16 7 0.09
    -2 16 -7 5.36
    2 -16 7 4.74
    -3 16 -7 0.83
    -4 16 -7 -0.61
    -4 16 -7 0.18
    3 15 -7 0.06
    2 15 -7 0.2
    -2 -15 7 0.1
    1 15 -7 0.34
    -1 -15 7 -0.11
    0 15 -7 0.23
    0 -15 7 0.49
    -1 15 -7 2.29
    1 -15 7 0.86
    -2 15 -7 0.39
    2 -15 7 0.07
    -3 15 -7 0.92
    -3 15 -7 1.7
    3 -15 7 2.44
    -4 15 -7 1.64
    -4 15 -7 0.99
    4 -15 7 2.12
    -5 15 -7 0.53
    -5 15 -7 0.5
    -6 15 -7 0.04
    -6 15 -7 0.1
    -7 15 -7 1.78
    -7 15 -7 1.12
    4 14 -7 1.15
    -4 -14 7 1.91
    3 14 -7 0.01
    -3 -14 7 0.15
    2 14 -7 0.51
    -2 -14 7 0.75
    1 14 -7 0.47
    -1 -14 7 0.13
    0 14 -7 0.81
    0 -14 7 0.29
    -1 14 -7 0.12
    1 -14 7 0.43
    -2 14 -7 0.59
    -2 14 -7 0.71
    2 -14 7 0
    -3 14 -7 0.23
    -3 14 -7 0.4
    3 -14 7 0.62
    -4 14 -7 1.41
    -4 14 -7 0.76
    4 -14 7 1.01
    -5 14 -7 -0.01
    -5 14 -7 -0.11
    -6 14 -7 1.51
    -6 14 -7 1.36
    -7 14 -7 0.5
    -7 14 -7 0
    -8 14 -7 -0.27
    -8 14 -7 -0.01
    -9 14 -7 -0.16
    -6 -13 7 1.23
    5 13 -7 0.29
    -5 -13 7 0.36
    4 13 -7 0.57
    -4 -13 7 0.11
    3 13 -7 0.02
    -3 -13 7 0
    2 13 -7 5.18
    -2 -13 7 4.63
    1 13 -7 -0.05
    -1 -13 7 0.34
    0 13 -7 -0.12
    0 13 -7 -0.05
    0 -13 7 -0.07
    0 -13 7 0.28
    -1 13 -7 3.76
    -1 13 -7 4.68
    1 -13 7 5.08
    -2 13 -7 0.28
    -2 13 -7 0.56
    2 -13 7 0.06
    -3 13 -7 0.01
    -3 13 -7 -0.4
    3 -13 7 0.04
    -4 13 -7 0.26
    -4 13 -7 0.13
    4 -13 7 0.29
    -5 13 -7 0
    -5 13 -7 0.24
    5 -13 7 0.07
    -6 13 -7 4.07
    -6 13 -7 4.21
    -7 13 -7 0.09
    -7 13 -7 -0.35
    -8 13 -7 0.09
    -8 13 -7 0.08
    -9 13 -7 -0.13
    -9 13 -7 -0.03
    -10 13 -7 3.36
    -10 13 -7 4.23
    -7 -12 7 -0.03
    -7 -12 7 -0.29
    6 12 -7 4.59
    -6 -12 7 4.07
    -6 -12 7 3.75
    5 12 -7 1.49
    -5 -12 7 1.32
    -5 -12 7 1.75
    4 12 -7 0.26
    -4 -12 7 0.84
    -4 -12 7 0.56
    3 12 -7 0.33
    -3 -12 7 0.3
    -3 -12 7 0.45
    2 12 -7 2.14
    -2 -12 7 1.99
    -2 -12 7 1.65
    1 12 -7 0.26
    1 12 -7 0.35
    1 12 -7 0.25
    -1 -12 7 0.23
    -1 -12 7 0.18
    -1 -12 7 0.28
    0 12 -7 0.07
    0 12 -7 0.09
    0 12 -7 0.1
    0 -12 7 0.11
    0 -12 7 0.05
    0 -12 7 -0.06
    -1 12 -7 0.41
    -1 12 -7 0.57
    -1 12 -7 0.26
    1 -12 7 0.56
    1 -12 7 0.47
    -2 12 -7 -0.24
    -2 12 -7 0.16
    -2 12 -7 0.32
    2 -12 7 -0.02
    -3 12 -7 0.35
    -3 12 -7 0.35
    -3 12 -7 0.56
    3 -12 7 0.5
    -4 12 -7 0.14
    -4 12 -7 0.03
    4 -12 7 0.16
    -5 12 -7 0.41
    -5 12 -7 0.38
    5 -12 7 0.15
    -6 12 -7 0.22
    -6 12 -7 0.27
    6 -12 7 0.13
    -7 12 -7 0.11
    -7 12 -7 0.71
    -8 12 -7 1.11
    -8 12 -7 1.81
    -9 12 -7 0.12
    -9 12 -7 -0.11
    -10 12 -7 1.05
    -10 12 -7 0.23
    -8 -11 7 -0.48
    -8 -11 7 -0.07
    -7 -11 7 -0.01
    -7 -11 7 -0.35
    6 11 -7 -0.07
    -6 -11 7 -0.01
    -6 -11 7 -0.49
    5 11 -7 -0.03
    -5 -11 7 -0.02
    -5 -11 7 -0.15
    4 11 -7 1.2
    -4 -11 7 1.02
    -4 -11 7 1.53
    3 11 -7 0.22
    -3 -11 7 0
    -3 -11 7 0.02
    2 11 -7 1.23
    2 11 -7 0.9
    -2 -11 7 1.18
    -2 -11 7 1.07
    -2 -11 7 1.14
    1 11 -7 1.65
    1 11 -7 1.25
    1 11 -7 1.77
    -1 -11 7 1.57
    -1 -11 7 1.68
    -1 -11 7 1.27
    0 11 -7 0.1
    0 11 -7 -0.05
    0 11 -7 -0.06
    0 -11 7 -0.13
    0 -11 7 -0.09
    0 -11 7 0.22
    -1 11 -7 4.38
    -1 11 -7 4.35
    -1 11 -7 4.61
    1 -11 7 4.81
    1 -11 7 4.65
    1 -11 7 4.22
    -2 11 -7 0.94
    -2 11 -7 0.43
    -2 11 -7 0.85
    2 -11 7 0.95
    2 -11 7 0.59
    2 -11 7 0.75
    -3 11 -7 3.72
    -3 11 -7 4.32
    3 -11 7 4.18
    -4 11 -7 0.17
    -4 11 -7 0.09
    4 -11 7 0.23
    -5 11 -7 0.64
    -5 11 -7 0.27
    5 -11 7 0.22
    -6 11 -7 0.83
    -6 11 -7 0.57
    6 -11 7 0.38
    -7 11 -7 -0.12
    -7 11 -7 0.03
    7 -11 7 -0.13
    -8 11 -7 0.38
    -8 11 -7 0.06
    -9 11 -7 1.22
    -9 11 -7 0.8
    -10 11 -7 0.25
    -10 11 -7 -0.06
    -11 11 -7 0
    -11 11 -7 -0.11
    -9 -10 7 2.03
    -9 -10 7 1.59
    -8 -10 7 3.39
    -8 -10 7 3.16
    -7 -10 7 0.32
    -7 -10 7 0.26
    6 10 -7 -0.2
    -6 -10 7 -0.21
    -6 -10 7 0.24
    5 10 -7 1.95
    -5 -10 7 1.62
    -5 -10 7 1.29
    4 10 -7 0.37
    -4 -10 7 -0.04
    -4 -10 7 0.21
    3 10 -7 0.62
    3 10 -7 0.65
    -3 -10 7 0.61
    -3 -10 7 0.7
    -3 -10 7 0.57
    2 10 -7 0.64
    2 10 -7 0.66
    2 10 -7 0.53
    -2 -10 7 0.4
    -2 -10 7 0.54
    -2 -10 7 0.62
    1 10 -7 1.31
    1 10 -7 1.12
    1 10 -7 1.22
    -1 -10 7 0.84
    -1 -10 7 0.95
    -1 -10 7 1.09
    0 10 -7 3.9
    0 10 -7 4.12
    0 10 -7 4.15
    0 -10 7 4.75
    0 -10 7 4
    0 -10 7 3.98
    -1 10 -7 1.2
    -1 10 -7 1.1
    -1 10 -7 0.76
    1 -10 7 0.57
    1 -10 7 0.55
    1 -10 7 0.61
    -2 10 -7 8
    -2 10 -7 8.58
    -2 10 -7 8.01
    2 -10 7 8.61
    2 -10 7 8.6
    2 -10 7 8.39
    -3 10 -7 0.47
    -3 10 -7 0.28
    3 -10 7 0.34
    3 -10 7 0.3
    3 -10 7 0.41
    3 -10 7 0.23
    -4 10 -7 6.96
    -4 10 -7 7.21
    4 -10 7 6.65
    4 -10 7 7.92
    -5 10 -7 0.53
    -5 10 -7 0.71
    5 -10 7 0.53
    -6 10 -7 20.21
    -6 10 -7 20.2
    6 -10 7 20.04
    -7 10 -7 2.28
    -7 10 -7 1.91
    7 -10 7 2.37
    -8 10 -7 2.71
    -8 10 -7 2.72
    -9 10 -7 0.46
    -9 10 -7 0.32
    -10 10 -7 -0.04
    -10 10 -7 -0.12
    -11 10 -7 3.14
    -11 10 -7 2.82
    -10 -9 7 0.55
    -10 -9 7 0.37
    -9 -9 7 -0.31
    -9 -9 7 0.31
    -8 -9 7 0.38
    -8 -9 7 0.2
    7 9 -7 0.26
    -7 -9 7 -0.13
    -7 -9 7 -0.1
    6 9 -7 0.44
    -6 -9 7 0.49
    -6 -9 7 0.64
    5 9 -7 1.17
    -5 -9 7 1.2
    -5 -9 7 1.09
    4 9 -7 1.94
    -4 -9 7 2.7
    -4 -9 7 2.69
    -4 -9 7 3.12
    3 9 -7 0
    3 9 -7 0.04
    3 9 -7 -0.25
    -3 -9 7 0.02
    -3 -9 7 -0.05
    -3 -9 7 -0.11
    -3 -9 7 -0.11
    2 9 -7 1.91
    2 9 -7 1.73
    2 9 -7 1.57
    -2 -9 7 1.95
    -2 -9 7 1.21
    -2 -9 7 1.58
    -2 -9 7 1.87
    1 9 -7 3.56
    1 9 -7 3.87
    1 9 -7 4.13
    -1 -9 7 3.97
    -1 -9 7 4.03
    -1 -9 7 3.7
    0 9 -7 29.71
    0 9 -7 27.8
    0 9 -7 26.06
    0 -9 7 25.94
    0 -9 7 28.27
    0 -9 7 28.77
    -1 9 -7 2.54
    -1 9 -7 2.09
    -1 9 -7 2.25
    -1 9 -7 1.91
    1 -9 7 2.13
    1 -9 7 1.97
    1 -9 7 2.04
    -2 9 -7 13.8
    -2 9 -7 13.68
    -2 9 -7 13.28
    2 -9 7 13.65
    2 -9 7 14.43
    2 -9 7 12.71
    -3 9 -7 8.33
    -3 9 -7 7.56
    -3 9 -7 7.34
    3 -9 7 7.37
    3 -9 7 7.94
    3 -9 7 7.67
    3 -9 7 7.35
    -4 9 -7 3.41
    -4 9 -7 3.98
    -4 9 -7 3.84
    4 -9 7 3.97
    4 -9 7 3.86
    4 -9 7 3.76
    -5 9 -7 1
    -5 9 -7 1.67
    5 -9 7 1.83
    -6 9 -7 0.07
    -6 9 -7 0.18
    6 -9 7 0.08
    -7 9 -7 -0.18
    -7 9 -7 0.1
    7 -9 7 -0.11
    -8 9 -7 -0.14
    -8 9 -7 -0.2
    8 -9 7 0.07
    -9 9 -7 0.15
    -9 9 -7 0
    -10 9 -7 1.23
    -10 9 -7 1.13
    -11 9 -7 0.01
    -11 9 -7 -0.21
    -12 9 -7 0.03
    -12 9 -7 0.49
    -10 -8 7 0.97
    -10 -8 7 1.08
    -9 -8 7 2.57
    -9 -8 7 2.07
    -8 -8 7 -0.21
    -8 -8 7 0.17
    7 8 -7 0.01
    -7 -8 7 0.17
    -7 -8 7 0.09
    6 8 -7 -0.18
    -6 -8 7 -0.17
    -6 -8 7 -0.26
    -6 -8 7 0.34
    5 8 -7 0.53
    -5 -8 7 0.42
    -5 -8 7 0.66
    -5 -8 7 0.42
    4 8 -7 0.7
    4 8 -7 0.6
    -4 -8 7 0.43
    -4 -8 7 0.68
    -4 -8 7 0.42
    -4 -8 7 0.41
    -4 -8 7 0.64
    3 8 -7 0.05
    3 8 -7 0.21
    3 8 -7 -0.07
    -3 -8 7 0.09
    -3 -8 7 -0.18
    -3 -8 7 0.06
    -3 -8 7 0.13
    -3 -8 7 0.27
    2 8 -7 1.26
    2 8 -7 1.19
    2 8 -7 0.92
    -2 -8 7 1.25
    -2 -8 7 1.37
    -2 -8 7 1.46
    -2 -8 7 1.36
    -2 -8 7 1.76
    1 8 -7 1.43
    1 8 -7 1.89
    1 8 -7 1.71
    -1 -8 7 1.35
    -1 -8 7 2.09
    -1 -8 7 1.75
    0 8 -7 -0.1
    0 8 -7 0.23
    0 8 -7 0.3
    0 -8 7 0.31
    0 -8 7 0.15
    0 -8 7 0.28
    -1 8 -7 0.04
    -1 8 -7 -0.02
    -1 8 -7 0.02
    1 -8 7 0.04
    1 -8 7 -0.17
    -2 8 -7 0.54
    -2 8 -7 0.72
    -2 8 -7 0.75
    2 -8 7 0.61
    2 -8 7 0.74
    -3 8 -7 8.96
    -3 8 -7 8.08
    -3 8 -7 8.25
    3 -8 7 9
    3 -8 7 8.94
    3 -8 7 9.39
    -4 8 -7 3.7
    -4 8 -7 2.82
    -4 8 -7 2.67
    4 -8 7 3.25
    4 -8 7 3.36
    -5 8 -7 0.33
    -5 8 -7 -0.17
    -5 8 -7 -0.11
    5 -8 7 0.15
    5 -8 7 0.04
    5 -8 7 -0.19
    -6 8 -7 -0.25
    -6 8 -7 0.15
    6 -8 7 0.01
    6 -8 7 -0.01
    -7 8 -7 0.06
    -7 8 -7 -0.28
    7 -8 7 0.02
    -8 8 -7 0.75
    -8 8 -7 0.68
    8 -8 7 0.79
    -9 8 -7 0.93
    -9 8 -7 0.47
    -10 8 -7 1.25
    -10 8 -7 1.13
    -11 8 -7 0.21
    -11 8 -7 0.33
    -12 8 -7 0.76
    -12 8 -7 0.55
    -11 -7 7 0.08
    -11 -7 7 0.36
    -10 -7 7 0.39
    -10 -7 7 0.44
    -9 -7 7 0.35
    -9 -7 7 0.48
    -8 -7 7 0.9
    -8 -7 7 1.32
    7 7 -7 2.15
    -7 -7 7 1.9
    -7 -7 7 1.75
    -7 -7 7 1.98
    6 7 -7 1.56
    -6 -7 7 1.75
    -6 -7 7 1.19
    -6 -7 7 1.85
    5 7 -7 0.01
    5 7 -7 0.03
    -5 -7 7 0.21
    -5 -7 7 0.05
    -5 -7 7 0.02
    -5 -7 7 0.01
    -5 -7 7 0.15
    4 7 -7 1.97
    -4 -7 7 1.86
    -4 -7 7 2.14
    -4 -7 7 1.81
    -4 -7 7 2
    3 7 -7 0
    3 7 -7 0.17
    3 7 -7 -0.09
    -3 -7 7 -0.09
    -3 -7 7 -0.03
    -3 -7 7 0.09
    -3 -7 7 0
    2 7 -7 -0.04
    2 7 -7 -0.13
    2 7 -7 0
    -2 -7 7 0.02
    -2 -7 7 -0.04
    -2 -7 7 0.2
    -2 -7 7 0.07
    1 7 -7 0.11
    1 7 -7 0.2
    1 7 -7 0.33
    -1 -7 7 -0.05
    -1 -7 7 0.08
    -1 -7 7 0.25
    0 7 -7 1.13
    0 7 -7 0.57
    0 7 -7 0.99
    0 7 -7 1.08
    0 -7 7 0.98
    0 -7 7 0.94
    0 -7 7 1
    -1 7 -7 0.08
    -1 7 -7 -0.04
    -1 7 -7 0.05
    1 -7 7 -0.21
    1 -7 7 -0.12
    1 -7 7 0.04
    -2 7 -7 1.65
    -2 7 -7 1.91
    -2 7 -7 1.98
    2 -7 7 1.97
    2 -7 7 1.78
    2 -7 7 1.84
    -3 7 -7 1.44
    -3 7 -7 1.87
    -3 7 -7 1.88
    3 -7 7 1.66
    3 -7 7 1.49
    -4 7 -7 4.85
    -4 7 -7 5.35
    -4 7 -7 5.44
    4 -7 7 4.97
    4 -7 7 5.19
    -5 7 -7 2.18
    -5 7 -7 1.57
    -5 7 -7 1.49
    5 -7 7 2.02
    -6 7 -7 2.76
    -6 7 -7 2.07
    -6 7 -7 2.6
    6 -7 7 2.48
    6 -7 7 2.08
    -7 7 -7 1.26
    -7 7 -7 1.16
    7 -7 7 1
    -8 7 -7 0.16
    -8 7 -7 -0.06
    8 -7 7 0.22
    -9 7 -7 2.86
    -9 7 -7 3
    -10 7 -7 0.71
    -10 7 -7 0.16
    -11 7 -7 0.68
    -11 7 -7 0.96
    -12 7 -7 -0.02
    -12 7 -7 0.47
    -12 -6 7 -0.32
    -12 -6 7 -0.01
    -11 -6 7 3.45
    -11 -6 7 3.31
    -10 -6 7 1
    -10 -6 7 0.95
    -9 -6 7 1.16
    -9 -6 7 0.97
    -8 -6 7 1.08
    -8 -6 7 0.86
    7 6 -7 0.31
    -7 -6 7 0.26
    -7 -6 7 -0.04
    -7 -6 7 0.08
    6 6 -7 0.42
    6 6 -7 0.48
    -6 -6 7 0.11
    -6 -6 7 0.4
    -6 -6 7 0.31
    -6 -6 7 0.39
    -6 -6 7 0.28
    5 6 -7 15.07
    5 6 -7 15.45
    -5 -6 7 15.4
    -5 -6 7 15.82
    -5 -6 7 15.45
    -5 -6 7 15.21
    4 6 -7 0.6
    4 6 -7 1.08
    4 6 -7 1.4
    -4 -6 7 1.16
    -4 -6 7 1.11
    -4 -6 7 1.16
    3 6 -7 1.08
    3 6 -7 1.12
    3 6 -7 0.84
    -3 -6 7 0.96
    -3 -6 7 1.32
    -3 -6 7 1.18
    2 6 -7 0.13
    2 6 -7 0.37
    2 6 -7 0.08
    -2 -6 7 -0.07
    -2 -6 7 -0.04
    -2 -6 7 0.02
    1 6 -7 -0.1
    1 6 -7 -0.08
    1 6 -7 0
    -1 -6 7 0.06
    -1 -6 7 0.1
    -1 -6 7 -0.17
    0 6 -7 10.46
    0 6 -7 11.53
    0 6 -7 11.46
    0 -6 7 11.87
    0 -6 7 11.24
    0 -6 7 10.89
    -1 6 -7 3.34
    -1 6 -7 3.33
    -1 6 -7 3.22
    1 -6 7 3.85
    1 -6 7 3.34
    1 -6 7 2.99
    -2 6 -7 3.66
    -2 6 -7 3.66
    -2 6 -7 3.54
    2 -6 7 3.24
    2 -6 7 3.23
    2 -6 7 3.57
    2 -6 7 3.95
    -3 6 -7 0.06
    -3 6 -7 -0.03
    -3 6 -7 0.13
    3 -6 7 0.11
    3 -6 7 0.22
    -4 6 -7 0.76
    -4 6 -7 0.73
    -4 6 -7 0.66
    4 -6 7 0.82
    4 -6 7 1.34
    -5 6 -7 8.22
    -5 6 -7 8.56
    -5 6 -7 9
    5 -6 7 7.81
    -6 6 -7 0.03
    -6 6 -7 0.05
    -6 6 -7 0.06
    6 -6 7 0.16
    6 -6 7 0.09
    -7 6 -7 0.55
    -7 6 -7 0.5
    -7 6 -7 0.3
    7 -6 7 0.27
    7 -6 7 0.44
    -8 6 -7 0.25
    -8 6 -7 0.03
    8 -6 7 0.22
    -9 6 -7 1.69
    -9 6 -7 2.25
    9 -6 7 2.42
    -10 6 -7 0.55
    -10 6 -7 0.47
    -11 6 -7 1.1
    -11 6 -7 0.96
    -12 6 -7 0.04
    -12 6 -7 0.05
    -12 -5 7 -0.1
    -12 -5 7 0.06
    -11 -5 7 1.52
    -11 -5 7 1.64
    -10 -5 7 0.59
    -10 -5 7 0.31
    -9 -5 7 0.24
    -9 -5 7 0.12
    8 5 -7 1.27
    -8 -5 7 0.97
    -8 -5 7 1.39
    -8 -5 7 1.41
    7 5 -7 6.05
    7 5 -7 5.28
    -7 -5 7 5.51
    -7 -5 7 5.96
    -7 -5 7 5.57
    -7 -5 7 5.8
    -7 -5 7 5.53
    6 5 -7 24.93
    6 5 -7 24.55
    -6 -5 7 24.57
    -6 -5 7 24.51
    -6 -5 7 25.56
    -6 -5 7 27.51
    -6 -5 7 25.53
    5 5 -7 9.03
    5 5 -7 8.31
    -5 -5 7 7.96
    -5 -5 7 8.72
    -5 -5 7 9.06
    -5 -5 7 7.76
    -5 -5 7 8.28
    4 5 -7 -0.11
    4 5 -7 0.1
    4 5 -7 0.05
    -4 -5 7 0.06
    -4 -5 7 0.17
    -4 -5 7 0.2
    3 5 -7 1.21
    3 5 -7 1.02
    -3 -5 7 0.81
    -3 -5 7 0.86
    -3 -5 7 0.63
    -3 -5 7 1.27
    2 5 -7 3.48
    2 5 -7 3.33
    2 5 -7 3.21
    -2 -5 7 3.59
    -2 -5 7 3.57
    -2 -5 7 3.44
    -2 -5 7 3.59
    1 5 -7 0.41
    1 5 -7 0.41
    1 5 -7 0.4
    1 5 -7 0.44
    -1 -5 7 0.56
    -1 -5 7 0.2
    -1 -5 7 0.4
    -1 -5 7 0.46
    0 5 -7 0.62
    0 5 -7 0.64
    0 5 -7 0.35
    0 -5 7 0.5
    0 -5 7 0.75
    0 -5 7 0.83
    -1 5 -7 24.01
    -1 5 -7 21.44
    -1 5 -7 22.04
    1 -5 7 20.77
    1 -5 7 22.26
    1 -5 7 22.02
    1 -5 7 21.59
    -2 5 -7 1.16
    -2 5 -7 0.76
    -2 5 -7 0.74
    2 -5 7 0.86
    2 -5 7 0.8
    2 -5 7 0.82
    2 -5 7 0.48
    -3 5 -7 0.2
    -3 5 -7 0.39
    -3 5 -7 0.03
    3 -5 7 0.35
    3 -5 7 0.23
    -4 5 -7 0.52
    -4 5 -7 0.81
    -4 5 -7 0.86
    4 -5 7 0.79
    4 -5 7 0.96
    -5 5 -7 0.15
    -5 5 -7 -0.03
    -5 5 -7 -0.03
    5 -5 7 0.05
    5 -5 7 -0.01
    -6 5 -7 0.99
    -6 5 -7 0.69
    -6 5 -7 0.54
    -6 5 -7 0.64
    6 -5 7 0.73
    6 -5 7 0.38
    -7 5 -7 2.92
    -7 5 -7 2.97
    -7 5 -7 2.99
    -7 5 -7 2.92
    7 -5 7 2.77
    7 -5 7 2.92
    -8 5 -7 2.49
    -8 5 -7 2.62
    8 -5 7 2.77
    -9 5 -7 3.79
    -9 5 -7 3.06
    9 -5 7 3.77
    -10 5 -7 0.23
    -10 5 -7 0.3
    -11 5 -7 0.1
    -11 5 -7 0.12
    -12 5 -7 1.11
    -12 5 -7 1.45
    -13 5 -7 0.11
    -13 5 -7 -0.13
    -12 -4 7 2.33
    -12 -4 7 2.53
    -11 -4 7 -0.39
    -11 -4 7 -0.26
    -10 -4 7 0.02
    -10 -4 7 -0.08
    -9 -4 7 1.67
    -9 -4 7 1.82
    8 4 -7 0.19
    -8 -4 7 0.19
    -8 -4 7 0.09
    -8 -4 7 0.36
    -8 -4 7 0.27
    7 4 -7 4.32
    7 4 -7 4.23
    -7 -4 7 4.45
    -7 -4 7 4.38
    -7 -4 7 4.23
    -7 -4 7 3.99
    -7 -4 7 4.36
    6 4 -7 12.22
    6 4 -7 12.68
    -6 -4 7 12.04
    -6 -4 7 12.42
    -6 -4 7 13.5
    -6 -4 7 12.7
    -6 -4 7 13.78
    5 4 -7 0.4
    5 4 -7 0.77
    -5 -4 7 0.45
    -5 -4 7 0.42
    -5 -4 7 0.59
    -5 -4 7 0.53
    4 4 -7 1.38
    4 4 -7 1.74
    4 4 -7 1.27
    -4 -4 7 1.41
    -4 -4 7 1.36
    -4 -4 7 1.22
    -4 -4 7 1.36
    3 4 -7 0.09
    3 4 -7 0.07
    3 4 -7 -0.2
    -3 -4 7 -0.04
    -3 -4 7 0.11
    -3 -4 7 0.07
    -3 -4 7 -0.08
    2 4 -7 1.15
    2 4 -7 0.99
    -2 -4 7 0.95
    -2 -4 7 1.76
    -2 -4 7 1.32
    -2 -4 7 1.57
    1 4 -7 4.51
    1 4 -7 5.01
    1 4 -7 4.81
    -1 -4 7 4.49
    -1 -4 7 5.04
    -1 -4 7 5.34
    -1 -4 7 4.64
    0 4 -7 21.63
    0 4 -7 20.48
    0 4 -7 22.28
    0 -4 7 21.85
    0 -4 7 22.9
    0 -4 7 22.79
    0 -4 7 22.37
    -1 4 -7 3.51
    -1 4 -7 4.63
    -1 4 -7 4.21
    1 -4 7 4.49
    1 -4 7 4.05
    1 -4 7 4.51
    1 -4 7 5.31
    1 -4 7 3.91
    -2 4 -7 0.18
    -2 4 -7 0.14
    -2 4 -7 0.2
    2 -4 7 0.15
    2 -4 7 0.1
    2 -4 7 0.1
    2 -4 7 0.21
    -3 4 -7 1.12
    -3 4 -7 0.85
    -3 4 -7 1.4
    3 -4 7 1.6
    3 -4 7 1.33
    3 -4 7 1.08
    -4 4 -7 9.41
    -4 4 -7 9.75
    -4 4 -7 9.63
    -4 4 -7 9.37
    4 -4 7 10.12
    4 -4 7 9.31
    -5 4 -7 9.21
    -5 4 -7 9.52
    -5 4 -7 8.94
    -5 4 -7 8.69
    5 -4 7 8.58
    5 -4 7 9.28
    -6 4 -7 0.95
    -6 4 -7 1.24
    -6 4 -7 1.46
    -6 4 -7 1.48
    6 -4 7 1.11
    -7 4 -7 -0.31
    -7 4 -7 -0.15
    -7 4 -7 0.11
    7 -4 7 -0.2
    7 -4 7 0.05
    -8 4 -7 2.02
    -8 4 -7 2.38
    8 -4 7 2.07
    -9 4 -7 0.08
    -9 4 -7 0.17
    9 -4 7 0.42
    -10 4 -7 0.53
    -10 4 -7 0.71
    -11 4 -7 -0.03
    -11 4 -7 0.22
    -12 4 -7 0.22
    -12 4 -7 0.66
    -13 4 -7 0.32
    -13 4 -7 0.75
    -13 -3 7 2.78
    -13 -3 7 3.34
    -12 -3 7 0.05
    -12 -3 7 -0.15
    -11 -3 7 0
    -11 -3 7 0.24
    -10 -3 7 0.02
    -10 -3 7 0
    -9 -3 7 1.96
    -9 -3 7 2
    -9 -3 7 2.3
    -9 -3 7 2.12
    8 3 -7 14.59
    -8 -3 7 17.42
    -8 -3 7 17.03
    -8 -3 7 17.65
    -8 -3 7 17.33
    -8 -3 7 17.74
    7 3 -7 0
    -7 -3 7 0.01
    -7 -3 7 0.1
    -7 -3 7 0.08
    -7 -3 7 0.08
    -7 -3 7 0.12
    6 3 -7 3.07
    6 3 -7 3.41
    -6 -3 7 3.48
    -6 -3 7 3.97
    -6 -3 7 2.97
    -6 -3 7 3.1
    5 3 -7 2.71
    5 3 -7 2.78
    5 3 -7 2.78
    -5 -3 7 3.19
    -5 -3 7 2.87
    -5 -3 7 2.77
    -5 -3 7 2.78
    -5 -3 7 2.9
    4 3 -7 0.48
[truncated: 308,522 more chars]
