# Supplementary material for: Crystal structure of (E)-4-benzyl­idene-6-phenyl-1,2,3,4,7,8,9,10-octa­hydro­phenanthridine
Source: Acta Crystallogr E Crystallogr Commun. 2017 Jun 30;73(Pt 7):1092–6. doi: 10.1107/S2056989017009537 (PMC5499298; doi:10.1107/S2056989017009537)
Supplement: Supplementary file 2 [file e-73-01092-Isup2.hkl]

#
# h,k,l, Fc-squared, Fo-squared, sigma(Fo-squared), status flag
#
data_I
_shelx_title ' 16Rwp3_0m in P-1'
_shelx_refln_list_code          4
_shelx_F_calc_maximum      281.66
_exptl_crystal_F_000       564.00
_reflns_d_resolution_high  0.7570

loop_
 _space_group_symop_operation_xyz
 'x, y, z'
 '-x, -y, -z'

_cell_length_a    11.0758
_cell_length_b    12.4989
_cell_length_c    14.2425
_cell_angle_alpha  98.088
_cell_angle_beta   96.537
_cell_angle_gamma 102.151

_shelx_F_squared_multiplier     1.000

loop_
 _refln_index_h
 _refln_index_k
 _refln_index_l
 _refln_F_squared_calc
 _refln_F_squared_meas
 _refln_F_squared_sigma
 _refln_observed_status
   3   0   0       2990.33       2883.11        35.58 o
   4   0   0        632.28        630.85         8.69 o
   5   0   0         12.82         10.68         1.74 o
   6   0   0          7.23         10.33         1.96 o
   7   0   0        326.56        307.33         6.35 o
   8   0   0         90.05         96.55         3.91 o
   9   0   0         56.38         55.24         3.90 o
  10   0   0        113.87        115.11        11.01 o
  11   0   0          0.38         -3.67         6.02 o
  12   0   0        744.87        754.86        25.08 o
  13   0   0         27.04         34.58         8.66 o
  14   0   0        191.20        185.55        13.62 o
 -14   1   0        134.59        153.15        16.68 o
 -13   1   0         76.84        113.55        10.50 o
 -12   1   0        393.00        428.68        17.32 o
 -11   1   0        125.53        127.32        16.03 o
 -10   1   0         23.83         25.37         5.09 o
  -9   1   0         67.65         63.15         5.63 o
  -8   1   0         30.65         32.27         3.44 o
  -7   1   0         53.95         57.71         2.68 o
  -6   1   0       2012.50       2159.74        30.41 o
  -5   1   0         12.05         12.05         1.82 o
  -4   1   0          2.26          0.66         0.87 o
  -3   1   0        410.15        360.07         5.57 o
   1   1   0          0.37         -0.83         0.56 o
   3   1   0       4408.81       4374.81        53.96 o
   4   1   0          0.27         -1.00         1.49 o
   5   1   0        712.19        746.45        10.13 o
   6   1   0       1001.62       1055.78        16.38 o
   7   1   0         56.12         59.29         3.23 o
   8   1   0         31.16         37.78         3.16 o
   9   1   0          6.19          1.64         3.68 o
  10   1   0        177.38        168.58        10.74 o
  11   1   0         25.12         17.90        10.39 o
  12   1   0         10.93          2.42         7.02 o
  13   1   0         99.86         91.78        10.89 o
 -14   2   0         72.73         69.07        10.04 o
 -13   2   0         44.02         61.48         9.29 o
 -12   2   0        261.05        265.37        13.40 o
 -11   2   0         98.94        102.07         7.00 o
 -10   2   0         12.85         10.08         4.58 o
  -9   2   0        169.80        162.03         4.94 o
  -8   2   0       1069.79       1081.89        17.57 o
  -7   2   0         11.73          9.96         2.02 o
  -6   2   0         17.33         17.15         1.83 o
  -5   2   0       1421.44       1507.47        23.11 o
  -4   2   0       1156.47       1151.92        17.74 o
  -3   2   0       5101.27       4881.73        59.78 o
   2   2   0        321.00        324.98         6.29 o
   3   2   0       2861.27       2885.80        38.25 o
   4   2   0       1100.36       1122.65        15.20 o
   5   2   0       2151.19       2281.59        29.25 o
   6   2   0        142.82        130.30         4.55 o
   7   2   0         75.68         80.01         3.70 o
   8   2   0         28.35         28.04         3.75 o
   9   2   0         79.54         89.03         5.14 o
  10   2   0          3.47          3.27         6.76 o
  11   2   0        175.52        176.31        13.80 o
  12   2   0          7.22          6.17         9.08 o
  13   2   0          2.71         -0.16         8.40 o
 -14   3   0        541.49        554.13        20.87 o
 -13   3   0         50.25         47.24         7.47 o
 -12   3   0         30.04         30.80         6.48 o
 -11   3   0         16.69         18.14         5.17 o
 -10   3   0        113.52        108.84         6.81 o
  -9   3   0          9.45          7.19         3.12 o
  -8   3   0         58.78         58.24         2.60 o
  -7   3   0        115.66        126.77         3.51 o
  -6   3   0       1577.85       1692.35        24.27 o
  -5   3   0        862.50        896.63        13.38 o
  -4   3   0       1261.90       1270.49        19.77 o
  -3   3   0       1231.77       1177.18        14.45 o
  -2   3   0       1273.57       1213.67        14.30 o
  -1   3   0        654.42        596.28        15.50 o
   0   3   0       2202.24       2180.95        34.11 o
   1   3   0       2602.32       2507.52        33.25 o
   2   3   0        172.28        156.87         4.18 o
   3   3   0          3.03          2.53         2.16 o
   4   3   0        372.58        361.75         7.18 o
   5   3   0       3863.06       4028.99        53.31 o
   6   3   0        101.99         96.07         3.72 o
   7   3   0        309.69        355.62         8.98 o
   8   3   0        682.42        694.78        14.08 o
   9   3   0         25.49         21.62         5.92 o
  10   3   0        166.82        175.41        12.07 o
  11   3   0         92.24         99.05        10.55 o
  12   3   0         97.61         90.24        11.07 o
  13   3   0         48.64         52.99        18.12 o
 -14   4   0         80.97         80.86        11.78 o
 -13   4   0         16.45         12.32         9.63 o
 -12   4   0         25.71         31.18         7.08 o
 -11   4   0        762.30        785.99        21.93 o
 -10   4   0         74.47         83.55         6.06 o
  -9   4   0        490.48        492.98        10.78 o
  -8   4   0        243.11        215.57         6.31 o
  -7   4   0          0.01          0.80         1.77 o
  -6   4   0         28.15         26.66         2.16 o
  -5   4   0         34.13         27.47         2.23 o
  -4   4   0        260.22        272.91         4.56 o
  -3   4   0       1291.76       1350.19        16.73 o
  -2   4   0       2648.06       2639.92        33.12 o
  -1   4   0        129.86        128.38         3.86 o
   0   4   0         28.27         29.34         2.01 o
   1   4   0        663.65        683.59         9.87 o
   2   4   0        203.63        230.32         5.31 o
   3   4   0        232.28        295.05         6.58 o
   4   4   0        527.11        506.29        15.29 o
   5   4   0         19.18         16.58         4.06 o
   6   4   0          1.88          3.41         3.37 o
   7   4   0        155.01        165.46         9.38 o
   8   4   0        973.38        953.52        19.61 o
   9   4   0        382.06        358.31        14.15 o
  10   4   0        115.95        120.59        10.89 o
  11   4   0         24.31         22.02         8.80 o
  12   4   0         82.54         77.67        11.71 o
 -14   5   0        138.84        144.00        16.94 o
 -13   5   0          1.40         -6.09         5.92 o
 -12   5   0        355.28        357.38        16.06 o
 -11   5   0         64.29         65.46         6.06 o
 -10   5   0        359.52        338.32        11.85 o
  -9   5   0        422.70        413.61         9.70 o
  -8   5   0        135.43        120.95         4.80 o
  -7   5   0          1.06          0.76         1.72 o
  -6   5   0        895.32        887.18        12.93 o
  -5   5   0        146.80        169.43         3.59 o
  -4   5   0        244.29        272.39         4.94 o
  -3   5   0       2531.30       2678.53        30.95 o
  -2   5   0        126.81        133.01         3.59 o
  -1   5   0        349.66        366.72         6.51 o
   0   5   0          0.04         -0.47         1.78 o
   1   5   0        138.50        153.67         5.70 o
   2   5   0        409.97        443.75         8.16 o
   3   5   0        242.99        272.15         6.52 o
   4   5   0        132.90        133.61         6.26 o
   5   5   0       1555.46       1609.07        31.82 o
   6   5   0          0.04         -1.59         4.39 o
   7   5   0         52.54         45.15         5.70 o
   8   5   0         33.42         49.90         8.12 o
   9   5   0        254.95        241.60        13.77 o
  10   5   0          7.09         12.86        11.17 o
  11   5   0        133.34        130.54        22.72 o
  12   5   0         14.81          2.31        11.43 o
 -14   6   0         19.81         21.56        10.78 o
 -13   6   0         74.07         73.30         8.43 o
 -12   6   0        277.22        260.28        13.58 o
 -11   6   0        646.26        630.11        18.52 o
 -10   6   0        193.03        182.26         8.05 o
  -9   6   0         93.43         96.70         4.59 o
  -8   6   0        129.69        127.95         3.53 o
  -7   6   0         18.23         14.25         2.19 o
  -6   6   0         17.65          8.04         2.16 o
  -5   6   0        154.17        167.20         4.16 o
  -4   6   0       1708.46       1911.91        24.95 o
  -3   6   0        132.92        167.31         6.15 o
  -2   6   0         69.89         57.11         2.70 o
  -1   6   0       3898.72       4187.26        64.60 o
   0   6   0         20.86         34.25         3.37 o
   1   6   0         12.58         15.51         2.59 o
   2   6   0         56.89         58.49         3.43 o
   3   6   0        448.03        461.57        10.61 o
   4   6   0        123.34        135.48        13.14 o
   5   6   0         50.88         46.74         5.34 o
   6   6   0        259.07        284.82        14.03 o
   7   6   0        122.04        116.32        11.11 o
   8   6   0        137.75        132.79        10.92 o
   9   6   0        720.02        711.46        25.18 o
  10   6   0         48.91         49.07        19.25 o
  11   6   0        616.22        624.52        30.22 o
 -14   7   0        124.48        124.75        15.40 o
 -13   7   0         65.11         83.94        13.09 o
 -12   7   0         69.83         67.13         7.56 o
 -11   7   0          0.09          0.28         4.28 o
 -10   7   0         54.86         49.63         4.56 o
  -9   7   0          6.64          8.37         3.39 o
  -8   7   0          7.11          5.25         2.10 o
  -7   7   0        134.71        123.64         5.34 o
  -6   7   0        377.00        370.03         7.16 o
  -5   7   0         86.22         84.87         4.72 o
  -4   7   0        392.33        412.49         7.58 o
  -3   7   0        378.70        399.62         7.59 o
  -2   7   0         71.58         75.99         3.43 o
  -1   7   0        351.22        402.95         7.83 o
   0   7   0        378.98        394.55        10.69 o
   1   7   0        236.69        254.62         6.49 o
   2   7   0        109.06        104.69         4.45 o
   3   7   0          8.97          4.91         2.63 o
   4   7   0          8.87         11.40         2.88 o
   5   7   0        248.31        245.59         7.90 o
   6   7   0         30.08         32.95         6.74 o
   7   7   0          4.90          0.63         7.09 o
   8   7   0          2.17         23.87         8.45 o
   9   7   0         89.58         69.45        27.72 o
  10   7   0        184.07        162.82        17.09 o
  11   7   0         13.64         10.08        15.40 o
 -13   8   0          7.55          2.31         9.24 o
 -12   8   0          1.25          0.99         5.70 o
 -11   8   0         50.10         48.92         6.73 o
 -10   8   0         21.60         18.90         4.69 o
  -9   8   0         57.28         59.89         5.56 o
  -8   8   0        255.13        251.84         7.52 o
  -7   8   0         91.44         80.98         5.34 o
  -6   8   0        122.73        116.68         5.13 o
  -5   8   0         97.30         99.64         4.21 o
  -4   8   0          6.69          4.32         2.43 o
  -3   8   0        308.58        322.96         6.73 o
  -2   8   0         10.87          8.51         3.27 o
  -1   8   0        673.83        665.48        12.31 o
   0   8   0        524.24        518.09        11.03 o
   1   8   0         95.18        106.60         4.41 o
   2   8   0         90.07        104.16         4.43 o
   3   8   0         90.40         82.07         4.63 o
   4   8   0        465.14        473.77        10.75 o
   5   8   0          0.85          0.57         3.34 o
   6   8   0        740.94        761.02        21.88 o
   7   8   0         31.68         37.51         9.40 o
   8   8   0         32.78         15.07         8.16 o
   9   8   0        128.85         92.47        14.13 o
  10   8   0          0.37          2.31        11.98 o
 -13   9   0          2.88         16.94        10.01 o
 -12   9   0        128.96        133.29        10.89 o
 -11   9   0          0.82         -6.57         6.99 o
 -10   9   0         30.98         40.04         6.73 o
  -9   9   0         84.00         83.19         8.22 o
  -8   9   0        280.48        288.35        14.00 o
  -7   9   0       1142.40       1110.58        21.47 o
  -6   9   0        616.67        631.91        11.80 o
  -5   9   0        254.36        254.91         6.97 o
  -4   9   0          1.21          0.21         2.61 o
  -3   9   0        272.57        282.80         7.64 o
  -2   9   0          7.07          6.62         2.93 o
  -1   9   0          0.36          1.42         3.83 o
   0   9   0        792.43        743.38        18.26 o
   1   9   0        322.95        318.07         8.66 o
   2   9   0         12.83          8.65         3.52 o
   3   9   0        181.97        165.78         6.34 o
   4   9   0        993.82        957.02        19.77 o
   5   9   0          1.14         -8.98         5.41 o
   6   9   0       1445.35       1476.35        36.04 o
   7   9   0         96.09        115.49         9.64 o
   8   9   0          9.58          6.54        10.07 o
   9   9   0         16.42         23.76        13.03 o
 -13  10   0        114.80        144.00        16.94 o
 -12  10   0         13.75         14.93         7.02 o
 -11  10   0         20.52         26.79         6.91 o
 -10  10   0         46.80         53.10         7.47 o
  -9  10   0         11.36         11.63         7.79 o
  -8  10   0         79.80         59.59         7.85 o
  -7  10   0         95.20         74.12         5.90 o
  -6  10   0         68.76         65.57         4.34 o
  -5  10   0         54.25         56.79         3.78 o
  -4  10   0         18.50         20.30         3.32 o
  -3  10   0        158.58        144.55         6.33 o
  -2  10   0        403.07        397.29        12.51 o
  -1  10   0          9.29          8.94         4.25 o
   0  10   0       1075.25       1066.72        21.41 o
   1  10   0        142.32        141.12         6.71 o
   2  10   0        334.81        343.64         9.53 o
   3  10   0         89.39         97.21         5.78 o
   4  10   0         23.35         16.94         5.63 o
   5  10   0        268.69        255.06        12.62 o
   6  10   0        545.56        548.89        19.32 o
   7  10   0         45.47         49.88        12.30 o
   8  10   0         38.42         30.94        16.56 o
   9  10   0         53.70         38.21        23.87 o
 -12  11   0         32.79         26.51         7.88 o
 -11  11   0          3.50         -0.94         7.22 o
 -10  11   0          2.31         -2.58         6.37 o
  -9  11   0        153.60        126.57        10.28 o
  -8  11   0        168.33        184.66        11.98 o
  -7  11   0         44.37         35.19         7.85 o
  -6  11   0         21.99          7.51         5.45 o
  -5  11   0          7.27         18.85         5.32 o
  -4  11   0         32.43         22.78         4.52 o
  -3  11   0        327.67        271.27         9.71 o
  -2  11   0        268.16        239.79        10.26 o
  -1  11   0        586.29        575.28        15.89 o
   0  11   0        316.71        284.96        11.13 o
   1  11   0        385.79        393.93        12.99 o
   2  11   0         90.12         90.31         8.72 o
   3  11   0        138.27        152.86         8.06 o
   4  11   0         13.19         10.05         8.52 o
   5  11   0        157.88        200.68        17.94 o
   6  11   0          4.60          8.58        11.94 o
   7  11   0         21.93         25.41        13.07 o
   8  11   0        290.47        361.58        25.98 o
 -12  12   0         11.40         25.32         8.16 o
 -11  12   0         15.73         15.99         7.99 o
 -10  12   0        112.34        132.04        11.55 o
  -9  12   0          1.75          3.57         7.20 o
  -8  12   0        137.27        131.09        11.10 o
  -7  12   0          4.96         -0.07         7.36 o
  -6  12   0          0.01         -1.18         7.04 o
  -5  12   0         58.82         56.81         8.15 o
  -4  12   0          3.72          3.48         5.56 o
  -3  12   0         38.49         32.74         6.53 o
  -2  12   0         49.14         26.62         7.43 o
  -1  12   0         48.69         50.42         9.33 o
   0  12   0         52.82         32.23         6.95 o
   1  12   0          0.20         -3.89         7.34 o
   2  12   0        124.85        130.97        10.88 o
   3  12   0          0.25         10.01        16.94 o
   4  12   0        134.97        127.06        22.33 o
   5  12   0          0.01          4.62        19.25 o
   6  12   0         10.84         36.96        21.56 o
   7  12   0         31.77          5.39        19.25 o
 -11  13   0          3.06          4.82         7.99 o
 -10  13   0         32.05         28.82         8.89 o
  -9  13   0         52.87         74.05        10.86 o
  -8  13   0          0.16         -8.13         8.07 o
  -7  13   0          4.14         -0.43         7.93 o
  -6  13   0          0.36         -1.77        12.22 o
  -5  13   0          0.14         -2.48         7.75 o
  -4  13   0          4.63         -0.76         6.41 o
  -3  13   0        256.25        271.27        16.23 o
  -2  13   0         49.37         51.14         7.48 o
  -1  13   0         43.83         39.87         7.02 o
   0  13   0          9.11         17.25        12.27 o
   1  13   0         12.79          1.63         8.09 o
   2  13   0         26.15         30.03        18.48 o
   3  13   0        165.50        155.55        26.18 o
   4  13   0         32.15          1.54        16.94 o
   5  13   0         46.97         87.79        24.64 o
 -10  14   0         81.79        105.99        12.22 o
  -9  14   0        419.64        424.72        20.62 o
  -8  14   0         29.72         33.69         9.91 o
  -7  14   0          2.71          4.65        11.62 o
  -6  14   0        141.60        152.78        13.57 o
  -5  14   0          6.06         -9.69         8.69 o
  -4  14   0          0.44         16.92         9.46 o
  -3  14   0         75.33         69.14         9.11 o
  -2  14   0         80.09         63.02         9.72 o
  -1  14   0        149.63        146.91        12.29 o
   0  14   0          3.53          5.95         8.13 o
   1  14   0         94.41        119.09        14.95 o
   2  14   0          0.98          1.43        12.79 o
   3  14   0          1.40         -8.47        18.48 o
   4  14   0          0.85         10.78        19.25 o
  -8  15   0         87.30         88.76        13.93 o
  -7  15   0        262.89        326.70        23.55 o
  -6  15   0         23.34         29.77        11.04 o
  -5  15   0         66.13         70.45        11.90 o
  -4  15   0         63.25         70.35        11.99 o
  -3  15   0         31.62         38.68        10.50 o
  -2  15   0        174.75        179.22        13.26 o
  -1  15   0          0.53         -2.12         8.50 o
   0  15   0        103.68        105.01        21.67 o
   1  15   0         57.10         39.32        16.23 o
   2  15   0         38.72          5.39        15.45 o
  -6  16   0         55.55         92.54        19.39 o
  -5  16   0         20.49         28.28        11.82 o
  -4  16   0        300.86        295.20        19.26 o
  -3  16   0          8.00          7.28        10.61 o
  -2  16   0         36.55         36.70        11.54 o
  -1  16   0          2.07         28.67        17.33 o
   0 -16   1          3.99         11.23        15.68 o
   1 -16   1          0.36          6.08        10.60 o
   2 -16   1         25.82         24.07        11.39 o
   3 -16   1          0.11          3.95        10.69 o
   4 -16   1          4.33         -8.86         9.92 o
   5 -16   1        160.06        179.23        16.42 o
   6 -16   1         25.08         37.77        12.00 o
  -2 -15   1        445.65        552.40        64.30 o
  -1 -15   1          3.39         10.01        13.61 o
   0 -15   1          6.71         14.91         9.63 o
   1 -15   1          4.43          2.89         8.95 o
   2 -15   1         16.36         30.82         8.89 o
   3 -15   1        113.51        122.84        22.96 o
   4 -15   1         49.37         72.76        11.83 o
   5 -15   1         30.47         43.38        13.13 o
   6 -15   1         10.38         16.74        12.75 o
   7 -15   1        103.88        131.61        18.68 o
   8 -15   1         47.51         63.83        11.89 o
  -4 -14   1          4.67         21.10        14.91 o
  -3 -14   1          2.36          7.89        15.02 o
  -2 -14   1         62.61         82.24        26.18 o
  -1 -14   1          1.22        -19.42        14.02 o
   0 -14   1         11.63         18.78         8.45 o
   1 -14   1        168.71        173.82        12.42 o
   2 -14   1          6.47         -0.69         7.65 o
   3 -14   1        390.99        360.49        16.25 o
   4 -14   1         24.72         23.49        13.88 o
   5 -14   1          0.08         14.33         9.44 o
   6 -14   1          3.29          2.55         8.75 o
   7 -14   1          4.09          2.22         8.93 o
   8 -14   1         80.42         54.09        10.92 o
   9 -14   1          0.10          7.82         9.30 o
  10 -14   1          6.10         11.20        14.08 o
  -6 -13   1          2.35         21.95        18.87 o
  -5 -13   1         18.08         -5.68        14.67 o
  -4 -13   1         30.29         63.86        34.65 o
  -3 -13   1         17.93          7.08        12.17 o
  -2 -13   1         13.94         27.45        30.03 o
  -1 -13   1        184.26        195.99        11.96 o
   0 -13   1          0.08         -4.97         6.85 o
   1 -13   1          0.00          7.50         7.54 o
   2 -13   1         53.78         37.81        11.45 o
   3 -13   1        251.71        249.56        20.91 o
   4 -13   1         82.92         80.08         9.02 o
   5 -13   1         67.40         62.92         9.23 o
   6 -13   1         58.99         51.91         9.63 o
   7 -13   1          0.70          5.02         9.17 o
   8 -13   1         78.88         71.99        12.43 o
   9 -13   1          5.02          8.94         8.28 o
  10 -13   1         40.41         45.38         9.62 o
  11 -13   1          1.93         -4.13         8.97 o
  -7 -12   1         64.87         76.61        17.69 o
  -6 -12   1        205.22        249.50        31.57 o
  -5 -12   1          0.87          0.00        19.64 o
  -4 -12   1         39.06         24.32        21.18 o
  -3 -12   1          0.96         17.62        10.92 o
  -2 -12   1         13.27         19.63         6.63 o
  -1 -12   1         89.04         87.65         7.96 o
   0 -12   1        116.98        102.27         9.16 o
   1 -12   1        258.24        232.62        16.89 o
   2 -12   1         15.72         11.64         7.00 o
   3 -12   1        181.36        147.60        10.18 o
   4 -12   1        156.60        154.63        10.06 o
   5 -12   1        410.08        407.51        15.64 o
   6 -12   1         21.82         21.27         8.03 o
   7 -12   1        144.53        155.13        11.90 o
   8 -12   1          2.91         -7.50         9.21 o
   9 -12   1         47.31         36.27         8.73 o
  10 -12   1          1.10         -8.43         7.25 o
  11 -12   1         24.31         37.83         9.80 o
  12 -12   1         43.74         40.33        14.25 o
  -8 -11   1          6.31         17.48        13.81 o
  -7 -11   1         28.70         44.06        14.13 o
  -6 -11   1         70.55         74.34        28.49 o
  -5 -11   1         46.62         40.10         8.68 o
  -4 -11   1         32.08         17.79         7.45 o
  -3 -11   1          2.45         -3.52         4.59 o
  -2 -11   1         90.83         90.84         8.38 o
  -1 -11   1         69.97         73.08         7.79 o
   0 -11   1        109.93        103.36         6.95 o
   1 -11   1        394.41        365.32        11.64 o
   2 -11   1       1039.69       1043.88        21.56 o
   3 -11   1         62.99         71.67         6.12 o
   4 -11   1        122.08        116.42         4.73 o
   5 -11   1         21.22         27.04         6.10 o
   6 -11   1          0.18         -4.26         5.33 o
   7 -11   1          0.17          4.90         6.76 o
   8 -11   1         27.31         10.43         7.22 o
   9 -11   1         25.12         24.95         7.75 o
  10 -11   1         50.58         64.96         8.99 o
  11 -11   1          0.29         10.54         7.88 o
  12 -11   1         82.56         85.95        10.89 o
  -9 -10   1         64.33         88.41        16.31 o
  -8 -10   1          1.07          6.51        13.09 o
  -7 -10   1        191.99        200.29        14.24 o
  -6 -10   1         80.46         78.27         9.73 o
  -5 -10   1         11.52         17.21         7.60 o
  -4 -10   1        310.80        296.77        12.83 o
  -3 -10   1          1.39         -2.00         4.67 o
  -2 -10   1        132.68        128.29         8.42 o
  -1 -10   1        172.61        146.68         8.67 o
   0 -10   1       1575.47       1588.66        29.38 o
   1 -10   1       1083.19       1044.30        19.45 o
   2 -10   1          0.00         -2.19         3.93 o
   3 -10   1         41.61         32.54         3.17 o
   4 -10   1        376.77        370.48         7.91 o
   5 -10   1        206.74        205.02         6.33 o
   6 -10   1         46.35         49.79         4.35 o
   7 -10   1          9.97         12.95         4.58 o
   8 -10   1          0.97         -6.56         6.10 o
   9 -10   1          4.90          6.51         6.37 o
  10 -10   1          9.05         10.77         6.62 o
  11 -10   1         30.99         33.27        13.09 o
  12 -10   1          0.03         -1.37         7.34 o
  13 -10   1         66.43         84.71        14.63 o
 -10  -9   1         83.71        122.74        19.25 o
  -9  -9   1         13.76         14.32        12.17 o
  -8  -9   1         69.15         70.94        13.88 o
  -7  -9   1        648.68        696.32        25.42 o
  -6  -9   1        256.09        218.49        13.09 o
  -5  -9   1         37.63         45.25         7.07 o
  -4  -9   1        328.60        349.61        10.24 o
  -3  -9   1        586.17        596.43        17.14 o
  -2  -9   1        216.57        224.26        13.65 o
  -1  -9   1         95.60         97.01         8.03 o
   0  -9   1          8.47         12.33         3.96 o
   1  -9   1        337.01        364.90        12.82 o
   2  -9   1        160.19        145.06         7.39 o
   3  -9   1          7.31          6.70         2.58 o
   4  -9   1          8.29          8.56         3.03 o
   5  -9   1        267.55        260.27        14.01 o
   6  -9   1          7.27          8.84         3.19 o
   7  -9   1       3072.29       2970.62        46.74 o
   8  -9   1        707.50        740.07        19.64 o
   9  -9   1        388.55        373.70        15.68 o
  10  -9   1        117.70        120.00        10.01 o
  11  -9   1         55.55         45.58         8.43 o
  12  -9   1          6.13         -1.93         7.08 o
  13  -9   1         16.30         22.82         8.87 o
 -10  -8   1          0.93         -7.21        11.15 o
  -9  -8   1          2.62         18.15        11.94 o
  -8  -8   1        106.29        122.82        12.58 o
  -7  -8   1         23.64         37.21        11.13 o
  -6  -8   1          8.14         -6.33         6.67 o
  -5  -8   1        138.97        114.99         6.93 o
  -4  -8   1        414.20        410.11        10.36 o
  -3  -8   1         41.46         41.68         4.63 o
  -2  -8   1         25.32         16.89         3.01 o
  -1  -8   1        833.53        818.54        15.31 o
   0  -8   1         51.11         46.29         4.28 o
   1  -8   1        760.99        798.08        15.09 o
   2  -8   1        149.57        159.11         5.14 o
   3  -8   1        411.71        434.81         8.67 o
   4  -8   1        410.16        423.18         7.85 o
   5  -8   1         14.06          7.27         2.95 o
   6  -8   1         37.53         47.61         3.51 o
   7  -8   1        590.94        571.26        11.78 o
   8  -8   1         30.74         30.24         4.39 o
   9  -8   1        540.98        548.17        15.76 o
  10  -8   1        341.85        340.87        14.12 o
  11  -8   1          8.40          8.47         6.53 o
  12  -8   1         45.09         44.28         8.17 o
  13  -8   1          3.19         -3.85        12.32 o
 -11  -7   1        124.68        123.18        16.06 o
 -10  -7   1        198.11        169.99        17.09 o
  -9  -7   1        386.57        363.43        30.42 o
  -8  -7   1         77.97         81.50         9.32 o
  -7  -7   1         16.96         37.36         7.00 o
  -6  -7   1        385.69        352.60        16.26 o
  -5  -7   1         10.23         -5.94         4.26 o
  -4  -7   1          5.69          2.18         3.33 o
  -3  -7   1        107.71        117.50         4.97 o
  -2  -7   1         23.21         11.33         2.71 o
  -1  -7   1         76.00         80.86         3.55 o
   0  -7   1        126.73        132.91         6.74 o
   1  -7   1          0.11          2.08         2.16 o
   2  -7   1         19.06         23.03         2.43 o
   3  -7   1         59.78         58.90         3.33 o
   4  -7   1        689.56        749.49        11.27 o
   5  -7   1        125.99        112.75         4.29 o
   6  -7   1        109.17        127.45         4.42 o
   7  -7   1          8.34         13.35         3.06 o
   8  -7   1         11.19         10.72         2.49 o
   9  -7   1         15.71         14.38         3.48 o
  10  -7   1         51.78         43.08         5.09 o
  11  -7   1        245.85        242.32        16.94 o
  12  -7   1         67.87         72.90         8.66 o
  13  -7   1          4.13          7.64         6.79 o
  14  -7   1          4.25          2.31        10.78 o
 -12  -6   1          3.11          4.15        11.70 o
 -11  -6   1         22.26         41.71        11.94 o
 -10  -6   1        169.31        171.03        15.79 o
  -9  -6   1         55.86         48.13        10.89 o
  -8  -6   1          2.08         -1.78         6.90 o
  -7  -6   1        639.44        599.83        17.69 o
  -6  -6   1         28.69         22.80         4.36 o
  -5  -6   1        147.92        151.70         6.67 o
  -4  -6   1          0.11          2.56         3.41 o
  -3  -6   1         50.50         72.56         3.58 o
  -2  -6   1         55.88         69.13         3.10 o
  -1  -6   1          0.03          4.34         3.14 o
   0  -6   1       1604.51       1733.33        25.43 o
   1  -6   1        146.80        154.90         3.95 o
   2  -6   1       3547.17       3907.09        49.19 o
   3  -6   1        222.45        225.32         4.56 o
   4  -6   1        359.71        369.88         7.03 o
   5  -6   1       1917.13       2093.85        28.67 o
   6  -6   1         96.11         97.88         3.68 o
   7  -6   1        125.12        130.03         4.72 o
   8  -6   1         46.62         52.10         3.18 o
   9  -6   1        361.16        352.98         8.66 o
  10  -6   1          9.84          7.25         4.38 o
  11  -6   1         35.09         39.51         7.34 o
  12  -6   1         20.96         26.89         7.34 o
  13  -6   1        136.72        146.76        11.70 o
  14  -6   1         60.82         51.59        13.86 o
 -12  -5   1         28.82         27.69        11.70 o
 -11  -5   1          0.12         -6.73         9.52 o
 -10  -5   1          3.70         15.79         9.80 o
  -9  -5   1        154.56        149.17        22.72 o
  -8  -5   1         13.10         14.27         8.07 o
  -7  -5   1        709.78        684.42        16.65 o
  -6  -5   1        117.20        141.27         6.58 o
  -5  -5   1        200.27        183.53         9.52 o
  -4  -5   1       1491.50       1461.44        26.25 o
  -3  -5   1       1553.82       1676.27        23.56 o
  -2  -5   1       1067.58       1166.37        15.32 o
  -1  -5   1        563.00        588.62         8.77 o
   0  -5   1        162.28        178.01         4.08 o
   1  -5   1        974.96        980.04        12.30 o
   2  -5   1       1951.65       2088.33        26.91 o
   3  -5   1        232.65        245.03         4.55 o
   4  -5   1          2.37          3.00         2.42 o
   5  -5   1       3682.27       3926.57        51.72 o
   6  -5   1       1555.02       1560.60        21.58 o
   7  -5   1        217.39        219.64         8.55 o
   8  -5   1         72.20         70.42         3.71 o
   9  -5   1        221.48        213.69         8.09 o
  10  -5   1          0.54          7.06         4.28 o
  11  -5   1        500.00        496.39        14.76 o
  12  -5   1        176.31        163.57        11.70 o
  13  -5   1         74.14         81.57        15.40 o
  14  -5   1        149.13        161.57        14.24 o
 -13  -4   1         48.12         55.46        12.79 o
 -12  -4   1          0.15          0.77         9.80 o
 -11  -4   1        746.01        719.01        58.21 o
 -10  -4   1         52.18         73.37        10.94 o
  -9  -4   1          0.01         -7.36         5.60 o
  -8  -4   1         30.18         31.47         4.46 o
  -7  -4   1        750.50        770.23        14.91 o
  -6  -4   1        749.90        737.43        15.14 o
  -5  -4   1        152.31        168.24         6.17 o
  -4  -4   1        155.01        199.24         6.59 o
  -3  -4   1       2456.80       2628.74        33.57 o
  -2  -4   1        859.94        861.96        11.50 o
  -1  -4   1         18.63         19.88         1.81 o
   0  -4   1       1212.15       1201.81        15.11 o
   1  -4   1        945.97        902.89        14.38 o
   2  -4   1          4.31          3.22         1.71 o
   3  -4   1        512.48        492.54         7.49 o
   4  -4   1         28.20         38.49         1.98 o
   5  -4   1        910.35        955.93        12.96 o
   6  -4   1          5.21          4.78         1.41 o
   7  -4   1         27.17         33.89         2.80 o
   8  -4   1         78.30         86.60         3.61 o
   9  -4   1        456.21        464.65        10.27 o
  10  -4   1        543.39        525.92        14.69 o
  11  -4   1        295.34        275.58        10.75 o
  12  -4   1        414.99        426.53        18.78 o
  13  -4   1          0.49         -5.27         6.79 o
  14  -4   1          7.98          8.75         8.65 o
 -13  -3   1          5.64         -1.64         8.87 o
 -12  -3   1          6.72         23.46         8.38 o
 -11  -3   1        101.65         86.25         9.74 o
 -10  -3   1          4.64         -4.91         6.83 o
  -9  -3   1         23.12         24.43         4.53 o
  -8  -3   1        295.93        302.24        10.22 o
  -7  -3   1        262.16        256.45         8.35 o
  -6  -3   1         21.73         15.90         3.15 o
  -5  -3   1       1969.85       2204.30        34.34 o
  -4  -3   1       1069.04       1177.21        16.21 o
  -3  -3   1       1418.85       1571.00        26.60 o
  -2  -3   1        754.68        716.92        11.00 o
  -1  -3   1         10.70          8.40         1.68 o
   0  -3   1       1441.62       1433.89        17.50 o
   1  -3   1       2856.03       2708.34        40.08 o
   2  -3   1       5668.55       5648.38        66.17 o
   3  -3   1       7349.10       7218.67        84.34 o
   4  -3   1        976.85       1013.51        12.90 o
   5  -3   1         14.34         16.16         1.74 o
   6  -3   1        174.81        200.43         4.56 o
   7  -3   1        747.90        788.26        14.60 o
   8  -3   1         34.26         42.78         3.51 o
   9  -3   1        172.90        172.86         6.43 o
  10  -3   1        164.81        168.14         7.89 o
  11  -3   1          0.84         -6.45         5.03 o
  12  -3   1         10.35         14.25         7.08 o
  13  -3   1         85.55         63.67         8.53 o
  14  -3   1          0.14         -2.53        13.30 o
 -13  -2   1         64.27         67.99        10.08 o
 -12  -2   1          4.53          4.57        12.69 o
 -11  -2   1        190.40        196.65        12.77 o
 -10  -2   1        766.50        729.36        31.61 o
  -9  -2   1        259.49        250.32         8.65 o
  -8  -2   1       1146.66       1111.07        19.24 o
  -7  -2   1        200.54        209.20         6.27 o
  -6  -2   1        693.86        674.82        12.36 o
  -5  -2   1        150.19        179.25         5.11 o
  -4  -2   1        360.83        395.55         6.65 o
  -3  -2   1       4279.28       4113.59        50.99 o
  -2  -2   1       3450.20       3366.35        59.09 o
   2  -2   1       1052.20        560.76        10.61 o
   3  -2   1        302.65        290.03         4.49 o
   4  -2   1        804.95        787.58        10.18 o
   5  -2   1        115.89        108.75         3.67 o
   6  -2   1          1.71          2.03         1.76 o
   7  -2   1        301.42        288.23         5.67 o
   8  -2   1         11.81          5.70         2.25 o
   9  -2   1         34.10         30.45         3.98 o
  10  -2   1         23.27         32.73         5.78 o
  11  -2   1         47.85         43.74         6.94 o
  12  -2   1        153.24        158.65        11.27 o
  13  -2   1        123.92        131.23        10.89 o
  14  -2   1          0.87          6.29         7.56 o
 -14  -1   1         69.75         75.83        10.89 o
 -13  -1   1        311.21        324.01        21.28 o
 -12  -1   1        280.10        256.76        13.97 o
 -11  -1   1        359.32        354.33        15.62 o
 -10  -1   1         79.31         63.42         6.32 o
  -9  -1   1        993.54        969.23        18.73 o
  -8  -1   1         31.97         39.54         3.55 o
  -7  -1   1        169.68        149.47         4.79 o
  -6  -1   1          4.05          2.05         2.07 o
  -5  -1   1        818.96        878.82        12.76 o
  -4  -1   1         74.72         73.21         2.49 o
  -3  -1   1       2129.88       2020.52        24.14 o
   3  -1   1       1105.20       1113.03        15.11 o
   4  -1   1          5.26          3.09         1.55 o
   5  -1   1        114.18        118.63         3.52 o
   6  -1   1        853.13        865.22        14.24 o
   7  -1   1        261.62        271.80         5.84 o
   8  -1   1        534.69        533.66        11.25 o
   9  -1   1         42.02         45.73         3.95 o
  10  -1   1        300.72        308.03        10.25 o
  11  -1   1         35.13         38.34         6.02 o
  12  -1   1         19.70         13.29         7.39 o
  13  -1   1        549.36        537.02        21.21 o
  14  -1   1        554.42        573.26        49.63 o
 -14   0   1         31.03         33.66         8.65 o
 -13   0   1         48.84         50.54         8.53 o
 -12   0   1        215.42        209.31        12.26 o
 -11   0   1       1135.48       1224.53        34.09 o
 -10   0   1        121.88        125.56         7.47 o
  -9   0   1        593.54        567.17        13.63 o
  -8   0   1         30.55         34.16         3.77 o
  -7   0   1        541.47        593.68        11.72 o
  -6   0   1        173.54        199.50         4.08 o
  -5   0   1        378.90        385.71         6.25 o
  -4   0   1        114.12        114.25         2.91 o
  -3   0   1         27.52         29.37         2.13 o
   0   0   1          0.47          0.00         0.31 o
   3   0   1        617.80        624.78         9.73 o
   4   0   1          1.41         -2.54         1.67 o
   5   0   1          0.01         -2.24         1.90 o
   6   0   1         48.50         40.59         2.52 o
   7   0   1        209.51        197.99         5.12 o
   8   0   1         12.08          9.05         2.92 o
   9   0   1         29.61         29.21         3.74 o
  10   0   1         57.76         57.26         5.35 o
  11   0   1        248.80        212.23        12.53 o
  12   0   1         33.62         32.00         8.17 o
  13   0   1        130.00        122.16        11.69 o
  14   0   1         26.67         31.51         9.98 o
 -14   1   1          5.85          6.17         7.29 o
 -13   1   1         91.90         92.27        11.28 o
 -12   1   1         74.78         84.96        16.76 o
 -11   1   1        161.67        166.02        10.11 o
 -10   1   1        254.74        258.67         9.90 o
  -9   1   1         30.05         33.14         3.39 o
  -8   1   1         98.93        107.81         4.15 o
  -7   1   1        208.33        218.27         4.96 o
  -6   1   1        170.91        181.69         4.05 o
  -5   1   1         69.15         71.26         2.18 o
  -4   1   1        146.23        134.19         2.83 o
  -3   1   1         91.08         82.45         2.96 o
   0   1   1          8.08         -0.93         0.46 o
   2   1   1       3302.90       2533.87        43.27 o
   3   1   1       2892.77       2762.86        38.80 o
   4   1   1        140.63        124.48         3.67 o
   5   1   1        115.34        116.15         3.48 o
   6   1   1        194.00        201.81         5.05 o
   7   1   1          3.36          7.66         2.35 o
   8   1   1         65.46         64.63         4.21 o
   9   1   1        533.71        500.49        10.24 o
  10   1   1        123.91        124.87         7.70 o
  11   1   1         19.89         10.96        10.57 o
  12   1   1        110.85         92.60        10.63 o
  13   1   1         46.07         63.50        10.10 o
 -14   2   1         52.82         59.85        11.75 o
 -13   2   1         96.29         96.83         9.85 o
 -12   2   1         28.71         37.19         6.57 o
 -11   2   1          1.58          0.07         4.07 o
 -10   2   1          7.48         10.03         3.94 o
  -9   2   1          7.84          7.70         3.08 o
  -8   2   1        863.53        936.52        18.29 o
  -7   2   1        359.95        346.87        10.81 o
  -6   2   1         12.41          9.37         1.66 o
  -5   2   1         13.47         14.62         1.71 o
  -4   2   1          6.32         13.99         1.97 o
  -3   2   1        471.57        440.92         8.29 o
  -2   2   1       9457.38       4334.52        82.42 o
  -1   2   1         31.34          0.91         0.97 o
   1   2   1       3428.20       2722.63        67.61 o
   2   2   1       2416.86       2350.78        29.73 o
   3   2   1         51.12         38.17         2.55 o
   4   2   1        613.49        710.44        11.98 o
   5   2   1       1188.59       1301.03        21.85 o
   6   2   1       1155.96       1210.30        18.89 o
   7   2   1        586.90        610.28        10.42 o
   8   2   1        930.93        892.92        16.50 o
   9   2   1          0.75         -2.64         3.26 o
  10   2   1        448.53        409.62        17.59 o
  11   2   1         85.73        111.49        10.82 o
  12   2   1         32.56         24.86         8.92 o
  13   2   1          0.10          2.87         9.17 o
 -14   3   1         30.50         34.48        24.26 o
 -13   3   1          9.52         16.51         5.89 o
 -12   3   1          7.11          6.31         5.13 o
 -11   3   1          5.95          4.15         4.28 o
 -10   3   1         16.08         18.06         4.13 o
  -9   3   1          5.73         10.12         2.77 o
  -8   3   1          0.57         -0.22         2.19 o
  -7   3   1       1005.24       1030.18        19.38 o
  -6   3   1        353.99        382.68         7.50 o
  -5   3   1          2.14          0.77         1.45 o
  -4   3   1       1564.82       1601.27        22.54 o
  -3   3   1        451.43        444.57         8.09 o
  -2   3   1         68.62         63.18         1.93 o
  -1   3   1        507.09        514.00         8.89 o
   0   3   1       2069.99       1961.23        27.84 o
   1   3   1        516.79        515.46         8.80 o
   2   3   1          0.24          0.91         2.13 o
   3   3   1        976.39        971.36        13.78 o
   4   3   1        118.37        122.81         4.26 o
   5   3   1        248.13        302.03         9.41 o
   6   3   1        353.22        422.15         8.70 o
   7   3   1         52.54         55.13         3.14 o
   8   3   1        139.90        155.16         6.76 o
   9   3   1          6.82          6.26         3.62 o
  10   3   1          0.04         -1.97         8.61 o
  11   3   1         86.47         87.64        16.48 o
  12   3   1         31.85         41.93         9.98 o
  13   3   1          6.11          7.49         9.79 o
 -14   4   1          0.19        -15.01         7.50 o
 -13   4   1         79.07         88.66         7.59 o
 -12   4   1         29.05         19.83         4.64 o
 -11   4   1        212.93        201.37         9.01 o
 -10   4   1        118.34        117.79         5.83 o
  -9   4   1        799.76        753.91        15.57 o
  -8   4   1        544.49        534.26        11.48 o
  -7   4   1        167.15        159.34         4.63 o
  -6   4   1        597.67        611.31        11.29 o
  -5   4   1       1898.50       1973.12        26.33 o
  -4   4   1        511.79        513.48         8.87 o
  -3   4   1         42.91         42.79         1.86 o
  -2   4   1        225.72        225.81         4.20 o
  -1   4   1         81.28         59.84         2.74 o
   0   4   1       1279.67       1240.85        20.38 o
   1   4   1        433.74        413.14         7.89 o
   2   4   1         18.05         28.34         2.89 o
   3   4   1       2665.60       2917.00        39.44 o
   4   4   1         60.53         62.93         4.39 o
   5   4   1        425.85        438.75        11.25 o
   6   4   1        125.57        123.63         7.65 o
   7   4   1        301.89        315.41         8.51 o
   8   4   1          0.12          3.55         5.05 o
   9   4   1        262.85        267.95        12.44 o
  10   4   1         62.92         62.77        11.16 o
  11   4   1         54.99         59.94        10.47 o
  12   4   1         92.16        118.18        29.67 o
 -14   5   1          0.83          8.82         8.47 o
 -13   5   1         30.24         23.10         9.24 o
 -12   5   1        365.71        379.95        12.74 o
 -11   5   1        236.16        226.49         8.60 o
 -10   5   1          3.76          7.48         3.45 o
  -9   5   1        511.76        487.31        11.05 o
  -8   5   1          0.26          2.59         3.11 o
  -7   5   1        220.17        231.13         5.60 o
  -6   5   1        143.41        157.26         3.49 o
  -5   5   1         76.31         67.68         2.57 o
  -4   5   1       1229.66       1383.32        18.07 o
  -3   5   1       1641.85       1656.30        21.38 o
  -2   5   1       2525.39       2734.56        36.36 o
  -1   5   1       1553.07       1648.32        24.20 o
   0   5   1        262.68        293.14         5.68 o
   1   5   1          0.39         -0.88         3.42 o
   2   5   1         22.55         24.05         3.07 o
   3   5   1         10.89         10.09         2.94 o
   4   5   1        574.83        609.65        13.67 o
   5   5   1         85.87         96.87         6.26 o
   6   5   1       1020.86       1107.62        26.85 o
   7   5   1        107.74        103.42         8.27 o
   8   5   1         56.25         55.19         8.59 o
   9   5   1          9.98          5.90         7.56 o
  10   5   1         22.55          4.30        10.30 o
  11   5   1        153.84        155.70        20.41 o
  12   5   1          0.66         -2.70        11.43 o
 -14   6   1         35.64         41.58        10.78 o
 -13   6   1        110.78        130.91        13.86 o
 -12   6   1        163.97        151.60         7.85 o
 -11   6   1        946.08        891.92        20.93 o
 -10   6   1          6.46          8.70         3.08 o
  -9   6   1         66.03         69.22         3.79 o
  -8   6   1         16.17         16.37         2.54 o
  -7   6   1        111.77        102.37         3.98 o
  -6   6   1        664.88        680.27        10.47 o
  -5   6   1         77.50         62.81         2.73 o
  -4   6   1        179.00        165.77         4.04 o
  -3   6   1       1278.83       1374.78        20.55 o
  -2   6   1        224.64        273.91         5.97 o
  -1   6   1        672.36        762.85        12.79 o
   0   6   1       4229.44       4826.51        60.38 o
   1   6   1        528.40        594.09        10.72 o
   2   6   1          2.16          3.80         3.15 o
   3   6   1         12.48         15.80         3.95 o
   4   6   1          3.81          8.32         4.87 o
   5   6   1          5.28          7.78         4.81 o
   6   6   1          0.74          0.11         2.70 o
   7   6   1        286.80        259.23        17.90 o
   8   6   1         87.07         68.71         9.25 o
   9   6   1        217.44        198.77        13.77 o
  10   6   1        186.79        161.95        23.10 o
  11   6   1         32.26         11.67        11.94 o
 -14   7   1         10.48         18.48         9.24 o
 -13   7   1          0.33          3.85         7.70 o
 -12   7   1         17.89         17.43         4.96 o
 -11   7   1        175.35        169.06         7.82 o
 -10   7   1         16.52         18.93         3.56 o
  -9   7   1        386.63        383.36        10.14 o
  -8   7   1        180.03        190.24         5.97 o
  -7   7   1         57.77         56.42         2.99 o
  -6   7   1        473.95        468.40         9.57 o
  -5   7   1         63.13         86.25         3.55 o
  -4   7   1        187.88        197.77         6.86 o
  -3   7   1        517.67        546.92         9.88 o
  -2   7   1         42.26         46.54         3.46 o
  -1   7   1        101.16         89.40         4.35 o
   0   7   1         10.11         11.05         2.32 o
   1   7   1        284.44        302.83         8.46 o
   2   7   1        159.62        164.96         5.78 o
   3   7   1          1.34          0.78         3.53 o
   4   7   1         11.11          6.65         4.35 o
   5   7   1         15.95         15.80         4.05 o
   6   7   1         45.20         49.69         4.34 o
   7   7   1          1.67         10.56         7.79 o
   8   7   1         37.93         31.98         8.82 o
   9   7   1         27.60         18.11        23.87 o
  10   7   1          1.10         15.40        11.98 o
  11   7   1        129.28         95.68        16.06 o
 -14   8   1         12.72        -15.40         7.70 o
 -13   8   1          0.65         -6.93         7.70 o
 -12   8   1        104.16        105.09        13.88 o
 -11   8   1          7.00         -1.78         5.67 o
 -10   8   1        139.98        136.88         6.60 o
  -9   8   1        568.47        542.97        15.03 o
  -8   8   1        123.78        136.88         4.91 o
  -7   8   1       1448.31       1370.89        22.86 o
  -6   8   1        110.78        124.63         6.10 o
  -5   8   1          2.16          4.92         2.59 o
  -4   8   1          1.04          0.36         2.50 o
  -3   8   1         15.08         17.37         2.90 o
  -2   8   1        337.20        374.72         9.74 o
  -1   8   1         72.80         72.26         4.80 o
   0   8   1          0.91          0.97         3.62 o
   1   8   1        106.68        109.56         5.87 o
   2   8   1        203.30        207.62         7.83 o
   3   8   1       1152.43       1171.55        22.32 o
   4   8   1          2.90          5.46         3.74 o
   5   8   1        704.01        678.06        16.92 o
   6   8   1          5.21          3.46         7.98 o
   7   8   1        177.07        155.00        12.58 o
   8   8   1         27.24         49.54        10.21 o
   9   8   1         97.48         86.97        14.42 o
  10   8   1         65.14         71.16        21.18 o
 -13   9   1         78.72         81.63        12.32 o
 -12   9   1         17.56         20.60         6.53 o
 -11   9   1         19.17         21.29         7.01 o
 -10   9   1         11.26         14.86         4.95 o
  -9   9   1         84.75         83.67         6.25 o
  -8   9   1        495.16        485.19        13.88 o
  -7   9   1       1420.82       1336.17        26.52 o
  -6   9   1        530.58        551.32        13.74 o
  -5   9   1        442.74        410.74         8.38 o
  -4   9   1         58.36         59.29         3.65 o
  -3   9   1         90.18         87.06         4.79 o
  -2   9   1        143.88        144.28         6.62 o
  -1   9   1         95.83        101.03         5.72 o
   0   9   1        697.69        712.74        15.53 o
   1   9   1          0.03          1.74         3.51 o
   2   9   1         45.76         43.17         4.44 o
   3   9   1         18.04         15.79         4.65 o
   4   9   1          8.80         15.91         4.79 o
   5   9   1        831.63        845.59        19.04 o
   6   9   1         15.98         17.40         7.65 o
   7   9   1          7.14          9.80         7.36 o
   8   9   1         16.46         33.49        13.70 o
   9   9   1        109.92         97.68        19.64 o
 -13  10   1         18.71         31.08         9.21 o
 -12  10   1          6.47         -3.08         7.58 o
 -11  10   1        102.60        140.81        14.55 o
 -10  10   1          4.17          3.20         6.14 o
  -9  10   1          0.01         -0.21         5.74 o
  -8  10   1         44.86         24.91         5.25 o
  -7  10   1        277.68        248.97         9.87 o
  -6  10   1        234.19        191.72         6.27 o
  -5  10   1         59.64         51.45         3.80 o
  -4  10   1         69.41         73.94         4.25 o
  -3  10   1          0.95          0.06         3.89 o
  -2  10   1          7.72          5.38         2.98 o
  -1  10   1        147.80        146.97         6.82 o
   0  10   1        253.77        271.91         8.91 o
   1  10   1       1375.24       1423.76        25.12 o
   2  10   1        155.74        161.35         6.68 o
   3  10   1         71.26         60.08         4.90 o
   4  10   1         45.46         41.45         5.41 o
   5  10   1          1.00         17.24         6.62 o
   6  10   1        195.84        183.95        11.66 o
   7  10   1         24.61          5.99         8.18 o
   8  10   1         29.54         31.27        12.31 o
 -12  11   1          2.09          6.31        11.17 o
 -11  11   1          9.34         18.17         6.96 o
 -10  11   1         47.82         45.62         7.88 o
  -9  11   1         26.21         18.92         7.08 o
  -8  11   1         19.47          6.56         7.35 o
  -7  11   1        373.61        327.86        15.71 o
  -6  11   1         12.47          7.99         6.15 o
  -5  11   1          0.16          4.11         4.89 o
  -4  11   1         22.61         22.16         5.75 o
  -3  11   1         54.94         55.31         6.36 o
  -2  11   1        208.03        175.26         9.99 o
  -1  11   1         11.31         21.41         5.57 o
   0  11   1        554.31        571.51        18.33 o
   1  11   1        135.37        121.10         8.79 o
   2  11   1          8.81          0.88         4.05 o
   3  11   1         16.60          9.90         4.85 o
   4  11   1        199.79        195.84        14.82 o
   5  11   1         20.15         17.71         9.70 o
   6  11   1         20.86         32.16        11.00 o
   7  11   1         17.26         -2.00        11.55 o
 -12  12   1          5.65         25.00        10.60 o
 -11  12   1        200.92        207.06        13.32 o
 -10  12   1          2.43          6.91         9.99 o
  -9  12   1          0.07         -4.65         7.20 o
  -8  12   1         44.88         35.10         8.34 o
  -7  12   1         20.34         30.44         8.09 o
  -6  12   1         10.19         -2.62         9.91 o
  -5  12   1         13.80          9.12         5.73 o
  -4  12   1          1.90        -10.34         5.17 o
  -3  12   1        131.05        115.73         8.24 o
  -2  12   1          0.46          0.82         6.14 o
  -1  12   1        649.33        566.98        18.63 o
   0  12   1         11.12         15.97         6.71 o
   1  12   1         22.13         22.13         6.39 o
   2  12   1        177.15        193.36        10.34 o
   3  12   1         18.83          8.00        12.21 o
   4  12   1         79.32         62.58        35.81 o
   5  12   1         37.50          3.39        41.97 o
   6  12   1        290.12        308.79        36.19 o
 -11  13   1         51.77         57.89         9.69 o
 -10  13   1         23.87          4.71         8.07 o
  -9  13   1         91.08         84.69        17.24 o
  -8  13   1         33.09         34.46         8.92 o
  -7  13   1          0.00         -0.34         7.93 o
  -6  13   1        111.96        106.46        11.15 o
  -5  13   1         46.15         59.19        10.36 o
  -4  13   1          3.84         -1.29         6.74 o
  -3  13   1         54.75         53.15         7.41 o
  -2  13   1         54.49         61.12         8.63 o
  -1  13   1         72.17         80.41         8.86 o
   0  13   1         18.08         16.63         7.04 o
   1  13   1          1.19         -5.05         6.96 o
   2  13   1          7.84         26.95        17.71 o
   3  13   1         13.74         20.79        19.25 o
   4  13   1         28.92          8.47        17.71 o
   5  13   1         59.65         94.72        26.18 o
 -10  14   1         60.84         64.21        10.81 o
  -9  14   1         18.40         13.32         9.12 o
  -8  14   1         57.77         93.74        14.57 o
  -7  14   1          2.41          0.69         8.75 o
  -6  14   1         41.67         36.56         9.93 o
  -5  14   1         16.35          9.54         9.18 o
  -4  14   1         27.03         30.61         9.96 o
  -3  14   1         16.50          9.50         8.04 o
  -2  14   1          1.03         12.90         7.93 o
  -1  14   1         77.97        103.09         9.87 o
   0  14   1          8.67          1.06         9.32 o
   1  14   1         41.36         28.97        17.33 o
   2  14   1          9.80         35.42        19.25 o
   3  14   1         15.10         -8.47        19.25 o
   4  14   1         70.55         80.09        24.64 o
  -8  15   1         36.34         49.33        11.14 o
  -7  15   1         22.29         25.73        10.47 o
  -6  15   1         10.25          9.54        10.17 o
  -5  15   1         16.87         22.02        10.16 o
  -4  15   1          0.33         -2.03         9.92 o
  -3  15   1          5.87         12.77        10.15 o
  -2  15   1        132.14         96.63        12.88 o
  -1  15   1          0.87         -6.07         9.11 o
   0  15   1         87.16        109.83        13.99 o
   1  15   1        146.53        185.58        29.26 o
   2  15   1         12.03         14.63        19.25 o
  -5  16   1          4.95          0.62        10.65 o
  -4  16   1        104.96        119.22        14.07 o
  -3  16   1        261.69        288.29        19.65 o
  -2  16   1         44.84         29.91        11.60 o
   0 -16   2          2.20        -16.41        14.03 o
   1 -16   2         41.61         55.83        15.25 o
   2 -16   2         12.05          8.28        10.74 o
   3 -16   2          1.02         25.38        11.41 o
   4 -16   2        109.35        117.57        14.16 o
   5 -16   2         68.13        110.62        14.31 o
   6 -16   2         14.98         26.47        13.32 o
  -3 -15   2          5.54          4.03        15.22 o
  -2 -15   2         99.82        132.99        19.74 o
  -1 -15   2         11.07         -4.84        16.56 o
   0 -15   2         61.29         32.73        20.41 o
   1 -15   2          1.59          4.66        11.67 o
   2 -15   2        155.68        147.44        12.23 o
   3 -15   2         20.93          6.35        10.06 o
   4 -15   2         56.24         66.36        11.51 o
   5 -15   2          0.08         11.85        12.41 o
   6 -15   2        316.63        342.24        19.44 o
   7 -15   2        322.78        373.40        22.85 o
   8 -15   2          7.82         25.86        18.44 o
  -4 -14   2        230.95        371.34        56.60 o
  -3 -14   2          2.54        -20.02        13.81 o
  -2 -14   2          5.05         -3.83        36.96 o
  -1 -14   2         66.59         80.50        15.51 o
   0 -14   2          0.59         -1.74         7.91 o
   1 -14   2         37.67         30.57         8.59 o
   2 -14   2        105.43        120.91        10.96 o
   3 -14   2        171.71        145.22        30.01 o
   4 -14   2         13.47         10.98         7.73 o
   5 -14   2         55.98         44.84        10.16 o
   6 -14   2         12.01         27.39         9.72 o
   7 -14   2         22.95         27.24        10.19 o
   8 -14   2        114.48        130.81        13.24 o
   9 -14   2         50.42         33.11        11.98 o
  10 -14   2          7.32         -1.04        10.06 o
  -6 -13   2         96.82        121.23        34.27 o
  -5 -13   2         12.10          4.92        14.63 o
  -4 -13   2         61.65         29.59        13.48 o
  -3 -13   2         50.68         68.62        20.41 o
  -2 -13   2         36.10         28.83        13.58 o
  -1 -13   2          7.07         -1.17         7.66 o
   0 -13   2        110.37        116.16        10.00 o
   1 -13   2        161.60        133.29        10.49 o
   2 -13   2        149.90        121.53        10.96 o
   3 -13   2         40.20         30.38         7.75 o
   4 -13   2        212.98        226.97        12.54 o
   5 -13   2         65.81         60.49         8.34 o
   6 -13   2          4.56          4.48         8.54 o
   7 -13   2        250.50        267.28        29.21 o
   8 -13   2         75.44         80.05        10.89 o
   9 -13   2          3.58         11.21         9.76 o
  10 -13   2          1.57          5.04         9.52 o
  11 -13   2          0.00         -2.27         9.52 o
  -7 -12   2        290.13        299.76        30.72 o
  -6 -12   2          4.93         21.88        11.31 o
  -5 -12   2         32.27         47.21        11.09 o
  -4 -12   2         45.73         26.58         9.92 o
  -3 -12   2         30.71         18.42        11.09 o
  -2 -12   2         14.21         15.41         7.63 o
  -1 -12   2         91.39         89.61         7.93 o
   0 -12   2          1.36          4.40         5.83 o
   1 -12   2          9.03          5.63         6.71 o
   2 -12   2         90.73         72.16         8.27 o
   3 -12   2          5.09          0.71         6.43 o
   4 -12   2        131.34        103.43         8.82 o
   5 -12   2          7.20          7.52         6.49 o
   6 -12   2         13.63         21.40         6.95 o
   7 -12   2          1.45          1.16         7.58 o
   8 -12   2        176.75        159.90        12.35 o
   9 -12   2         43.97         44.76         9.37 o
  10 -12   2        641.00        629.03        30.42 o
  11 -12   2         99.34        117.50        15.79 o
  -8 -11   2          0.16         12.32        13.61 o
  -7 -11   2          0.06          7.83        10.17 o
  -6 -11   2         45.97         44.25         8.45 o
  -5 -11   2        198.15        200.61        11.80 o
  -4 -11   2         21.46         12.88         6.36 o
  -3 -11   2         32.25         31.79         8.72 o
  -2 -11   2         56.82         48.59         6.39 o
  -1 -11   2        552.50        570.58        16.15 o
   0 -11   2          1.38          4.29         5.05 o
   1 -11   2       1148.65       1247.35        24.87 o
   2 -11   2        349.86        365.66        11.54 o
   3 -11   2         89.62         80.80         8.09 o
   4 -11   2         67.07         62.38         4.17 o
   5 -11   2        144.55        144.76         9.23 o
   6 -11   2        107.62        107.80        16.45 o
   7 -11   2        219.75        205.90        12.99 o
   8 -11   2        102.07         92.08        13.72 o
   9 -11   2        148.10        154.80        12.00 o
  10 -11   2          0.20         -4.89         7.88 o
  11 -11   2          4.32          0.77         8.17 o
  12 -11   2          0.38         -9.24         8.17 o
  -9 -10   2         30.28         11.01        12.72 o
  -8 -10   2          0.00        -10.78        11.43 o
  -7 -10   2        243.25        313.61        19.56 o
  -6 -10   2         82.44         78.96         9.06 o
  -5 -10   2         73.25         74.13         9.20 o
  -4 -10   2        404.28        379.85        14.78 o
  -3 -10   2        338.85        362.49        15.19 o
  -2 -10   2        307.99        347.08        12.25 o
  -1 -10   2         32.55         42.56         5.64 o
   0 -10   2         66.44         64.33         5.72 o
   1 -10   2        495.20        476.80        12.65 o
   2 -10   2       1242.42       1246.47        21.87 o
   3 -10   2         43.83         42.67         4.11 o
   4 -10   2        814.52        796.92        14.39 o
   5 -10   2        170.97        164.17         8.11 o
   6 -10   2         29.71         31.16         4.24 o
   7 -10   2        208.23        191.77         9.89 o
   8 -10   2        209.56        183.01        11.55 o
   9 -10   2        654.59        587.18        26.18 o
  10 -10   2         70.49         58.82         9.52 o
  11 -10   2         32.47         29.45         8.97 o
  12 -10   2          6.00          5.71         7.88 o
  13 -10   2         36.65         44.01        10.40 o
 -10  -9   2        115.39         86.14        23.87 o
  -9  -9   2          6.92          5.79        11.40 o
  -8  -9   2         10.55         18.26         9.46 o
  -7  -9   2          0.76          3.01         7.45 o
  -6  -9   2         17.41         17.82        12.86 o
  -5  -9   2        287.66        323.96        13.56 o
  -4  -9   2       2108.40       2038.22        40.27 o
  -3  -9   2        388.58        374.22        11.88 o
  -2  -9   2       2995.83       3021.14        63.02 o
  -1  -9   2         97.86         76.71         6.44 o
   0  -9   2        323.96        326.69        10.11 o
   1  -9   2        134.55        140.19         5.61 o
   2  -9   2         71.41         67.24         3.92 o
   3  -9   2         72.63         73.90         4.88 o
   4  -9   2         56.75         56.24         4.48 o
   5  -9   2        515.18        517.77        10.70 o
   6  -9   2        124.52        113.54         5.09 o
   7  -9   2        341.74        305.87         8.75 o
   8  -9   2        108.55        110.07         7.85 o
   9  -9   2       1084.13       1086.49        36.75 o
  10  -9   2         28.51         23.05         7.88 o
  11  -9   2         52.02         65.07        11.94 o
  12  -9   2         75.13         82.94        15.40 o
  13  -9   2         15.16         21.95        12.71 o
 -10  -8   2          3.21         17.87        11.94 o
  -9  -8   2         88.96         83.44        14.03 o
  -8  -8   2        426.19        377.64        22.59 o
  -7  -8   2         11.59         16.05         9.29 o
  -6  -8   2        379.05        373.16        16.72 o
  -5  -8   2        525.17        547.63        15.25 o
  -4  -8   2         18.93         14.46         5.06 o
  -3  -8   2          2.55         -1.74         4.23 o
  -2  -8   2        514.76        486.16        11.43 o
  -1  -8   2        180.40        182.59         7.63 o
   0  -8   2         39.44         42.85         4.35 o
   1  -8   2        504.36        557.81        10.57 o
   2  -8   2        425.57        449.38        12.60 o
   3  -8   2        376.57        324.52         8.54 o
   4  -8   2          2.68          2.86         2.12 o
   5  -8   2          3.05          7.29         2.97 o
   6  -8   2        373.34        385.07         8.64 o
   7  -8   2        526.71        480.53         9.87 o
   8  -8   2       1027.78        991.14        19.95 o
   9  -8   2          0.03         -5.23         5.17 o
  10  -8   2         51.01         37.54         7.88 o
  11  -8   2        109.01        116.35        11.15 o
  12  -8   2         20.22         33.49         8.43 o
  13  -8   2         11.85         12.88         7.88 o
 -11  -7   2         19.97         16.37        11.70 o
 -10  -7   2        465.85        431.40        30.80 o
  -9  -7   2          8.95         16.11        15.79 o
  -8  -7   2         77.42         83.06         9.76 o
  -7  -7   2        307.86        287.42        21.28 o
  -6  -7   2        422.40        435.68        19.67 o
  -5  -7   2          1.31         -0.95         4.44 o
  -4  -7   2        235.28        222.99        10.59 o
  -3  -7   2        333.63        322.00        10.15 o
  -2  -7   2         53.34         44.64         3.82 o
  -1  -7   2         46.60         45.98         3.65 o
   0  -7   2         83.83         77.46         3.27 o
   1  -7   2          0.42         -1.72         2.17 o
   2  -7   2        378.90        416.48        10.90 o
   3  -7   2          0.17          6.37         2.73 o
   4  -7   2         40.94         47.20         3.35 o
   5  -7   2        491.24        462.72         9.20 o
   6  -7   2          4.28          6.36         2.70 o
   7  -7   2        164.18        142.51         4.96 o
   8  -7   2        320.22        313.34         8.77 o
   9  -7   2        315.17        306.14         9.41 o
  10  -7   2         59.39         70.86         7.65 o
  11  -7   2         23.25          5.30        11.94 o
  12  -7   2          0.21         -7.33         6.79 o
  13  -7   2        304.20        283.59        16.85 o
  14  -7   2         41.61         30.03        13.09 o
 -12  -6   2         36.64         52.92        15.79 o
 -11  -6   2        169.29        127.05        28.88 o
 -10  -6   2         31.49         30.21        10.85 o
  -9  -6   2       1151.04       1103.02        40.28 o
  -8  -6   2        230.78        217.41        12.74 o
  -7  -6   2          0.72          6.98         5.19 o
  -6  -6   2        221.33        221.58         9.08 o
  -5  -6   2        273.75        249.99        10.39 o
  -4  -6   2         33.13         31.78         4.41 o
  -3  -6   2         36.66         30.49         3.60 o
  -2  -6   2       1528.40       1634.57        25.08 o
  -1  -6   2          2.49          5.20         2.50 o
   0  -6   2         12.16         14.43         2.30 o
   1  -6   2        574.62        640.94         9.90 o
   2  -6   2         22.77         20.40         2.53 o
   3  -6   2       6720.09       7182.71        88.83 o
   4  -6   2        415.07        398.74         8.84 o
   5  -6   2       1179.75       1155.66        17.97 o
   6  -6   2         24.53         41.73         3.04 o
   7  -6   2        114.07        111.67         3.82 o
   8  -6   2        342.30        324.06         9.47 o
   9  -6   2          3.82          7.23         3.50 o
  10  -6   2        614.34        586.33        18.37 o
  11  -6   2         23.09         19.48         7.34 o
  12  -6   2         77.46         76.44         9.52 o
  13  -6   2        493.59        470.91        21.78 o
  14  -6   2        106.95        106.58        11.94 o
 -12  -5   2          1.16         12.10        11.15 o
 -11  -5   2        358.62        393.00        49.28 o
 -10  -5   2          2.96          2.31         8.71 o
  -9  -5   2        599.86        601.09        21.47 o
  -8  -5   2        665.76        659.02        21.92 o
  -7  -5   2        342.08        331.65        10.09 o
  -6  -5   2        166.02        154.49         6.54 o
  -5  -5   2        725.98        697.21        16.34 o
  -4  -5   2        737.93        820.34        17.76 o
  -3  -5   2       1189.69       1361.94        22.32 o
  -2  -5   2        281.71        316.21         7.19 o
  -1  -5   2        277.10        321.45         6.29 o
   0  -5   2       1209.64       1170.91        15.19 o
   1  -5   2          0.03         -1.09         1.99 o
   2  -5   2         43.48         31.62         2.66 o
   3  -5   2       1029.40       1042.48        13.82 o
   4  -5   2        761.70        786.05        10.97 o
   5  -5   2        956.21       1098.07        16.03 o
   6  -5   2         99.84        108.25         3.89 o
   7  -5   2       1080.21       1074.33        17.88 o
   8  -5   2        495.25        484.60        10.79 o
   9  -5   2         55.60         53.17         4.92 o
  10  -5   2         52.21         51.80         5.86 o
  11  -5   2         12.97         14.16         7.02 o
  12  -5   2        179.16        174.79        13.07 o
  13  -5   2          6.32         12.48         7.88 o
  14  -5   2         63.52         71.87        10.61 o
 -13  -4   2         15.64         31.24        11.40 o
 -12  -4   2         11.56          0.39         9.80 o
 -11  -4   2         69.44         51.88        10.61 o
 -10  -4   2        308.34        331.43        18.51 o
  -9  -4   2         13.68          1.91        10.78 o
  -8  -4   2        502.66        501.62        13.33 o
  -7  -4   2        172.97        142.43         7.24 o
  -6  -4   2          0.47          1.06         3.57 o
  -5  -4   2        157.99        156.81        10.55 o
  -4  -4   2        999.18       1067.68        21.35 o
  -3  -4   2       1189.89       1195.32        18.37 o
  -2  -4   2         73.71         86.78         3.70 o
  -1  -4   2         10.58         12.67         1.71 o
   0  -4   2       1228.65       1194.58        15.13 o
   1  -4   2        295.31        296.22         5.14 o
   2  -4   2         25.45         28.60         2.20 o
   3  -4   2       2034.96       2217.24        26.99 o
   4  -4   2          0.27         -1.37         1.88 o
   5  -4   2          6.84          4.04         2.17 o
   6  -4   2        668.83        709.19        11.62 o
   7  -4   2         58.95         63.28         3.34 o
   8  -4   2        952.53        954.35        17.79 o
   9  -4   2         16.52         17.45         4.04 o
  10  -4   2        798.76        740.46        19.03 o
  11  -4   2        370.08        378.75        15.23 o
  12  -4   2         11.06         11.55         7.08 o
  13  -4   2        667.17        651.89        26.40 o
  14  -4   2        492.98        505.14        27.72 o
 -13  -3   2         23.25         31.06         9.36 o
 -12  -3   2         69.05         71.85        11.31 o
 -11  -3   2         31.88         33.07         8.07 o
 -10  -3   2        177.13        176.31        13.80 o
  -9  -3   2        260.70        247.08        10.78 o
  -8  -3   2        267.15        247.18        11.08 o
  -7  -3   2        317.81        335.15         9.01 o
  -6  -3   2       1834.47       1890.57        32.42 o
  -5  -3   2       1064.16       1273.90        22.57 o
  -4  -3   2          5.68          9.44         2.39 o
  -3  -3   2       1731.33       1872.71        27.12 o
  -2  -3   2        751.91        735.18        10.13 o
  -1  -3   2        193.05        182.49         3.97 o
   0  -3   2        703.32        716.25        10.69 o
   1  -3   2       1776.62       1720.91        23.24 o
   2  -3   2         38.40         28.67         2.25 o
   3  -3   2       2707.71       2704.74        38.18 o
   4  -3   2        130.74        129.53         3.76 o
   5  -3   2       1308.99       1317.54        17.47 o
   6  -3   2        265.35        257.27         5.52 o
   7  -3   2        409.10        431.57         8.81 o
   8  -3   2         69.63         85.70         4.08 o
   9  -3   2         54.94         61.43         4.62 o
  10  -3   2         83.21         89.64         6.73 o
  11  -3   2         59.30         52.50         7.25 o
  12  -3   2         11.43         11.27         6.68 o
  13  -3   2         66.55         77.67         9.69 o
  14  -3   2          4.40         16.63        10.42 o
 -13  -2   2         77.98        102.52        10.96 o
 -12  -2   2         44.09         52.53         8.47 o
 -11  -2   2         53.74         43.96         7.82 o
 -10  -2   2          4.81         16.10         6.48 o
  -9  -2   2        168.50        164.17         6.64 o
  -8  -2   2         80.32         77.13         4.46 o
  -7  -2   2        127.83        129.11         5.22 o
  -6  -2   2         13.85         10.00         2.53 o
  -5  -2   2        145.81        138.11         4.56 o
  -4  -2   2        258.38        270.93         5.49 o
  -3  -2   2         10.41          6.76         1.70 o
  -2  -2   2        679.53        654.40         9.69 o
  -1  -2   2        160.83         87.88         5.89 o
   0  -2   2         26.31         -1.16         1.11 o
   2  -2   2         84.53         70.50         2.88 o
   3  -2   2        631.19        641.77         9.58 o
   4  -2   2        269.39        255.30         5.14 o
   5  -2   2        181.28        195.82         4.71 o
   6  -2   2        507.32        470.36         8.05 o
   7  -2   2          4.48          6.53         2.39 o
   8  -2   2         22.65         16.65         2.88 o
   9  -2   2         26.72         26.83         3.73 o
  10  -2   2        502.02        493.64        14.72 o
  11  -2   2        116.29        102.06         8.59 o
  12  -2   2        220.90        236.98        13.78 o
  13  -2   2          3.98          2.48         7.67 o
  14  -2   2         75.92        107.11        11.78 o
 -14  -1   2          0.77        -15.13         7.56 o
 -13  -1   2         16.82         12.84         7.72 o
 -12  -1   2        119.05        109.58         9.79 o
 -11  -1   2          3.01         -0.66         5.74 o
 -10  -1   2        525.38        520.66        15.25 o
  -9  -1   2        369.51        355.57        10.43 o
  -8  -1   2        521.86        463.30        11.47 o
  -7  -1   2         28.29         31.71         2.61 o
  -6  -1   2          1.93         -2.17         1.73 o
  -5  -1   2        225.70        224.25         4.53 o
  -4  -1   2       4799.65       4906.44        63.63 o
  -3  -1   2       2851.07       2770.29        32.82 o
  -2  -1   2       2182.50       1414.01        33.02 o
  -1  -1   2          1.94         -1.41         0.70 o
   2  -1   2      16248.91      12047.07       331.11 o
   3  -1   2        274.47        261.41         5.49 o
   4  -1   2       1700.80       1744.97        23.73 o
   5  -1   2        214.92        213.41         5.00 o
   6  -1   2        571.93        576.65        10.03 o
   7  -1   2          1.10          3.17         2.33 o
   8  -1   2         14.20          6.98         2.73 o
   9  -1   2        279.82        278.75         8.42 o
  10  -1   2         21.59         25.38         4.99 o
  11  -1   2         99.89         87.86         7.78 o
  12  -1   2          0.09         16.27         7.67 o
  13  -1   2         26.93         21.12         9.90 o
  14  -1   2        220.71        246.17        16.58 o
 -14   0   2         54.02         52.07         8.76 o
 -13   0   2         10.39          6.31         7.22 o
 -12   0   2        467.12        473.94        19.14 o
 -11   0   2         14.02         17.24         5.98 o
 -10   0   2       1059.82       1057.76        24.96 o
  -9   0   2         30.24         31.95         2.90 o
  -8   0   2         27.95         32.81         2.58 o
  -7   0   2        168.48        167.48         4.62 o
  -6   0   2       1060.84       1143.94        15.92 o
  -5   0   2         12.71         13.46         1.98 o
  -4   0   2         32.14         35.59         1.58 o
  -3   0   2        796.94        736.35        13.40 o
   2   0   2      79333.67      69068.07      2313.77 o
   3   0   2        136.55        145.89         4.35 o
   4   0   2       1796.55       1853.32        26.78 o
   5   0   2         23.59         28.68         2.57 o
   6   0   2         85.08         87.41         3.94 o
   7   0   2          9.91         10.72         2.56 o
   8   0   2        292.91        286.00         7.27 o
   9   0   2        375.91        386.34         8.55 o
  10   0   2          1.97          0.51         6.22 o
  11   0   2         91.11         85.23        13.92 o
  12   0   2         51.38         38.17         8.92 o
  13   0   2        122.04        123.04        15.47 o
 -14   1   2          2.80          8.52         8.13 o
 -13   1   2         62.16         55.79         7.99 o
 -12   1   2        346.93        333.35        14.31 o
 -11   1   2        556.55        549.17        15.47 o
 -10   1   2         11.81         10.22         3.94 o
  -9   1   2         70.32         85.47         4.22 o
  -8   1   2         97.17        115.44         5.12 o
  -7   1   2         18.36         23.44         2.31 o
  -6   1   2         74.07         87.79         3.03 o
  -5   1   2        252.57        258.41         5.64 o
  -4   1   2       2884.06       2947.14        66.24 o
  -2   1   2       1500.78        666.87        26.18 o
   1   1   2      22676.70      12160.99       270.16 o
   2   1   2       8477.84       8369.83       107.92 o
   3   1   2       3673.96       3745.01        52.27 o
   4   1   2       1022.65       1070.52        16.61 o
   5   1   2         90.16         88.09         4.25 o
   6   1   2         56.30         56.49         3.77 o
   7   1   2        423.36        474.55         9.57 o
   8   1   2        740.19        723.50        12.26 o
   9   1   2          4.49          7.34         3.12 o
  10   1   2        113.14        126.76         7.98 o
  11   1   2          7.63         -1.83         7.25 o
  12   1   2         58.34         49.81         9.29 o
  13   1   2         44.00         32.71        10.98 o
 -14   2   2         17.03         22.22        11.17 o
 -13   2   2          0.91         -0.92         5.40 o
 -12   2   2        292.59        279.80        12.26 o
 -11   2   2          0.08          0.68         4.20 o
 -10   2   2        217.52        217.19         6.85 o
  -9   2   2         13.86         10.13         2.61 o
  -8   2   2        515.10        487.21        10.32 o
  -7   2   2          4.39          4.21         1.50 o
  -6   2   2         93.95         86.99         2.81 o
  -5   2   2       1756.33       1804.83        41.16 o
  -4   2   2          4.44          3.85         4.62 o
  -3   2   2        787.43        750.34        27.72 o
  -2   2   2       3062.79       2683.21        51.13 o
  -1   2   2       1102.49        707.11        32.08 o
   0   2   2       6404.89       5979.83       110.83 o
   1   2   2       2356.11       2258.89        28.54 o
   2   2   2        253.63        276.87         5.22 o
   3   2   2        670.19        673.80        10.61 o
   4   2   2        119.01        129.96         7.00 o
   5   2   2        147.58        170.39         6.22 o
   6   2   2        122.34        118.04         5.81 o
   7   2   2         13.59          7.53         3.05 o
   8   2   2         61.09         64.68         3.72 o
   9   2   2        135.02        125.20         8.66 o
  10   2   2          3.25         -0.98         6.90 o
  11   2   2         10.68          0.51         7.47 o
  12   2   2         91.67        108.54        11.90 o
  13   2   2          4.34         24.96        10.04 o
 -14   3   2         70.13         67.91        10.49 o
 -13   3   2         18.93         20.41         6.06 o
 -12   3   2          0.02          1.76         3.71 o
 -11   3   2          3.16         -2.81         3.27 o
 -10   3   2         83.83         83.03         4.10 o
  -9   3   2          0.38          1.57         2.02 o
  -8   3   2         69.42         72.00         2.84 o
  -7   3   2        247.73        272.03         5.68 o
  -6   3   2        268.00        317.36         6.20 o
  -5   3   2        904.68        939.90        16.94 o
  -4   3   2       3534.52       3680.32        58.57 o
  -3   3   2        495.43        465.68         7.76 o
  -2   3   2        694.08        702.13         9.34 o
  -1   3   2       2366.45       2325.98        36.32 o
   0   3   2       4907.57       4799.51        66.29 o
   1   3   2         18.84         19.47         2.20 o
   2   3   2        406.87        416.68         7.52 o
   3   3   2          6.66          4.46         2.42 o
   4   3   2        482.00        529.33         9.96 o
   5   3   2         22.15         11.27         2.80 o
   6   3   2         11.44         16.95         3.50 o
   7   3   2        468.13        495.71        10.35 o
   8   3   2          0.00         -0.80         2.92 o
   9   3   2         64.12         64.81         6.16 o
  10   3   2          0.33         16.56         8.12 o
  11   3   2          3.97         14.63         8.75 o
  12   3   2        129.82        161.56        22.11 o
 -14   4   2        252.22        259.77        17.02 o
 -13   4   2         19.41         21.80         7.50 o
 -12   4   2          3.80          1.21         3.36 o
 -11   4   2        153.68        145.85         6.08 o
 -10   4   2        153.32        135.29         4.88 o
  -9   4   2        179.30        176.78         5.29 o
  -8   4   2         40.26         40.44         2.40 o
  -7   4   2        678.42        659.88        12.00 o
  -6   4   2        339.86        354.28         7.07 o
  -5   4   2         47.47         46.66         2.30 o
  -4   4   2        712.24        733.44        11.12 o
  -3   4   2        373.59        363.62         5.30 o
  -2   4   2          0.52         -0.84         1.57 o
  -1   4   2       2016.01       2117.43        32.26 o
   0   4   2         54.49         59.73         3.06 o
   1   4   2        467.78        454.00         8.00 o
   2   4   2         17.08         18.06         3.64 o
   3   4   2        437.65        500.00        10.73 o
   4   4   2        390.73        367.03        11.30 o
   5   4   2        685.39        728.94        14.37 o
   6   4   2         31.10         21.45         5.57 o
   7   4   2        152.63        156.38         6.33 o
   8   4   2         79.07         87.20         5.79 o
   9   4   2          9.14          2.81         6.56 o
  10   4   2         85.06         94.39        10.89 o
  11   4   2        168.60        138.77        14.20 o
  12   4   2        105.88        100.79        13.09 o
 -14   5   2          0.01        -11.72         6.41 o
 -13   5   2         78.49         56.98        10.01 o
 -12   5   2          0.01         -4.68         3.00 o
 -11   5   2         40.40         44.85         3.76 o
 -10   5   2        223.01        235.21         6.64 o
  -9   5   2        422.89        393.67         8.45 o
  -8   5   2        411.87        396.98         8.27 o
  -7   5   2         35.50         37.50         2.37 o
  -6   5   2         21.08         12.11         1.74 o
  -5   5   2        621.69        624.84         9.82 o
  -4   5   2         81.25         80.94         2.67 o
  -3   5   2       1347.18       1545.54        19.09 o
  -2   5   2        505.29        527.77         9.46 o
  -1   5   2         91.72         87.55         4.12 o
   0   5   2        484.57        540.93         9.83 o
   1   5   2        499.40        544.08        10.17 o
   2   5   2        540.41        604.19        12.60 o
   3   5   2         14.03         19.01         3.35 o
   4   5   2        562.96        642.29        15.35 o
   5   5   2        212.59        217.93         9.09 o
   6   5   2          0.26         -0.57         4.55 o
   7   5   2        302.42        267.75        13.90 o
   8   5   2         51.68         48.47         8.42 o
   9   5   2          0.04         15.41         8.14 o
  10   5   2        107.92        102.57        13.81 o
  11   5   2        157.24        169.29        16.88 o
  12   5   2         22.43         23.48        13.27 o
 -14   6   2         48.74         75.47        10.78 o
 -13   6   2        145.59        168.64        13.86 o
 -12   6   2        172.65        163.67         8.60 o
 -11   6   2        577.97        542.68        12.57 o
 -10   6   2        888.40        864.75        17.77 o
  -9   6   2         21.11         16.08         2.52 o
  -8   6   2         14.52         20.19         2.82 o
  -7   6   2         32.10         25.55         2.58 o
  -6   6   2         12.47         16.87         1.79 o
  -5   6   2         20.62          9.83         2.90 o
  -4   6   2         30.56         39.42         2.07 o
  -3   6   2          0.70          1.13         1.96 o
  -2   6   2       1438.26       1633.45        22.90 o
  -1   6   2          0.46          0.61         2.11 o
   0   6   2        297.50        287.04         7.60 o
   1   6   2        173.55        221.25         6.80 o
   2   6   2        714.93        796.78        14.96 o
   3   6   2         11.53          9.02         4.01 o
   4   6   2         77.82         74.84         6.03 o
   5   6   2        147.74        161.10        11.95 o
   6   6   2        298.02        280.36        10.76 o
   7   6   2         11.79         12.18         7.53 o
   8   6   2         13.82          1.49         8.14 o
   9   6   2        173.87        153.40        12.72 o
  10   6   2         24.85          9.99        11.28 o
  11   6   2        248.48        233.35        20.15 o
 -14   7   2         51.11         59.29        10.01 o
 -13   7   2         21.26         21.67         7.70 o
 -12   7   2          6.01          9.28         4.55 o
 -11   7   2         10.77         11.46         3.19 o
 -10   7   2          1.83          1.09         3.42 o
  -9   7   2          0.18         -2.96         2.42 o
  -8   7   2        443.16        431.92         9.14 o
  -7   7   2         88.14         91.40         4.10 o
  -6   7   2        151.90        157.55         4.85 o
  -5   7   2        178.32        158.63         6.11 o
  -4   7   2         21.90         29.42         2.85 o
  -3   7   2         36.96         32.14         4.20 o
  -2   7   2         82.73         85.91         4.23 o
  -1   7   2         47.69         43.09         3.54 o
   0   7   2        544.91        585.53        10.64 o
   1   7   2        434.60        423.38        10.62 o
   2   7   2         12.47          9.20         4.23 o
   3   7   2         29.00         27.46         5.17 o
   4   7   2        307.14        308.69        11.34 o
   5   7   2          8.73          6.06         5.59 o
   6   7   2        205.06        178.73        11.80 o
   7   7   2        397.05        355.85        17.77 o
   8   7   2         78.51         81.21        10.52 o
   9   7   2        191.60        188.36        17.64 o
  10   7   2         43.30         32.23        13.27 o
 -13   8   2         36.92         29.75         7.50 o
 -12   8   2          6.66         13.81        12.32 o
 -11   8   2         10.20          5.30         3.66 o
 -10   8   2        202.10        179.02         7.08 o
  -9   8   2        223.89        196.74         7.00 o
  -8   8   2        395.09        375.46         9.71 o
  -7   8   2          0.37          3.60         2.62 o
  -6   8   2       1086.44       1066.61        18.38 o
  -5   8   2        126.93        137.44         4.09 o
  -4   8   2          0.04         -2.77         2.54 o
  -3   8   2        165.68        162.17         5.25 o
  -2   8   2        611.79        609.52        12.25 o
  -1   8   2         69.00         68.62         4.50 o
   0   8   2         86.95         90.34         4.27 o
   1   8   2       1472.81       1488.59        24.93 o
   2   8   2        388.72        393.14        11.01 o
   3   8   2         18.24         16.60         4.84 o
   4   8   2         55.68         60.58         5.91 o
   5   8   2          4.04         -3.28         4.36 o
   6   8   2        558.08        519.38        20.89 o
   7   8   2          4.70         -6.80         8.42 o
   8   8   2        336.07        335.34        18.66 o
   9   8   2          5.98         10.96        28.88 o
  10   8   2         15.45          2.57        12.79 o
 -13   9   2          3.40          6.16         9.24 o
 -12   9   2         47.20         59.36         9.31 o
 -11   9   2         87.30         94.32         7.56 o
 -10   9   2          0.77         -0.93         3.96 o
  -9   9   2         60.18         54.44         5.06 o
  -8   9   2          9.32         11.03         4.17 o
  -7   9   2          3.10          2.61         2.86 o
  -6   9   2        767.58        730.85        13.06 o
  -5   9   2         91.75         80.28         4.11 o
  -4   9   2        398.72        417.10         9.68 o
  -3   9   2         49.21         51.80         4.57 o
  -2   9   2        308.03        347.41        13.43 o
  -1   9   2        199.89        195.63         7.62 o
   0   9   2        323.31        302.31         9.92 o
   1   9   2        809.90        804.28        15.66 o
   2   9   2       1077.82       1055.91        20.94 o
   3   9   2        505.32        478.20        12.49 o
   4   9   2         75.33         76.12         6.73 o
   5   9   2          1.11         -0.91         8.14 o
   6   9   2         83.33         94.20        11.99 o
   7   9   2        126.25        113.20        12.34 o
   8   9   2        503.78        524.74        23.22 o
   9   9   2        147.77        159.71        19.28 o
 -13  10   2         51.44         78.48        10.70 o
 -12  10   2          0.19         -7.30         7.42 o
 -11  10   2         88.23        119.89        15.67 o
 -10  10   2         16.79          7.54         5.62 o
  -9  10   2        265.62        280.50        28.72 o
  -8  10   2        176.88        216.17        14.53 o
  -7  10   2         52.02         66.33         4.88 o
  -6  10   2        377.21        320.64        10.79 o
  -5  10   2         41.20         32.89         3.76 o
  -4  10   2        380.87        349.92         9.56 o
  -3  10   2         61.12         61.88         5.29 o
  -2  10   2         11.32          4.98         4.35 o
  -1  10   2        144.81        146.65         7.97 o
   0  10   2         27.24         27.82         5.49 o
   1  10   2        471.97        462.44        13.14 o
   2  10   2        811.38        756.71        18.22 o
   3  10   2         40.32         43.86         5.43 o
   4  10   2         70.60         73.43         7.18 o
   5  10   2        121.51        113.07         9.52 o
   6  10   2        164.39        158.05        11.05 o
   7  10   2        117.77        114.11        14.37 o
   8  10   2         14.43         -3.93        10.05 o
 -12  11   2         47.48         53.85        13.48 o
 -11  11   2         26.43         35.87         6.89 o
 -10  11   2          2.88         11.31         6.34 o
  -9  11   2          8.19          2.11         6.37 o
  -8  11   2          5.21          9.28         6.48 o
  -7  11   2        289.16        276.44        14.17 o
  -6  11   2        116.96        101.71         8.50 o
  -5  11   2         26.94         11.34         5.33 o
  -4  11   2        149.28        139.85        10.42 o
  -3  11   2        349.78        301.41        12.58 o
  -2  11   2         21.66         13.17         5.84 o
  -1  11   2        145.94        117.23         8.00 o
   0  11   2        547.92        535.94        15.65 o
   1  11   2        814.94        751.14        19.34 o
   2  11   2        320.34        319.73        12.33 o
   3  11   2        180.04        181.00         9.82 o
   4  11   2        109.81        112.42        13.13 o
   5  11   2         47.18         47.84        22.33 o
   6  11   2          9.46         21.56        13.07 o
   7  11   2          0.53         13.48        14.70 o
 -11  12   2         37.44         40.37        20.04 o
 -10  12   2          7.43         10.56         7.56 o
  -9  12   2          9.40         -2.55         6.95 o
  -8  12   2         34.10         37.15         9.94 o
  -7  12   2          3.15          1.85         8.24 o
  -6  12   2         66.33         70.57         9.25 o
  -5  12   2         11.84          4.61         6.76 o
  -4  12   2        160.67        135.54        15.23 o
  -3  12   2          0.84         -4.27         6.15 o
  -2  12   2         76.73         93.33         8.85 o
  -1  12   2        525.76        499.08        15.95 o
   0  12   2         56.24         53.89         7.08 o
   1  12   2        464.21        426.42        14.92 o
   2  12   2          2.42         11.99         7.63 o
   3  12   2          6.62         14.55        12.72 o
   4  12   2         34.30         40.04        13.58 o
   5  12   2         46.14         32.34        14.70 o
   6  12   2        283.23        232.07        22.79 o
 -11  13   2          5.79          9.53         8.04 o
 -10  13   2         77.15         95.32        15.83 o
  -9  13   2         20.55         21.61         8.88 o
  -8  13   2         52.21         71.34        17.36 o
  -7  13   2         28.56         26.77        14.93 o
  -6  13   2         36.59         26.97        11.80 o
  -5  13   2         82.54         51.20        10.00 o
  -4  13   2         17.14         20.70        10.55 o
  -3  13   2          2.01         -8.45         6.87 o
  -2  13   2          6.27         12.09         7.47 o
  -1  13   2         15.68         15.91        11.78 o
   0  13   2         34.80         33.00         7.51 o
   1  13   2          0.01        -12.92         7.77 o
   2  13   2        121.63        142.56        18.64 o
   3  13   2          0.02        -14.90        34.27 o
   4  13   2          2.75         -1.47        14.13 o
   5  13   2          9.50         -8.47        14.70 o
  -9  14   2        108.62        125.29        12.79 o
  -8  14   2        153.62        200.98        14.77 o
  -7  14   2        276.12        297.26        17.42 o
  -6  14   2         40.01         36.87        10.10 o
  -5  14   2          1.41         -4.87         8.65 o
  -4  14   2         33.65         29.83        10.00 o
  -3  14   2          1.34        -11.84         9.03 o
  -2  14   2          9.01          1.38         9.84 o
  -1  14   2         82.43         71.34        11.63 o
   0  14   2          6.74          7.33         9.63 o
   1  14   2          0.09        -27.72        13.86 o
   2  14   2         44.67         53.90        21.56 o
   3  14   2         70.22         56.21        20.79 o
  -8  15   2          6.20         11.81         9.69 o
  -7  15   2        149.10        197.17        15.76 o
  -6  15   2          0.02          5.90         9.74 o
  -5  15   2         27.07         26.94        10.89 o
  -4  15   2         28.45         34.33        10.74 o
  -3  15   2         10.11         10.01        10.17 o
  -2  15   2        110.23        137.37        14.37 o
  -1  15   2          5.12         10.82        10.84 o
   0  15   2         91.83        125.57        23.87 o
   1  15   2          4.75         13.86        17.71 o
   0 -16   3          6.66         17.05        18.10 o
   1 -16   3          3.38         20.21        26.57 o
   2 -16   3          0.79          7.73        12.08 o
   3 -16   3          6.22          2.93        27.34 o
   4 -16   3         49.23         44.91        15.22 o
   5 -16   3         45.51         43.26        23.87 o
   6 -16   3         88.75         78.49        16.00 o
  -3 -15   3          9.05         13.59        14.97 o
  -2 -15   3        138.98        167.77        26.95 o
  -1 -15   3        209.37        213.53        22.01 o
   0 -15   3        187.98        216.67        20.92 o
   1 -15   3          3.64         15.99        10.60 o
   2 -15   3         12.80          3.19        14.37 o
   3 -15   3          1.72          2.05         9.34 o
   4 -15   3          1.20        -13.96        12.49 o
   5 -15   3        104.88         67.68        16.56 o
   6 -15   3          2.18         -8.64        18.10 o
   7 -15   3        113.03        147.14        30.03 o
   8 -15   3          2.27          4.94        11.94 o
  -4 -14   3         27.35         50.44        16.60 o
  -3 -14   3          9.41         -9.16        12.79 o
  -2 -14   3         42.75         55.65        14.79 o
  -1 -14   3        221.03        236.73        20.67 o
   0 -14   3         36.14         44.14        11.43 o
   1 -14   3         30.06         33.96        15.63 o
   2 -14   3        182.82        187.46        14.80 o
   3 -14   3        212.45        210.73        14.95 o
   4 -14   3         22.91         24.00         8.15 o
   5 -14   3        104.07        149.61        17.15 o
   6 -14   3         16.88         22.82        12.32 o
   7 -14   3          4.53         11.55        11.43 o
   8 -14   3         31.58         51.48        12.52 o
   9 -14   3         24.83         22.44        11.40 o
  10 -14   3        189.55        207.44        18.24 o
  -6 -13   3          4.29         17.00        14.03 o
  -5 -13   3          2.41         17.53        18.10 o
  -4 -13   3         66.91         84.94        29.26 o
  -3 -13   3          1.95          8.35        12.38 o
  -2 -13   3         45.57         78.31        14.91 o
  -1 -13   3        656.94        669.85        26.37 o
   0 -13   3          0.26         -5.97         8.38 o
   1 -13   3          9.32         33.10         9.32 o
   2 -13   3        312.71        316.73        14.89 o
   3 -13   3        136.99        129.84        10.53 o
   4 -13   3         53.70         47.66         8.51 o
   5 -13   3          5.07          4.96         7.06 o
   6 -13   3         92.09         76.44        11.05 o
   7 -13   3          8.09          2.31         9.80 o
   8 -13   3         34.35         48.62        11.70 o
   9 -13   3          0.20          1.52        10.06 o
  10 -13   3         63.01         51.25        11.70 o
  11 -13   3         34.70         29.26        11.43 o
  -7 -12   3        128.60        140.25        18.30 o
  -6 -12   3          0.33          2.29        10.28 o
  -5 -12   3         43.70         38.31        10.53 o
  -4 -12   3        105.19        139.88        14.18 o
  -3 -12   3         41.82         37.32         9.76 o
  -2 -12   3          8.83          6.35        12.56 o
  -1 -12   3         37.61         35.28         7.89 o
   0 -12   3        261.23        282.48        15.56 o
   1 -12   3         28.19         19.98         6.40 o
   2 -12   3         12.92         15.76         6.81 o
   3 -12   3        133.69         98.65         9.03 o
   4 -12   3         22.12         18.34         6.70 o
   5 -12   3         99.90         83.72         8.44 o
   6 -12   3         20.90         27.94         7.11 o
   7 -12   3         58.21         73.59        22.33 o
   8 -12   3         75.46         39.90        10.61 o
   9 -12   3         58.67         43.92        10.85 o
  10 -12   3          2.92          9.70        21.56 o
  11 -12   3        100.71        109.00        13.61 o
  -8 -11   3         39.21         45.64        14.79 o
  -7 -11   3         30.26         44.26        11.37 o
  -6 -11   3         29.81         29.05         8.37 o
  -5 -11   3         46.90         44.77         8.19 o
  -4 -11   3        281.34        245.93        15.26 o
  -3 -11   3         12.64         16.38         7.64 o
  -2 -11   3         13.10         19.21         7.25 o
  -1 -11   3          2.83          1.68         6.53 o
   0 -11   3        315.75        335.38        12.37 o
   1 -11   3          1.32         -4.95         4.60 o
   2 -11   3       2454.77       2487.71        40.37 o
   3 -11   3        893.35        852.52        18.21 o
   4 -11   3         33.83         23.29         5.04 o
   5 -11   3         12.59          6.46         6.07 o
   6 -11   3         12.72         10.49         6.10 o
   7 -11   3          6.62          9.63         8.71 o
   8 -11   3        132.59        110.82        12.79 o
   9 -11   3         15.88          2.62        13.48 o
  10 -11   3        154.24        180.95        15.40 o
  11 -11   3        228.62        203.14        16.06 o
  12 -11   3         12.04         12.32         9.52 o
  -9 -10   3         60.43         51.83        14.42 o
  -8 -10   3          3.78          1.40        12.24 o
  -7 -10   3         10.80         -3.77         9.01 o
  -6 -10   3          0.14         -7.24         6.37 o
  -5 -10   3         74.12         57.90         7.50 o
  -4 -10   3        172.46        156.86         8.84 o
  -3 -10   3        544.02        524.95        17.81 o
  -2 -10   3        903.15        851.11        23.27 o
  -1 -10   3        395.86        410.71        14.89 o
   0 -10   3         55.91         48.35        10.19 o
   1 -10   3         22.20         22.40         4.84 o
   2 -10   3       1910.31       1883.98        29.16 o
   3 -10   3        918.11        895.28        18.35 o
   4 -10   3        734.48        691.03        13.56 o
   5 -10   3        137.51        136.52         6.55 o
   6 -10   3         46.31         50.53         4.97 o
   7 -10   3          0.71         -3.16         5.75 o
   8 -10   3        305.86        316.49        18.24 o
   9 -10   3          2.07          5.19         8.86 o
  10 -10   3         83.44         68.26        10.61 o
  11 -10   3         11.30          7.32        10.40 o
  12 -10   3        109.96        129.76        13.07 o
 -10  -9   3        127.03        144.46        22.33 o
  -9  -9   3         13.31         12.16        11.70 o
  -8  -9   3          6.45        -17.91        11.93 o
  -7  -9   3        137.35        112.97         9.52 o
  -6  -9   3         38.54         36.22         7.18 o
  -5  -9   3        530.68        502.44        15.87 o
  -4  -9   3       1150.41       1112.58        23.42 o
  -3  -9   3        214.07        219.44        14.35 o
  -2  -9   3        260.08        247.10        10.23 o
  -1  -9   3        751.17        751.79        18.49 o
   0  -9   3        118.21        129.25         7.45 o
   1  -9   3         41.12         39.85         3.66 o
   2  -9   3        172.68        172.86         5.85 o
   3  -9   3          2.74         -0.23         2.69 o
   4  -9   3        145.78        145.34         4.77 o
   5  -9   3         10.48          9.50         3.45 o
   6  -9   3        120.62        125.35         5.48 o
   7  -9   3       1870.32       1826.43        33.56 o
   8  -9   3         34.97         40.26         6.55 o
   9  -9   3         22.00         32.34         8.71 o
  10  -9   3         47.78         47.69        14.63 o
  11  -9   3        123.44        142.78        12.79 o
  12  -9   3         30.25          9.63         8.71 o
  13  -9   3          1.60         17.36         8.97 o
 -11  -8   3          7.34        -13.88        36.58 o
 -10  -8   3         72.11         54.03        13.07 o
  -9  -8   3        148.76        142.77        23.49 o
  -8  -8   3         92.87        103.23        17.42 o
  -7  -8   3         15.73         26.56         6.70 o
  -6  -8   3         83.58         94.79         8.09 o
  -5  -8   3         18.47         15.96         4.85 o
  -4  -8   3       1244.47       1276.55        24.67 o
  -3  -8   3         29.19         25.94         4.76 o
  -2  -8   3        163.28        157.02         9.40 o
  -1  -8   3          1.49         -0.77         3.21 o
   0  -8   3          6.72          1.59         2.63 o
   1  -8   3          5.93          4.68         2.81 o
   2  -8   3        479.71        512.61        10.30 o
   3  -8   3         54.66         52.59         4.22 o
   4  -8   3         54.54         50.53         3.77 o
   5  -8   3          7.63          4.98         3.11 o
   6  -8   3        186.72        199.48         6.72 o
   7  -8   3        127.86        139.16         5.71 o
   8  -8   3        441.16        428.77        13.26 o
   9  -8   3          0.29          9.75         7.34 o
  10  -8   3        272.76        264.24        16.17 o
  11  -8   3        159.72        150.49        12.79 o
  12  -8   3          3.10         -0.39         7.62 o
  13  -8   3         15.78          1.29         8.43 o
 -11  -7   3          5.17         -6.55        10.89 o
 -10  -7   3        115.86         89.99        13.61 o
  -9  -7   3        152.64        178.22        15.51 o
  -8  -7   3          0.52          3.28         6.20 o
  -7  -7   3        661.13        637.07        19.15 o
  -6  -7   3        143.73        143.59         7.63 o
  -5  -7   3          0.73          3.90         4.16 o
  -4  -7   3         44.24         48.18         4.75 o
  -3  -7   3         28.48         27.13         3.99 o
  -2  -7   3         81.12         76.31         4.18 o
  -1  -7   3        741.00        740.51        12.89 o
   0  -7   3         79.02         83.62         4.08 o
   1  -7   3         81.11         90.60         3.76 o
   2  -7   3        969.99       1056.79        18.69 o
   3  -7   3         22.27         19.63         3.47 o
   4  -7   3         14.78         18.64         3.08 o
   5  -7   3       1170.89       1206.23        20.44 o
   6  -7   3          8.45          4.47         3.09 o
   7  -7   3          0.01         -0.73         3.06 o
   8  -7   3        848.49        788.77        16.36 o
   9  -7   3        163.40        165.38         9.76 o
  10  -7   3         73.67         70.85         9.26 o
  11  -7   3          6.52          3.17         7.34 o
  12  -7   3         34.40         32.34         9.26 o
  13  -7   3         43.55         34.94         9.52 o
 -12  -6   3          5.53          8.47        10.89 o
 -11  -6   3          0.24         -8.55        10.06 o
 -10  -6   3         13.08         16.67        10.06 o
  -9  -6   3         54.19         48.02        15.40 o
  -8  -6   3          0.03         12.11         5.96 o
  -7  -6   3       1821.25       1906.06        34.63 o
  -6  -6   3          4.81         -0.01         4.12 o
  -5  -6   3        158.76        158.01         7.49 o
  -4  -6   3         33.23         38.83         4.68 o
  -3  -6   3        177.83        192.03         6.26 o
  -2  -6   3         26.31         27.96         2.73 o
  -1  -6   3       1724.62       1986.84        26.24 o
   0  -6   3        645.17        646.34         9.65 o
   1  -6   3         64.82         59.28         3.36 o
   2  -6   3       1113.44       1203.64        25.11 o
   3  -6   3          6.11          6.96         2.58 o
   4  -6   3       2708.66       2728.78        41.99 o
   5  -6   3        157.23        168.18         5.65 o
   6  -6   3        188.43        194.62         6.12 o
   7  -6   3        967.31       1011.32        17.59 o
   8  -6   3         60.28         53.56         4.48 o
   9  -6   3          0.00         -3.52         3.83 o
  10  -6   3          0.30          4.44         6.79 o
  11  -6   3        572.89        540.64        23.14 o
  12  -6   3         36.15         32.30         8.97 o
  13  -6   3         41.16         55.85        10.06 o
 -12  -5   3         34.87         23.98        13.86 o
 -11  -5   3        100.37        120.01        18.48 o
 -10  -5   3          0.00          3.59        10.40 o
  -9  -5   3          1.80          8.44         6.90 o
  -8  -5   3          8.96          3.02         5.46 o
  -7  -5   3        549.18        554.75        12.20 o
  -6  -5   3          0.07          1.55         3.44 o
  -5  -5   3          1.08          3.23         3.13 o
  -4  -5   3        416.59        427.70        10.21 o
  -3  -5   3         40.76         42.21         2.80 o
  -2  -5   3       2499.60       2706.21        31.54 o
  -1  -5   3        762.34        817.20        16.19 o
   0  -5   3        809.72        859.93        12.31 o
   1  -5   3        383.50        414.52         8.54 o
   2  -5   3         10.01          8.69         2.54 o
   3  -5   3        901.65        968.91        14.57 o
   4  -5   3        168.40        192.09         7.13 o
   5  -5   3       1149.01       1265.04        20.74 o
   6  -5   3         46.00         50.14         3.63 o
   7  -5   3        135.98        150.62         5.31 o
   8  -5   3        899.77        875.31        15.70 o
   9  -5   3         32.13         28.44         4.31 o
  10  -5   3          1.12         12.85         6.95 o
  11  -5   3         32.81         38.16        10.01 o
  12  -5   3        391.54        439.55        23.10 o
  13  -5   3         52.86         63.92        10.35 o
  14  -5   3          3.85         11.23         9.21 o
 -13  -4   3          2.14         -6.05        18.87 o
 -12  -4   3        151.02        161.68        14.97 o
 -11  -4   3          0.54         -1.37         8.43 o
 -10  -4   3          7.11          7.54         7.88 o
  -9  -4   3        123.00        112.16         8.02 o
  -8  -4   3         15.56         15.54         3.74 o
  -7  -4   3        335.16        301.84         8.27 o
  -6  -4   3        152.96        170.76         5.86 o
  -5  -4   3       1474.02       1544.23        25.07 o
  -4  -4   3        141.39        147.62         8.30 o
  -3  -4   3       2610.56       2799.10        33.93 o
  -2  -4   3       3869.20       4136.04        49.28 o
  -1  -4   3        253.55        262.37         5.37 o
   0  -4   3        294.08        287.30         5.78 o
   1  -4   3       1311.42       1346.55        18.88 o
   2  -4   3        160.86        185.52         4.10 o
   3  -4   3        827.51        893.08        14.12 o
   4  -4   3         18.71         20.26         2.52 o
   5  -4   3        530.59        524.90         9.48 o
   6  -4   3        621.62        662.98        13.25 o
   7  -4   3        291.00        319.45         7.70 o
   8  -4   3          9.61          8.21         3.01 o
   9  -4   3        241.71        252.27        10.96 o
  10  -4   3        127.53        133.84         8.33 o
  11  -4   3         30.44         23.56         6.78 o
  12  -4   3        227.25        228.35        20.79 o
  13  -4   3        551.73        506.10        48.51 o
  14  -4   3         84.64         78.61        11.03 o
 -13  -3   3         34.90         25.08        12.78 o
 -12  -3   3         39.02         39.18         8.70 o
 -11  -3   3        185.20        181.68        17.96 o
 -10  -3   3         10.84          8.37         6.62 o
  -9  -3   3         84.11         85.66         5.62 o
  -8  -3   3        102.72        106.55         4.69 o
  -7  -3   3         18.39         15.56         3.54 o
  -6  -3   3          8.75          6.94         2.63 o
  -5  -3   3        810.60        865.23        14.96 o
  -4  -3   3        387.95        425.23         7.24 o
  -3  -3   3       2541.29       2658.27        48.05 o
  -2  -3   3       1808.84       1806.54        26.07 o
  -1  -3   3          1.71          0.17         1.86 o
   0  -3   3       1343.83       1380.74        20.28 o
   1  -3   3        187.77        187.11         6.26 o
   2  -3   3        323.01        314.88         7.00 o
   3  -3   3        944.44        970.96        13.93 o
   4  -3   3        156.42        191.20         4.86 o
   5  -3   3        538.20        581.58        10.19 o
   6  -3   3          9.51          9.44         2.86 o
   7  -3   3        212.52        213.53         6.24 o
   8  -3   3          1.12         -0.39         2.82 o
   9  -3   3        386.48        388.83        10.22 o
  10  -3   3         15.75         13.60         6.22 o
  11  -3   3          1.91          1.41         6.06 o
  12  -3   3          1.84         -3.85         7.62 o
  13  -3   3        314.11        296.99        16.43 o
  14  -3   3          1.78          1.03         9.06 o
 -13  -2   3         18.86         14.67        12.71 o
 -12  -2   3          0.67          5.51         7.59 o
 -11  -2   3          6.57          6.81         6.62 o
 -10  -2   3        341.54        317.47        11.15 o
  -9  -2   3          4.36          6.97         3.27 o
  -8  -2   3        276.32        260.79         7.71 o
  -7  -2   3         22.56         22.50         2.98 o
  -6  -2   3        762.46        769.03        11.07 o
  -5  -2   3        401.30        426.33         6.58 o
  -4  -2   3          8.22         10.12         1.95 o
  -3  -2   3         23.12         19.85         1.98 o
  -2  -2   3         33.45         27.39         1.79 o
  -1  -2   3          2.49          6.86         2.89 o
   0  -2   3         49.98         48.58         2.51 o
   1  -2   3      10562.94      10000.92       128.80 o
   2  -2   3       5089.63       4994.88        64.77 o
   3  -2   3        794.26        795.32        13.34 o
   4  -2   3       1502.73       1623.14        22.44 o
   5  -2   3        210.06        238.67         5.63 o
   6  -2   3         38.02         35.25         3.11 o
   7  -2   3          3.78          2.28         2.99 o
   8  -2   3        667.81        674.86        12.90 o
   9  -2   3        251.33        241.75         8.94 o
  10  -2   3         43.48         40.54         6.81 o
  11  -2   3         17.69          8.35         6.19 o
  12  -2   3        185.64        211.67        13.79 o
  13  -2   3         25.93         31.48         9.23 o
 -14  -1   3         31.32         38.81         8.76 o
 -13  -1   3        306.87        328.07        16.22 o
 -12  -1   3         76.43         71.05         8.40 o
 -11  -1   3        899.08        811.67        24.52 o
 -10  -1   3        375.21        370.52        17.71 o
  -9  -1   3        425.73        428.08         9.92 o
  -8  -1   3        408.56        393.93        11.11 o
  -7  -1   3        650.93        621.52        11.18 o
  -6  -1   3        484.36        477.09         8.16 o
  -5  -1   3        201.46        218.39         4.12 o
  -4  -1   3        124.24        125.76         3.83 o
  -3  -1   3          7.28          4.63         1.30 o
  -2  -1   3        366.09        362.53         5.56 o
  -1  -1   3       2464.15       1487.94        47.92 o
   1  -1   3      14504.95      13426.39       259.98 o
   2  -1   3      17750.07      17325.63       235.91 o
   3  -1   3        458.37        477.51         9.02 o
   4  -1   3       1046.53       1047.27        21.50 o
   5  -1   3        837.97        851.03        13.87 o
   6  -1   3        130.45        138.40         4.95 o
   7  -1   3          0.59          0.69         2.77 o
   8  -1   3       1725.48       1748.43        28.43 o
   9  -1   3         77.55         88.92         4.86 o
  10  -1   3        278.50        285.47        12.00 o
  11  -1   3         84.13         81.81         8.12 o
  12  -1   3         46.53         50.77         9.52 o
  13  -1   3        125.79        121.59        12.34 o
 -14   0   3         45.98         52.38        11.19 o
 -13   0   3        244.53        277.70        21.49 o
 -12   0   3        141.46        120.00        21.93 o
 -11   0   3        618.89        628.56        17.09 o
 -10   0   3        108.02        113.69        10.31 o
  -9   0   3        652.78        676.70        13.54 o
  -8   0   3         71.77         74.45         3.71 o
  -7   0   3        326.56        319.69         6.73 o
  -6   0   3         78.80         95.48         2.83 o
  -5   0   3       3417.95       3585.81        46.79 o
  -4   0   3        349.72        360.29         6.29 o
  -3   0   3        400.42        376.63         6.45 o
  -2   0   3        865.12        777.00        14.99 o
  -1   0   3       6512.66       3217.29       125.52 o
   1   0   3       1123.15       1028.08        19.46 o
   2   0   3      14607.55      14512.91       197.66 o
   3   0   3         49.45         43.35         2.80 o
   4   0   3        412.55        422.92         8.72 o
   5   0   3       1018.91       1004.89        18.77 o
   6   0   3         34.72         47.76         3.54 o
   7   0   3          7.02         10.34         3.10 o
   8   0   3        530.32        552.24        11.91 o
   9   0   3        207.84        221.26         6.94 o
  10   0   3         10.08         10.38         5.45 o
  11   0   3          4.60         11.88         9.18 o
  12   0   3         95.61         99.83        11.37 o
  13   0   3         74.93         86.81        11.55 o
 -14   1   3        263.25        240.74        17.09 o
 -13   1   3         26.30         27.10         6.61 o
 -12   1   3         43.19         55.14         6.53 o
 -11   1   3        175.75        189.09         8.24 o
 -10   1   3          6.24         -0.28         3.03 o
  -9   1   3         13.45          7.97         2.56 o
  -8   1   3        171.89        176.69         4.86 o
  -7   1   3        365.50        376.14         7.24 o
  -6   1   3       1095.13       1154.71        19.39 o
  -5   1   3          1.52          3.63         1.53 o
  -4   1   3       1523.43       1608.61        36.71 o
  -3   1   3          0.67          0.80         0.98 o
  -2   1   3        161.64        137.97         2.77 o
  -1   1   3       2011.25       1581.53        50.28 o
   0   1   3        814.57        746.22        14.99 o
   1   1   3       4901.34       4765.46        65.85 o
   2   1   3         46.83         43.97         2.84 o
   3   1   3         33.87         33.11         2.86 o
   4   1   3         56.64         53.67         4.17 o
   5   1   3        781.50        783.62        15.40 o
   6   1   3         84.38         84.74         4.55 o
   7   1   3         78.02         94.89         6.71 o
   8   1   3         37.91         39.67         3.95 o
   9   1   3         21.29         16.18         4.77 o
  10   1   3         34.62         26.27         7.45 o
  11   1   3         49.77         48.33         8.99 o
  12   1   3         16.73         26.69         9.10 o
  13   1   3          8.01          8.75         9.48 o
 -14   2   3         23.73         40.28        16.56 o
 -13   2   3         23.89         34.48         8.62 o
 -12   2   3         30.07         45.68         4.66 o
 -11   2   3         10.03          6.50         4.59 o
 -10   2   3          4.75         11.06         2.52 o
  -9   2   3         71.29         70.69         3.28 o
  -8   2   3        267.12        273.68         5.98 o
  -7   2   3         24.95         26.52         1.48 o
  -6   2   3       2290.88       2476.50       100.11 o
  -5   2   3        306.93        344.77        13.86 o
  -4   2   3        178.22        181.47         5.17 o
  -3   2   3         98.36        125.92         2.80 o
  -2   2   3         44.74         48.34         1.87 o
  -1   2   3       5573.71       5375.04        69.56 o
   0   2   3       7102.31       6886.60        94.47 o
   1   2   3       2387.86       2400.49        32.08 o
   2   2   3         43.65         53.22         4.30 o
   3   2   3       1409.79       1509.19        21.33 o
   4   2   3        662.24        709.67        12.28 o
   5   2   3          0.02         -0.21         2.47 o
   6   2   3        109.76        119.79         5.73 o
   7   2   3         81.34         82.69         5.15 o
   8   2   3        141.00        160.32         6.52 o
   9   2   3         14.90         16.71         4.76 o
  10   2   3        526.58        525.20        25.60 o
  11   2   3         30.06         32.39         9.28 o
  12   2   3         55.41         65.16        11.19 o
  13   2   3        100.62        107.87        13.16 o
 -14   3   3          2.20          3.20         6.95 o
 -13   3   3         23.72         15.06         7.23 o
 -12   3   3         10.74         12.12         5.05 o
 -11   3   3          0.86          0.37         2.57 o
 -10   3   3          0.65          0.08         2.00 o
  -9   3   3        329.27        352.35         7.40 o
  -8   3   3        155.05        159.05         5.19 o
  -7   3   3        136.38        155.46         9.76 o
  -6   3   3        525.10        523.64        26.95 o
  -5   3   3          4.02          6.81         1.53 o
  -4   3   3       2267.09       2347.88        37.72 o
  -3   3   3         12.79         16.08         1.59 o
  -2   3   3         10.03         13.45         1.51 o
  -1   3   3       1071.54       1032.99        15.43 o
   0   3   3       2024.04       1963.00        28.34 o
   1   3   3         59.62         58.36         2.90 o
   2   3   3        618.59        660.20        10.22 o
   3   3   3        472.84        496.15         9.03 o
   4   3   3        400.46        420.92         8.87 o
   5   3   3        128.05        123.32         8.05 o
   6   3   3          6.05          6.75         2.56 o
   7   3   3         26.83         37.92         4.84 o
   8   3   3        466.30        478.24        12.90 o
   9   3   3         14.58         15.07         6.62 o
  10   3   3          9.85          7.32         8.38 o
  11   3   3          6.35          2.98         9.03 o
  12   3   3          1.42          2.67         9.83 o
 -14   4   3          0.29         11.04         7.06 o
 -13   4   3         27.59         30.91         5.65 o
 -12   4   3          0.51          1.35         3.60 o
 -11   4   3         18.82         12.83         2.60 o
 -10   4   3          0.09         -1.00         4.77 o
  -9   4   3        156.23        138.62         5.42 o
  -8   4   3        294.77        288.47         7.89 o
  -7   4   3          0.02          2.17         1.71 o
  -6   4   3         47.76         56.04         2.21 o
  -5   4   3         54.35         45.45         2.02 o
  -4   4   3        131.22        126.91         3.22 o
  -3   4   3          0.96          0.35         1.46 o
  -2   4   3        225.84        235.23         4.46 o
  -1   4   3          0.16          0.54         2.00 o
   0   4   3        441.13        475.90         8.85 o
   1   4   3          1.64          6.12         2.53 o
   2   4   3          0.02          1.11         2.59 o
   3   4   3        439.99        434.12         9.00 o
   4   4   3        122.13        114.09         5.68 o
   5   4   3        158.30        184.86         7.40 o
   6   4   3         47.21         55.80         5.45 o
   7   4   3        314.29        271.53        10.65 o
   8   4   3         43.67         44.34         7.50 o
   9   4   3         36.38         26.71         7.27 o
  10   4   3          0.43          5.60         8.75 o
  11   4   3         75.81         86.14        11.86 o
  12   4   3          7.66         -2.84        10.18 o
 -14   5   3          0.81          7.85         5.79 o
 -13   5   3         90.20         89.04         7.56 o
 -12   5   3        375.11        312.20        11.00 o
 -11   5   3          5.22          0.31         3.08 o
 -10   5   3       1539.63       1467.54        31.51 o
  -9   5   3        516.70        489.86        12.38 o
  -8   5   3          1.46          1.97         1.60 o
  -7   5   3         99.57         87.42         3.24 o
  -6   5   3          2.36          1.24         2.27 o
  -5   5   3        157.75        169.53         3.60 o
  -4   5   3        389.32        426.70         6.72 o
  -3   5   3       1339.69       1373.25        19.02 o
  -2   5   3       7862.12       8485.99       109.92 o
  -1   5   3        371.31        408.41        11.56 o
   0   5   3         36.71         24.63         3.15 o
   1   5   3         21.77         24.68         3.05 o
   2   5   3        556.38        579.01        11.54 o
   3   5   3        257.36        307.32         8.21 o
   4   5   3        143.77        143.97         7.29 o
   5   5   3         89.63        106.57         6.93 o
   6   5   3         93.91        102.93         7.15 o
   7   5   3          7.99          9.62         5.84 o
   8   5   3         51.24         55.12         8.87 o
   9   5   3          4.52         -0.83         7.98 o
  10   5   3        105.78        115.27        14.58 o
  11   5   3          5.41         -8.23        11.15 o
 -14   6   3        147.49        167.91        21.95 o
 -13   6   3          0.14          1.01         3.80 o
 -12   6   3          4.10          3.13         3.22 o
 -11   6   3        100.25        106.16         5.63 o
 -10   6   3        129.30        115.43         4.45 o
  -9   6   3       2584.92       2440.41        37.52 o
  -8   6   3         41.54         51.45         2.83 o
  -7   6   3          8.14         10.53         2.02 o
  -6   6   3         26.37         33.59         3.62 o
  -5   6   3         21.25         21.07         2.49 o
  -4   6   3        149.00        155.69         4.08 o
  -3   6   3          4.09          9.42         2.15 o
  -2   6   3          1.44          3.80         2.79 o
  -1   6   3         72.04         77.31         4.73 o
   0   6   3        226.86        266.12         9.85 o
   1   6   3       1153.00       1221.61        20.82 o
   2   6   3          0.72          3.53         3.36 o
   3   6   3         35.42         40.18         5.99 o
   4   6   3          5.83         -1.90         4.92 o
   5   6   3        104.13         87.77         6.79 o
   6   6   3         75.11         66.40         7.58 o
   7   6   3          0.91          6.03         7.70 o
   8   6   3         66.18         52.55         9.46 o
   9   6   3          1.30         26.95         9.14 o
  10   6   3          2.42          9.94        18.48 o
  11   6   3         21.02         -2.70        18.10 o
 -14   7   3          0.50         -2.21         5.44 o
 -13   7   3         12.47         18.18         6.97 o
 -12   7   3         88.58         67.22         5.21 o
 -11   7   3         80.00         87.72         5.40 o
 -10   7   3        648.48        643.89        13.24 o
  -9   7   3         24.60         29.14         3.80 o
  -8   7   3        547.76        570.93        12.19 o
  -7   7   3        177.01        173.41         5.20 o
  -6   7   3        336.07        337.50         7.50 o
  -5   7   3         24.09         32.15         2.28 o
  -4   7   3         79.07         85.01         3.57 o
  -3   7   3        123.11        132.68         4.63 o
  -2   7   3         60.65         64.13         4.16 o
  -1   7   3        111.50         90.73         5.56 o
   0   7   3        124.65        111.96         6.31 o
   1   7   3          0.12         -2.94         3.44 o
   2   7   3        114.00        109.73         9.51 o
   3   7   3        154.90        168.54        11.87 o
   4   7   3        188.26        183.21         9.14 o
   5   7   3         92.25         95.14         7.61 o
   6   7   3         43.54         45.60         8.15 o
   7   7   3        125.18         98.47        10.37 o
   8   7   3          0.84          4.83         8.80 o
   9   7   3        104.17        113.51        15.40 o
  10   7   3         18.69         16.76        16.17 o
 -13   8   3         59.55         61.37         7.58 o
 -12   8   3         10.11          5.57         4.37 o
 -11   8   3         14.27         12.19         3.31 o
 -10   8   3         26.85         32.23         3.25 o
  -9   8   3         43.88         41.85         3.56 o
  -8   8   3        201.08        192.20         7.46 o
  -7   8   3       2392.23       2283.38        31.30 o
  -6   8   3          7.35          2.96         2.66 o
  -5   8   3       3168.22       3093.81        44.39 o
  -4   8   3        953.50        948.56        16.68 o
  -3   8   3          3.64          4.18         3.52 o
  -2   8   3          0.24         -4.40         3.03 o
  -1   8   3        360.87        337.15        11.41 o
   0   8   3          0.56          3.64         3.33 o
   1   8   3          4.23          3.79         4.77 o
   2   8   3        189.05        185.91        10.81 o
   3   8   3        380.00        389.99        14.80 o
   4   8   3          0.83         -6.37         7.50 o
   5   8   3        286.74        295.81        13.75 o
   6   8   3          0.52         11.62        10.91 o
   7   8   3        448.26        475.88        21.78 o
   8   8   3        181.81        204.20        15.69 o
   9   8   3         54.70         36.90        14.13 o
 -13   9   3        154.97        189.66        20.79 o
 -12   9   3          8.27         21.55         6.95 o
 -11   9   3         25.63         38.84         5.67 o
 -10   9   3         72.72         67.78         7.11 o
  -9   9   3          2.96          5.16         3.59 o
  -8   9   3          0.64         -3.58         4.26 o
  -7   9   3         38.07         41.38         3.58 o
  -6   9   3         13.12         12.28         3.63 o
  -5   9   3       1611.23       1539.37        29.92 o
  -4   9   3          0.26          5.87         3.24 o
  -3   9   3          7.41          9.91         3.50 o
  -2   9   3        166.80        149.97         6.64 o
  -1   9   3         14.69         11.32         4.18 o
   0   9   3        185.93        181.57         8.23 o
   1   9   3        378.86        350.94         9.36 o
   2   9   3         97.05        103.33         6.01 o
   3   9   3          6.49          4.63         5.14 o
   4   9   3         30.83         28.15         5.64 o
   5   9   3        236.49        216.68        14.82 o
   6   9   3        463.69        464.21        22.03 o
   7   9   3        106.49        124.86        20.54 o
   8   9   3         80.56         73.24        12.34 o
   9   9   3         63.68         92.35        16.44 o
 -13  10   3          5.12         12.80        15.02 o
 -12  10   3         13.36          8.01         9.63 o
 -11  10   3         21.62         15.40         5.65 o
 -10  10   3        183.18        163.16         9.83 o
  -9  10   3         25.71         27.28         7.73 o
  -8  10   3         96.44        106.49         7.84 o
  -7  10   3        374.27        297.34        10.81 o
  -6  10   3         12.46          7.30         4.49 o
  -5  10   3        240.18        196.71         7.39 o
  -4  10   3         61.87         55.34         4.99 o
  -3  10   3         16.03         20.71         4.45 o
  -2  10   3        101.12        110.69         6.40 o
  -1  10   3         72.53         78.81         6.07 o
   0  10   3        394.39        373.67        11.87 o
   1  10   3        257.56        274.38         9.19 o
   2  10   3          2.90          5.66         4.05 o
   3  10   3        363.05        390.23        11.76 o
   4  10   3         49.47         47.30         8.27 o
   5  10   3          0.11          4.38         9.56 o
   6  10   3          0.48         -5.37         9.20 o
   7  10   3          0.43         13.67        11.24 o
   8  10   3         11.22          6.13        27.72 o
 -12  11   3        183.43        236.56        16.74 o
 -11  11   3          8.44         12.43         9.41 o
 -10  11   3          0.31          1.70         5.86 o
  -9  11   3         33.00         37.79         7.15 o
  -8  11   3         41.26         46.67         7.61 o
  -7  11   3          1.23          4.56         7.09 o
  -6  11   3        251.72        193.45        10.82 o
  -5  11   3        421.60        407.61        14.94 o
  -4  11   3        351.05        304.26        14.98 o
  -3  11   3         24.80         22.61        11.01 o
  -2  11   3          5.79         -3.18        19.26 o
  -1  11   3          2.08          3.74         6.23 o
   0  11   3         94.81         75.58         8.38 o
   1  11   3        117.96        108.39         9.20 o
   2  11   3         69.35         77.53        10.38 o
   3  11   3         33.62          8.32        11.15 o
   4  11   3        440.96        459.73        34.27 o
   5  11   3         56.71         65.66        15.22 o
   6  11   3         39.39         51.59        15.79 o
   7  11   3         28.08         22.72        14.70 o
 -11  12   3         38.55         44.64        12.53 o
 -10  12   3         56.39         44.68         8.28 o
  -9  12   3          3.32         -5.80         6.68 o
  -8  12   3        175.10        171.62        12.22 o
  -7  12   3          0.12         10.19         7.39 o
  -6  12   3          0.00         -4.52         6.90 o
  -5  12   3          0.16         -2.57         9.62 o
  -4  12   3          1.27         11.69         6.60 o
  -3  12   3         30.15         40.38         6.89 o
  -2  12   3        109.05        113.41         9.40 o
  -1  12   3        146.14        152.34        10.55 o
   0  12   3         19.02         27.79         7.43 o
   1  12   3         89.87         86.05         8.98 o
   2  12   3         37.75         47.34        11.15 o
   3  12   3          6.19         18.53        13.03 o
   4  12   3         41.45         51.62        15.76 o
   5  12   3        233.81        245.84        22.55 o
   6  12   3         15.99         10.11        14.13 o
 -10  13   3          8.90          1.13        10.97 o
  -9  13   3         20.09         35.53         8.87 o
  -8  13   3          0.01          2.10         9.03 o
  -7  13   3          0.68         -3.96         9.83 o
  -6  13   3          1.00          5.93         7.93 o
  -5  13   3          1.20          4.19         8.45 o
  -4  13   3         46.24         53.13        12.38 o
  -3  13   3         19.66         20.53        10.23 o
  -2  13   3         26.53         41.67         7.44 o
  -1  13   3         29.77         17.50         7.11 o
   0  13   3          0.20         -9.55         6.39 o
   1  13   3          0.81          0.04         7.92 o
   2  13   3         17.69         12.86        13.33 o
   3  13   3          8.00        -14.18        12.38 o
   4  13   3         45.89         67.53        16.88 o
  -9  14   3          2.46         -2.23         8.92 o
  -8  14   3        105.22        145.41        13.59 o
  -7  14   3         78.86         82.91        11.55 o
  -6  14   3        400.95        389.94        30.92 o
  -5  14   3        130.43        127.61        16.83 o
  -4  14   3         10.80         24.95        14.63 o
  -3  14   3          0.31         -9.57        31.19 o
  -2  14   3         65.06         62.31        14.42 o
  -1  14   3         29.97         32.04        10.44 o
   0  14   3         39.20         45.57         9.79 o
   1  14   3         26.95         23.29        14.36 o
   2  14   3         65.77         53.33        23.10 o
   3  14   3         53.73         64.57        18.64 o
  -7  15   3          9.07         12.30        10.18 o
  -6  15   3        101.18        142.07        14.98 o
  -5  15   3        110.28        146.96        28.29 o
  -4  15   3         51.87         46.57        11.85 o
  -3  15   3        233.96        191.93        19.51 o
  -2  15   3         17.22          5.22        21.56 o
  -1  15   3          6.73         25.97        13.58 o
   0  15   3          2.85         46.97        20.79 o
   0 -16   4         66.34         84.53        18.30 o
   1 -16   4         71.07         83.17        45.43 o
   2 -16   4          3.94          4.78        17.33 o
   3 -16   4         20.73         41.88        25.80 o
   4 -16   4         19.96         29.52        14.67 o
   5 -16   4         33.15         48.86        14.97 o
   6 -16   4         50.93         55.04        16.06 o
  -3 -15   4          2.33         -6.77        30.03 o
  -2 -15   4        235.65        303.21        31.96 o
  -1 -15   4         39.33         38.39        14.36 o
   0 -15   4        618.20        719.55        36.43 o
   1 -15   4          9.77          8.05        11.15 o
   2 -15   4         58.65         81.26        13.53 o
   3 -15   4          1.58         -6.77         8.83 o
   4 -15   4         83.68        114.22        16.88 o
   5 -15   4          7.33         11.02        12.24 o
   6 -15   4          3.61          7.14        12.32 o
   7 -15   4         30.70         49.90        24.26 o
   8 -15   4        222.34        233.36        20.92 o
  -4 -14   4        198.88        248.23        23.68 o
  -3 -14   4        285.61        315.13        24.26 o
  -2 -14   4         30.45         45.80        13.81 o
  -1 -14   4          9.88         21.08        13.03 o
   0 -14   4         64.37         78.10        12.56 o
   1 -14   4         30.12         23.74        10.92 o
   2 -14   4         66.38         71.47        11.68 o
   3 -14   4        138.17        134.45        13.01 o
   4 -14   4         36.66         53.87        10.50 o
   5 -14   4         11.95         11.21        13.86 o
   6 -14   4         20.53         27.99        12.49 o
   7 -14   4         35.74         46.53        30.80 o
   8 -14   4          7.18        -16.53        14.63 o
   9 -14   4          0.68         10.19        12.32 o
  -6 -13   4          0.97        -13.46        18.87 o
  -5 -13   4          9.29          7.80        16.56 o
  -4 -13   4         54.08         49.80        14.67 o
  -3 -13   4          1.72         -7.37        12.79 o
  -2 -13   4         18.70         17.33        12.52 o
  -1 -13   4        252.00        264.70        16.98 o
   0 -13   4          7.93          8.66         8.38 o
   1 -13   4        141.85        151.08        13.02 o
   2 -13   4        195.36        204.82        15.23 o
   3 -13   4         14.06          1.54         8.38 o
   4 -13   4        244.57        241.85        15.23 o
   5 -13   4        271.80        240.54        34.91 o
   6 -13   4         16.31         21.71        13.09 o
   7 -13   4          7.79         -3.73        12.32 o
   8 -13   4        173.74        185.24        17.15 o
   9 -13   4         23.67         39.83        11.70 o
  10 -13   4          0.16         -6.85        11.94 o
  -7 -12   4          4.48          9.99        20.41 o
  -6 -12   4          3.25         -9.64        10.05 o
  -5 -12   4        158.41        163.89        14.31 o
  -4 -12   4         43.58         62.21        10.92 o
  -3 -12   4         26.01         28.60        12.00 o
  -2 -12   4        488.18        511.56        22.67 o
  -1 -12   4        137.02        145.50        10.66 o
   0 -12   4         88.61         96.54        10.42 o
   1 -12   4        277.41        289.29        13.88 o
   2 -12   4        608.61        603.34        16.34 o
   3 -12   4         36.07         43.14         7.78 o
   4 -12   4          0.31         -0.56         7.30 o
   5 -12   4        105.04        102.99        10.60 o
   6 -12   4          7.79          7.79         9.10 o
   7 -12   4         95.78        114.17        13.33 o
   8 -12   4         11.50         -3.08         9.80 o
   9 -12   4         21.43         15.64        10.30 o
  10 -12   4         23.65         45.51        11.43 o
  11 -12   4          0.02          0.32        10.30 o
  -8 -11   4         49.62         33.57        23.10 o
  -7 -11   4          8.06         12.94        10.17 o
  -6 -11   4          4.74         -6.56         7.12 o
  -5 -11   4         44.76         38.54        10.00 o
  -4 -11   4         19.03         22.87         9.55 o
  -3 -11   4        148.26        188.46        17.56 o
  -2 -11   4          5.73          2.13         6.69 o
  -1 -11   4         53.68         64.88         8.13 o
   0 -11   4        161.62        158.17        10.41 o
   1 -11   4        192.21        200.97         7.69 o
   2 -11   4         41.92         33.41         6.39 o
   3 -11   4        432.90        430.46        14.06 o
   4 -11   4        768.59        798.07        22.63 o
   5 -11   4          1.91          3.19         6.90 o
   6 -11   4        119.94         97.91         9.48 o
   7 -11   4          8.50          4.20         6.75 o
   8 -11   4        588.35        566.93        25.86 o
   9 -11   4        409.92        388.81        21.78 o
  10 -11   4        119.12         91.02        12.79 o
  11 -11   4        177.67        179.01        16.06 o
  12 -11   4         40.34         45.33        11.70 o
  -9 -10   4          0.00          0.09        11.47 o
  -8 -10   4          1.66         -7.85        11.15 o
  -7 -10   4          2.68         18.58         9.46 o
  -6 -10   4        197.62        216.53        11.97 o
  -5 -10   4         21.72          4.33         7.22 o
  -4 -10   4          1.14         -6.70         6.67 o
  -3 -10   4        363.58        392.71        15.58 o
  -2 -10   4          8.31         13.85         6.60 o
  -1 -10   4        651.07        679.17        33.68 o
   0 -10   4         13.43         13.17         3.97 o
   1 -10   4         50.25         51.48         4.64 o
   2 -10   4         50.80         52.93         5.11 o
   3 -10   4       1717.49       1698.48        31.17 o
   4 -10   4        625.00        630.74        16.46 o
   5 -10   4        174.09        174.04         7.76 o
   6 -10   4        276.66        275.24        18.07 o
   7 -10   4         28.24         31.76         8.31 o
   8 -10   4        164.81        150.88        13.33 o
   9 -10   4        881.15        820.32        33.11 o
  10 -10   4          2.80          6.16        12.32 o
  11 -10   4        252.98        272.38        18.24 o
  12 -10   4         13.60         24.11        19.64 o
 -10  -9   4          8.62         -1.00        13.48 o
  -9  -9   4         19.92         28.44        18.10 o
  -8  -9   4          3.15          9.39        12.32 o
  -7  -9   4        196.64        190.31        13.34 o
  -6  -9   4         98.44         78.24         8.08 o
  -5  -9   4         35.98         32.86         6.64 o
  -4  -9   4        108.18        113.42         7.00 o
  -3  -9   4       1414.07       1437.41        30.91 o
  -2  -9   4        155.90        134.05         7.93 o
  -1  -9   4         97.81         95.16         6.23 o
   0  -9   4        773.80        740.42        14.57 o
   1  -9   4        320.50        315.58         8.64 o
   2  -9   4          0.63         -3.30         3.27 o
   3  -9   4          4.94          7.35         4.05 o
   4  -9   4         54.15         50.65         4.82 o
   5  -9   4         61.20         65.32         5.21 o
   6  -9   4       1043.92       1007.41        18.56 o
   7  -9   4        284.32        276.75        10.10 o
   8  -9   4          1.39         -1.27         5.42 o
   9  -9   4       1381.07       1287.91        43.83 o
  10  -9   4          6.58         -7.70         7.62 o
  11  -9   4        316.21        306.44        18.78 o
  12  -9   4        175.09        153.20        14.42 o
  13  -9   4         64.40         86.17        13.03 o
 -11  -8   4          0.54          2.54        11.70 o
 -10  -8   4         49.83         66.55        13.61 o
  -9  -8   4         11.53         26.26        10.85 o
  -8  -8   4          2.57          0.09         7.70 o
  -7  -8   4          0.91          5.93         6.96 o
  -6  -8   4        514.52        491.32        17.35 o
  -5  -8   4         12.45         13.09         4.66 o
  -4  -8   4        234.43        242.91         8.93 o
  -3  -8   4        282.59        250.81         8.76 o
  -2  -8   4         66.51         63.87         7.35 o
  -1  -8   4        143.81        146.29         5.35 o
   0  -8   4        230.32        229.66         6.69 o
   1  -8   4         30.30         39.96         5.34 o
   2  -8   4        101.64         93.87         6.93 o
   3  -8   4        241.63        267.72         7.98 o
   4  -8   4          4.57          2.84         3.20 o
   5  -8   4        693.21        649.36        13.22 o
   6  -8   4        691.39        731.92        14.51 o
   7  -8   4         18.84         15.58         3.83 o
   8  -8   4          8.72         10.53         4.46 o
   9  -8   4          0.02         -4.62         7.08 o
  10  -8   4        451.40        425.82        23.49 o
  11  -8   4         87.40         74.12        10.89 o
  12  -8   4         75.55         76.20        14.63 o
  13  -8   4         84.31         73.50        11.98 o
 -11  -7   4         29.83          4.50        17.71 o
 -10  -7   4        129.19        138.68        14.97 o
  -9  -7   4         43.79         42.46        10.85 o
  -8  -7   4         18.32         14.23         6.60 o
  -7  -7   4        384.07        396.12        14.62 o
  -6  -7   4         13.08         16.41         4.86 o
  -5  -7   4       1733.08       1669.36        33.54 o
  -4  -7   4         15.98          8.56         4.08 o
  -3  -7   4         20.90         16.43         3.21 o
  -2  -7   4         41.81         40.17         3.82 o
  -1  -7   4       1321.03       1390.59        20.29 o
   0  -7   4          4.19          0.40         2.44 o
   1  -7   4         68.88         79.15         3.92 o
   2  -7   4          2.20          2.85         3.03 o
   3  -7   4        121.32        126.13         5.15 o
   4  -7   4         33.38         40.21         4.28 o
   5  -7   4        884.91        879.31        16.03 o
   6  -7   4         67.54         72.37         4.49 o
   7  -7   4         80.18         72.09         4.62 o
   8  -7   4        371.92        373.36         9.54 o
   9  -7   4         44.15         46.18         8.97 o
  10  -7   4         65.92         51.76         9.52 o
  11  -7   4         12.25         14.37        10.40 o
  12  -7   4         16.60          4.62        24.64 o
  13  -7   4          7.40         21.18         9.80 o
 -12  -6   4         12.63         26.40        11.55 o
 -11  -6   4         24.69         25.67        10.61 o
 -10  -6   4         30.42         39.04        12.32 o
  -9  -6   4        135.03        137.82        13.58 o
  -8  -6   4        340.55        349.08        17.52 o
  -7  -6   4       1083.95       1020.55        22.86 o
  -6  -6   4         46.06         52.62         5.13 o
  -5  -6   4        117.57        106.57         5.45 o
  -4  -6   4        342.25        368.46        10.16 o
  -3  -6   4        230.97        227.47         6.20 o
  -2  -6   4         27.61         28.46         2.59 o
  -1  -6   4          0.85         -0.01         2.27 o
   0  -6   4       1186.16       1315.30        18.11 o
   1  -6   4         46.71         48.03         3.19 o
   2  -6   4        814.72        905.70        14.36 o
   3  -6   4         73.19        102.65         6.51 o
   4  -6   4         79.17         88.81         4.29 o
   5  -6   4       1004.34       1108.98        18.99 o
   6  -6   4        222.30        201.64         6.70 o
   7  -6   4        361.48        393.44         9.32 o
   8  -6   4        128.61        141.92         5.88 o
   9  -6   4          2.41         -3.63         4.83 o
  10  -6   4         99.95         94.20        15.40 o
  11  -6   4        370.36        390.93        32.73 o
  12  -6   4         60.12         55.18        16.56 o
  13  -6   4          8.34         11.14         9.21 o
 -12  -5   4         18.92         20.54        10.06 o
 -11  -5   4         95.28        103.68        16.17 o
 -10  -5   4          1.09         -5.39         8.17 o
  -9  -5   4        843.81        835.22        26.30 o
  -8  -5   4          9.74         13.20         5.53 o
  -7  -5   4        262.37        252.84        10.34 o
  -6  -5   4         35.58         37.98         3.98 o
  -5  -5   4         23.26         29.95         3.65 o
  -4  -5   4        248.50        265.95         6.68 o
  -3  -5   4        412.35        436.41         8.30 o
  -2  -5   4         75.14        102.07         4.03 o
  -1  -5   4       2920.15       3075.07        41.30 o
   0  -5   4       1375.10       1516.96        21.56 o
   1  -5   4         16.93         27.65         2.96 o
   2  -5   4         70.61         78.39         3.76 o
   3  -5   4        147.58        176.29         8.04 o
   4  -5   4        796.72        807.55        22.44 o
   5  -5   4         64.12         88.49         4.55 o
   6  -5   4          3.57          5.09         2.96 o
   7  -5   4        338.46        337.03         8.55 o
   8  -5   4        136.84        143.62         5.70 o
   9  -5   4        475.28        476.61        13.17 o
  10  -5   4        944.39        948.04        34.29 o
  11  -5   4         10.17         12.89        14.63 o
  12  -5   4         10.00         19.25         8.71 o
  13  -5   4        248.66        215.31        16.88 o
 -13  -4   4         43.47         47.37        11.15 o
 -12  -4   4          3.52         -5.87        20.02 o
 -11  -4   4         22.14         32.73         9.26 o
 -10  -4   4         10.60         19.87         8.43 o
  -9  -4   4       1442.16       1404.86        37.89 o
  -8  -4   4       1013.86       1011.01        18.20 o
  -7  -4   4       1164.68       1106.39        19.31 o
  -6  -4   4         50.03         47.36         3.71 o
  -5  -4   4         39.83         35.91         4.13 o
  -4  -4   4        860.25        973.90        15.41 o
  -3  -4   4        234.99        260.80         5.62 o
  -2  -4   4        803.73        845.84        14.30 o
  -1  -4   4        693.01        737.76        12.82 o
   0  -4   4          1.53         -0.07         2.36 o
   1  -4   4          0.95          1.45         2.51 o
   2  -4   4          0.06          1.29         1.88 o
   3  -4   4        603.38        637.67        11.19 o
   4  -4   4        781.40        861.49        13.97 o
   5  -4   4          1.58          0.70         2.90 o
   6  -4   4        391.53        404.86         9.66 o
   7  -4   4        383.75        391.24         9.10 o
   8  -4   4         89.36        102.67         6.59 o
   9  -4   4          0.27         -1.25         4.07 o
  10  -4   4        297.98        284.77        13.62 o
  11  -4   4        336.65        385.70        19.87 o
  12  -4   4          0.02         -3.40        10.01 o
  13  -4   4        104.15         97.37        12.79 o
 -13  -3   4          6.33         10.40         9.26 o
 -12  -3   4         87.00         74.02        10.61 o
 -11  -3   4          2.42          5.29         6.68 o
 -10  -3   4         32.80         38.58         8.00 o
  -9  -3   4          5.61          3.20         3.93 o
  -8  -3   4        657.95        640.35        12.90 o
  -7  -3   4         48.33         44.92         3.42 o
  -6  -3   4        128.32        126.10         4.65 o
  -5  -3   4        264.40        276.68         6.68 o
  -4  -3   4        962.39       1109.05        16.20 o
  -3  -3   4        284.90        288.88         5.68 o
  -2  -3   4        252.75        269.98         5.85 o
  -1  -3   4        434.43        413.57         7.07 o
   0  -3   4        352.65        356.42         6.80 o
   1  -3   4         29.86         24.59         2.51 o
   2  -3   4        704.07        707.30        12.55 o
   3  -3   4        268.08        277.75         6.19 o
   4  -3   4         97.59        110.60         5.28 o
   5  -3   4        619.74        625.03        12.67 o
   6  -3   4         51.44         52.98         3.98 o
   7  -3   4        295.20        333.80         8.94 o
   8  -3   4       1338.55       1350.81        22.85 o
   9  -3   4        231.10        215.18         9.23 o
  10  -3   4         49.01         54.00         7.67 o
  11  -3   4          5.24          1.59         6.36 o
  12  -3   4         93.82         99.74        12.52 o
  13  -3   4         68.07         85.39        10.90 o
 -13  -2   4         30.89         38.30         8.51 o
 -12  -2   4        126.11        120.48        13.17 o
 -11  -2   4         88.03        100.25        10.56 o
 -10  -2   4        287.68        295.52        12.34 o
  -9  -2   4        272.67        297.40        10.01 o
  -8  -2   4         78.56         79.50         4.78 o
  -7  -2   4          3.43          1.40         2.01 o
  -6  -2   4        164.48        139.32         3.63 o
  -5  -2   4         84.39        101.14         3.56 o
  -4  -2   4       1690.85       1839.86        25.00 o
  -3  -2   4        918.40        908.68        11.86 o
  -2  -2   4       1017.32       1018.40        15.28 o
  -1  -2   4       1696.14       1662.48        25.57 o
   0  -2   4       3239.51       3222.68        45.06 o
   1  -2   4          0.68          4.46         1.91 o
   2  -2   4        157.16        165.52         4.85 o
   3  -2   4       1180.75       1234.51        18.58 o
   4  -2   4        228.12        218.97         6.93 o
   5  -2   4         56.80         62.31         4.07 o
   6  -2   4        123.22        137.13         5.57 o
   7  -2   4          3.26          0.38         3.31 o
   8  -2   4        381.07        368.83         9.97 o
   9  -2   4        459.86        462.33        12.23 o
  10  -2   4         21.95         22.91         6.51 o
  11  -2   4         71.85         61.82        13.20 o
  12  -2   4         54.44         56.36         9.91 o
  13  -2   4         12.53         -1.45        13.05 o
 -14  -1   4         40.18         41.17        14.63 o
 -13  -1   4          5.32          5.55         6.57 o
 -12  -1   4          1.56         12.27        11.24 o
 -11  -1   4         75.70         86.80         9.31 o
 -10  -1   4        612.72        606.67        15.10 o
  -9  -1   4        741.38        688.08        11.10 o
  -8  -1   4        376.42        347.44         6.75 o
  -7  -1   4          8.52          9.48         1.78 o
  -6  -1   4        164.38        169.10         5.64 o
  -5  -1   4         95.88        106.98         2.78 o
  -4  -1   4        186.68        195.53         5.47 o
  -3  -1   4        197.46        181.36         3.66 o
  -2  -1   4        456.68        471.10         6.89 o
  -1  -1   4       2369.01       2323.79        34.93 o
   0  -1   4       9447.01       9122.99       117.65 o
   1  -1   4       5451.97       5337.40        69.39 o
   2  -1   4        927.21        914.02        14.22 o
   3  -1   4       1279.30       1279.56        19.33 o
   4  -1   4        819.32        931.78        22.23 o
   5  -1   4        198.64        196.00         7.81 o
   6  -1   4          5.06          5.57         3.29 o
   7  -1   4          5.97          7.29         3.54 o
   8  -1   4         29.58         32.21         4.35 o
   9  -1   4          5.15          5.13         4.07 o
  10  -1   4         86.65         94.14         7.89 o
  11  -1   4         91.89         93.18        10.74 o
  12  -1   4         42.35         33.05        13.45 o
  13  -1   4          1.14          0.80        12.71 o
 -14   0   4         38.71         53.04        11.19 o
 -13   0   4          3.74         11.83         6.10 o
 -12   0   4          2.17         -0.26         5.51 o
 -11   0   4          5.04          1.59         4.21 o
 -10   0   4        277.71        304.27         8.55 o
  -9   0   4        109.45         98.52         4.19 o
  -8   0   4        948.92        925.69        14.75 o
  -7   0   4        355.76        349.18         7.90 o
  -6   0   4        803.22        868.06        14.29 o
  -5   0   4        481.69        493.68         8.40 o
  -4   0   4       3989.54       4116.21        60.70 o
  -3   0   4         73.09         92.45         2.35 o
  -2   0   4        146.25        141.16         3.05 o
  -1   0   4         25.65         17.95         2.16 o
   0   0   4       2796.78       2724.34        36.02 o
   1   0   4         10.90         11.19         2.14 o
   2   0   4       3100.36       3168.55        44.62 o
   3   0   4        175.48        169.20         6.62 o
   4   0   4       5846.76       6315.38       130.99 o
   5   0   4        513.01        545.67        13.02 o
   6   0   4         90.83        103.82         5.38 o
   7   0   4          0.79         -2.43         3.59 o
   8   0   4         23.24         26.55         4.16 o
   9   0   4         34.02         27.22         6.78 o
  10   0   4        187.99        184.73        15.89 o
  11   0   4        157.41        149.86        13.18 o
  12   0   4        130.30        141.50        12.73 o
  13   0   4          9.58          9.01         9.74 o
 -14   1   4         95.48        109.74        14.25 o
 -13   1   4         41.93         38.13         8.80 o
 -12   1   4          2.38          4.32         6.36 o
 -11   1   4         23.66         17.04         3.39 o
 -10   1   4        138.11        127.92         5.23 o
  -9   1   4        298.46        296.28         6.69 o
  -8   1   4         58.61         67.76         2.84 o
  -7   1   4         38.14         44.55         2.13 o
  -6   1   4        333.70        386.79         6.94 o
  -5   1   4       1409.59       1509.90        24.74 o
  -4   1   4          8.48         12.67         1.58 o
  -3   1   4        500.66        521.07         8.05 o
  -2   1   4        857.09        798.95        10.04 o
  -1   1   4        457.09        443.36         6.79 o
   0   1   4        113.39        110.34         4.70 o
   1   1   4        265.60        285.53         6.12 o
   2   1   4       2779.27       2831.28        40.26 o
   3   1   4        446.91        468.99         9.11 o
   4   1   4       1783.29       1902.74        30.10 o
   5   1   4        154.55        145.45         5.96 o
   6   1   4         16.53         25.70         4.49 o
   7   1   4        140.26        144.79         6.20 o
   8   1   4        371.58        400.06        11.24 o
   9   1   4        206.12        209.15        12.65 o
  10   1   4        463.61        476.45        20.17 o
  11   1   4        131.65        121.31        12.00 o
  12   1   4          3.23         -1.73         8.99 o
  13   1   4         49.18         42.94        11.45 o
 -14   2   4          5.13         -3.28         6.95 o
 -13   2   4         21.81         14.39        11.94 o
 -12   2   4         39.34         33.38         4.34 o
 -11   2   4          5.78         -0.15         3.24 o
 -10   2   4         34.61         28.02         2.39 o
  -9   2   4         15.32         16.68         1.89 o
  -8   2   4        782.48        777.16        12.18 o
  -7   2   4          0.39          3.03         1.93 o
  -6   2   4          7.25         10.99         4.06 o
  -5   2   4        527.81        583.31        14.34 o
  -4   2   4         81.59         94.24         3.34 o
  -3   2   4       3913.32       4003.05        55.26 o
  -2   2   4        500.88        460.29         6.48 o
  -1   2   4         27.73         24.81         2.07 o
   0   2   4       6817.86       6859.36       100.91 o
   1   2   4       2058.10       2033.29        27.66 o
   2   2   4        507.77        516.14         9.02 o
   3   2   4       1443.36       1481.88        21.21 o
   4   2   4        240.26        293.92         7.20 o
   5   2   4        481.90        506.26        10.84 o
   6   2   4        135.77        139.92         7.15 o
   7   2   4          9.71          8.49         4.44 o
   8   2   4         48.35         47.59         7.92 o
   9   2   4        189.61        200.85        11.13 o
  10   2   4        211.70        213.28        23.77 o
  11   2   4         40.35         68.06        10.65 o
  12   2   4         10.90          5.33         9.82 o
 -14   3   4         41.10         60.33         8.49 o
 -13   3   4          0.01         -8.19         6.60 o
 -12   3   4         29.98         17.87         3.66 o
 -11   3   4         16.79         24.44         3.25 o
 -10   3   4         13.00          9.63         2.34 o
  -9   3   4          6.86         11.10         1.99 o
  -8   3   4          1.64         -1.60         3.84 o
  -7   3   4          2.00          1.03         4.06 o
  -6   3   4        535.84        565.77        31.96 o
  -5   3   4        932.82        956.83        16.07 o
  -4   3   4          6.90         10.93         1.76 o
  -3   3   4       1477.96       1571.45        21.09 o
  -2   3   4        509.69        545.00         7.90 o
  -1   3   4        194.87        188.65         4.51 o
   0   3   4        373.25        368.95         9.02 o
   1   3   4       1307.57       1304.91        18.67 o
   2   3   4        401.20        462.83         8.61 o
   3   3   4          6.98         12.21         3.04 o
   4   3   4        137.96        164.57         8.43 o
   5   3   4         19.90         19.77         4.05 o
   6   3   4          0.09          3.64         4.12 o
   7   3   4          3.11          4.87         3.40 o
   8   3   4        210.22        209.80        10.86 o
   9   3   4         52.20         60.03         8.18 o
  10   3   4         11.04          0.79         8.35 o
  11   3   4        237.80        231.93        15.92 o
  12   3   4          9.41          6.36        19.10 o
 -14   4   4          2.52          6.32         5.76 o
 -13   4   4         25.10         25.73         7.45 o
 -12   4   4        218.24        197.93        12.78 o
 -11   4   4         37.40         30.95         5.79 o
 -10   4   4         29.53         25.99         4.02 o
  -9   4   4         44.37         43.40         6.10 o
  -8   4   4         21.88         25.32         5.92 o
  -7   4   4       1496.71       1425.09        35.86 o
  -6   4   4         37.33         32.93         1.77 o
  -5   4   4        275.82        283.33         6.02 o
  -4   4   4        649.08        680.03        10.49 o
  -3   4   4         70.83         70.75         2.56 o
  -2   4   4          4.59         -0.24         1.78 o
  -1   4   4        126.78        114.11         4.74 o
   0   4   4       1390.83       1425.05        20.21 o
   1   4   4       1374.99       1458.23        20.95 o
   2   4   4        224.00        224.56         6.26 o
   3   4   4         20.57         33.09         4.02 o
   4   4   4        229.89        270.09         8.67 o
   5   4   4         69.48         66.95         5.44 o
   6   4   4        245.66        223.33        12.34 o
   7   4   4         79.81         83.54        12.05 o
   8   4   4         11.55         25.72         7.39 o
   9   4   4          0.17          5.83         7.27 o
  10   4   4          2.20         13.58         9.44 o
  11   4   4         11.12         10.03        10.71 o
 -14   5   4         84.11         90.33        13.86 o
 -13   5   4          6.56         15.22         3.53 o
 -12   5   4        156.21        158.97         6.25 o
 -11   5   4          2.51          2.39         3.01 o
 -10   5   4        122.97        115.31         4.45 o
  -9   5   4         85.81         86.27         5.05 o
  -8   5   4        472.90        427.24         9.84 o
  -7   5   4        152.37        150.54         3.82 o
  -6   5   4        404.75        407.17         7.76 o
  -5   5   4        141.44        127.83         3.17 o
  -4   5   4          9.91         11.23         1.86 o
  -3   5   4         75.77         83.61         3.22 o
  -2   5   4         64.93         55.74         2.67 o
  -1   5   4       1114.18       1166.63        19.46 o
   0   5   4       1158.54       1194.78        20.08 o
   1   5   4        508.51        544.21        10.26 o
   2   5   4        334.84        362.17         9.00 o
   3   5   4          0.90          3.37         3.43 o
   4   5   4         80.75         80.31         6.23 o
   5   5   4         21.19         16.50         5.22 o
   6   5   4        362.28        365.34        12.58 o
   7   5   4          0.48          9.89         8.14 o
   8   5   4         16.43         26.18         8.89 o
   9   5   4        128.49        114.39        14.60 o
  10   5   4         38.81         32.49        12.79 o
  11   5   4          1.19        -10.68        12.17 o
 -14   6   4         50.68         39.65         4.09 o
 -13   6   4         44.20         40.99         3.89 o
 -12   6   4          6.89         14.19         3.11 o
 -11   6   4         28.23         37.04         3.18 o
 -10   6   4         28.84         43.15         3.18 o
  -9   6   4          0.35          4.53         2.32 o
  -8   6   4        803.67        790.25        13.47 o
  -7   6   4         57.08         59.75         3.03 o
  -6   6   4         77.85         78.53         3.40 o
  -5   6   4        192.31        192.15         5.06 o
  -4   6   4          4.42          0.46         1.84 o
  -3   6   4         16.00          7.32         2.46 o
  -2   6   4        320.13        336.98         8.45 o
  -1   6   4        544.71        614.60        14.25 o
   0   6   4        182.67        170.48         6.42 o
   1   6   4          0.05         -2.12         3.18 o
   2   6   4        384.02        417.33        10.07 o
   3   6   4          2.09         -1.38         4.32 o
   4   6   4        262.84        296.87        12.36 o
   5   6   4        242.71        232.32        10.14 o
   6   6   4        345.19        296.92        15.43 o
   7   6   4          0.81         -1.68        12.49 o
   8   6   4          1.61        -12.10        11.38 o
   9   6   4         65.04         72.49        11.41 o
  10   6   4          4.67          0.60        20.79 o
 -14   7   4        178.31        215.98        10.79 o
 -13   7   4         36.54         46.19         7.80 o
 -12   7   4          3.71          5.43         2.90 o
 -11   7   4          2.85          0.33         3.85 o
 -10   7   4          0.03         -0.23         2.77 o
  -9   7   4        244.51        241.05         6.45 o
  -8   7   4        215.85        213.10         5.71 o
  -7   7   4        365.90        356.26         7.84 o
  -6   7   4         17.76         18.37         2.17 o
  -5   7   4         12.95         13.06         2.75 o
  -4   7   4        103.09        114.67         4.40 o
  -3   7   4         80.13         78.79         6.06 o
  -2   7   4        125.46        121.50         5.43 o
  -1   7   4         22.39         15.60         4.33 o
   0   7   4         46.67         41.64         8.01 o
   1   7   4        116.80        124.68         6.24 o
   2   7   4         14.90         14.04         4.99 o
   3   7   4        200.94        200.66        15.34 o
   4   7   4          7.98         14.42         6.50 o
   5   7   4         16.07         15.76         7.20 o
   6   7   4        102.67         92.20        10.35 o
   7   7   4         47.99         43.18        10.90 o
   8   7   4        101.84        115.80        16.40 o
   9   7   4         68.91         29.02        22.33 o
  10   7   4          1.72         -4.69        21.18 o
 -13   8   4        148.53        147.02         7.70 o
 -12   8   4         43.80         49.86         5.16 o
 -11   8   4          9.12          7.74         5.67 o
 -10   8   4        122.35        110.04         4.72 o
  -9   8   4        352.05        315.59         8.02 o
  -8   8   4         47.65         44.08         3.78 o
  -7   8   4        124.82        117.86         5.34 o
  -6   8   4       1328.85       1321.01        26.21 o
  -5   8   4         40.26         37.79         3.92 o
  -4   8   4        838.21        816.84        15.00 o
  -3   8   4          0.37          2.95         3.18 o
  -2   8   4        106.78        102.84         5.61 o
  -1   8   4          5.17          1.84         2.60 o
   0   8   4         35.93         41.43         6.76 o
   1   8   4        229.96        226.51         9.54 o
   2   8   4         45.38         52.61         6.66 o
   3   8   4        131.94        125.91         9.56 o
   4   8   4          9.02          6.05         6.73 o
   5   8   4          1.43          2.16         8.00 o
   6   8   4        177.60        184.37        14.06 o
   7   8   4        136.11        126.35        12.88 o
   8   8   4        154.73        165.34        14.88 o
   9   8   4          3.91         -7.32        13.07 o
 -13   9   4          7.99         19.59        11.55 o
 -12   9   4         49.81         50.54         7.70 o
 -11   9   4         58.85         68.40         6.57 o
 -10   9   4          6.60          7.26         3.62 o
  -9   9   4          0.15          5.83         3.84 o
  -8   9   4        116.08        125.94         5.97 o
  -7   9   4          5.19          4.15         4.41 o
  -6   9   4        736.17        655.38        15.75 o
  -5   9   4        265.27        273.83         8.61 o
  -4   9   4        266.12        246.29         7.59 o
  -3   9   4         94.47         99.10         5.81 o
  -2   9   4          0.08         -0.51         3.95 o
  -1   9   4          0.13         -1.85         3.31 o
   0   9   4        125.82        125.25         6.56 o
   1   9   4        397.48        424.66        13.60 o
   2   9   4        425.74        456.04        16.72 o
   3   9   4        276.04        274.24        17.34 o
   4   9   4        248.02        230.54        16.12 o
   5   9   4         77.76         44.40        13.67 o
   6   9   4         16.84         13.50        15.69 o
   7   9   4         58.46         45.60        11.26 o
   8   9   4        205.45        210.97        16.98 o
 -12  10   4          0.42         -9.90         6.26 o
 -11  10   4        239.79        234.01        28.49 o
 -10  10   4         46.79         44.98         8.79 o
  -9  10   4        209.26        209.34        14.13 o
  -8  10   4          5.73          1.68         5.74 o
  -7  10   4        145.69        143.24         9.45 o
  -6  10   4        213.10        169.15        15.79 o
  -5  10   4          2.75          5.95         4.40 o
  -4  10   4         68.70         52.69         5.09 o
  -3  10   4         44.15         40.21         5.20 o
  -2  10   4         54.06         44.08         6.87 o
  -1  10   4          5.86          1.97         5.66 o
   0  10   4          0.23         -1.04         5.18 o
   1  10   4        118.04        125.07         6.50 o
   2  10   4         52.97         53.75         5.35 o
   3  10   4        268.45        269.05        11.67 o
   4  10   4        255.61        287.14        17.21 o
   5  10   4         26.56         21.12        26.95 o
   6  10   4         93.58         93.34        15.68 o
   7  10   4         89.91         98.74        16.55 o
 -12  11   4         66.35         93.09        25.41 o
 -11  11   4          3.34         18.09         8.33 o
 -10  11   4        126.12        141.53        10.01 o
  -9  11   4        130.16        151.96        12.83 o
  -8  11   4         52.16         44.10         7.72 o
  -7  11   4         18.12         16.04         6.91 o
  -6  11   4         14.64          5.39        10.01 o
  -5  11   4         30.85         27.34         9.80 o
  -4  11   4         69.54         68.67         7.39 o
  -3  11   4        142.47        134.62        12.27 o
  -2  11   4          0.09          5.65         6.31 o
  -1  11   4         73.05         63.02         8.06 o
   0  11   4         14.46         21.41         7.78 o
   1  11   4        193.18        176.05        11.25 o
   2  11   4        374.49        354.06        25.79 o
   3  11   4        464.56        384.41        20.36 o
   4  11   4         25.19         25.75        13.58 o
   5  11   4         13.62         -6.76        13.48 o
   6  11   4        103.84        108.80        17.97 o
 -11  12   4         11.49         29.37        20.02 o
 -10  12   4         94.99         92.14         9.79 o
  -9  12   4          0.67          3.57         7.25 o
  -8  12   4         19.19          8.17         7.05 o
  -7  12   4          0.15          2.49         7.08 o
  -6  12   4         11.40         -3.79         9.80 o
  -5  12   4        170.88        158.63        20.02 o
  -4  12   4         15.78          0.34        13.48 o
  -3  12   4         63.72         50.51         9.25 o
  -2  12   4        121.77        115.77         9.56 o
  -1  12   4         88.85        110.81        12.76 o
   0  12   4        148.46        173.95        11.75 o
   1  12   4        630.77        591.05        20.50 o
   2  12   4         25.11         12.25         9.72 o
   3  12   4        212.40        208.76        21.22 o
   4  12   4          5.74         -4.27        13.88 o
   5  12   4         72.65         61.53        26.95 o
 -10  13   4        108.62        123.34        11.41 o
  -9  13   4          0.47         -3.38         7.52 o
  -8  13   4         76.45         78.10        10.28 o
  -7  13   4         59.38         50.49         9.92 o
  -6  13   4          6.49         20.66         9.11 o
  -5  13   4         93.86         85.79        21.56 o
  -4  13   4          0.41         -1.62        12.71 o
  -3  13   4          3.32         14.88        10.85 o
  -2  13   4        123.06        115.89        12.79 o
  -1  13   4         53.61         50.84         9.71 o
   0  13   4         26.34         31.74         8.65 o
   1  13   4        348.69        367.18        27.80 o
   2  13   4        129.87        136.30        18.51 o
   3  13   4          1.05          4.13        13.88 o
   4  13   4         94.81        110.96        22.33 o
  -9  14   4         33.84         46.07        14.67 o
  -8  14   4        133.26        130.86        12.89 o
  -7  14   4         20.85         25.47         9.83 o
  -6  14   4         30.68         36.05        12.85 o
  -5  14   4         94.31         71.81        14.79 o
  -4  14   4          0.00         -8.80        31.19 o
  -3  14   4          2.56          2.80        11.94 o
  -2  14   4          4.36          2.96        12.55 o
  -1  14   4          2.63          0.01         8.46 o
   0  14   4          0.02          8.33        13.89 o
   1  14   4         45.82         25.80        20.79 o
   2  14   4         26.55         40.43        16.31 o
  -6  15   4        136.23        135.07        14.79 o
  -5  15   4          0.55        -11.89         9.83 o
  -4  15   4          0.00         -9.75        12.17 o
  -3  15   4         11.88         13.56        13.33 o
  -2  15   4         15.04         12.43        13.27 o
  -1  15   4         39.08         56.77        14.91 o
   0 -16   5         15.73         -0.27        14.58 o
   1 -16   5         17.00         -2.77        18.87 o
   2 -16   5         83.67         65.60        16.64 o
   3 -16   5         15.49         -0.51        13.69 o
   4 -16   5         18.87         17.53        24.64 o
   5 -16   5          1.85         12.75        14.13 o
  -3 -15   5         27.19         18.58        43.12 o
  -2 -15   5         20.93         49.26        15.76 o
  -1 -15   5         24.82         24.48        15.22 o
   0 -15   5         34.58         50.45        15.76 o
   1 -15   5         72.56         75.10        16.44 o
   2 -15   5         48.71         66.65        12.28 o
   3 -15   5          5.91         10.43         9.88 o
   4 -15   5          7.73        -23.40        11.70 o
   5 -15   5         33.21         34.68        15.40 o
   6 -15   5          4.17         23.07        13.33 o
   7 -15   5         44.98         63.14        14.91 o
   8 -15   5         39.65         20.82        28.49 o
  -4 -14   5          0.74        -11.57        14.36 o
  -3 -14   5         19.46         10.01        14.16 o
  -2 -14   5        145.97        123.28        17.69 o
  -1 -14   5        160.17        159.94        19.06 o
   0 -14   5         25.31         40.24        12.72 o
   1 -14   5          7.80         -7.43        10.95 o
   2 -14   5        125.86        138.24        14.02 o
   3 -14   5         14.73         23.69         9.90 o
   4 -14   5         60.56         62.89        11.24 o
   5 -14   5          0.07         -7.37        17.33 o
   6 -14   5         11.98         21.22        12.24 o
   7 -14   5          0.82         18.10        12.52 o
   8 -14   5          4.03         -3.08        11.43 o
   9 -14   5         63.86         48.68        14.25 o
  -6 -13   5         40.32         67.76        17.15 o
  -5 -13   5         14.40         33.11        14.70 o
  -4 -13   5          1.40          2.39        13.27 o
  -3 -13   5         73.35         87.31        15.76 o
  -2 -13   5         62.46         72.48        14.36 o
  -1 -13   5          9.20         11.75         9.60 o
   0 -13   5        156.26        162.95        13.93 o
   1 -13   5         92.85         96.85        11.70 o
   2 -13   5          0.05        -10.39         8.30 o
   3 -13   5         46.23         39.88         9.18 o
   4 -13   5         75.90         66.01        10.44 o
   5 -13   5         42.59         42.99         9.58 o
   6 -13   5          5.76         10.55        20.02 o
   7 -13   5          0.00         -8.55        10.30 o
   8 -13   5         83.25        107.74        14.97 o
   9 -13   5          0.10        -10.01        10.35 o
  10 -13   5         30.27         63.09        23.87 o
  -7 -12   5         55.80         70.71        14.79 o
  -6 -12   5        149.14        165.11        15.68 o
  -5 -12   5        142.26        173.96        39.55 o
  -4 -12   5          3.71         -5.19         9.01 o
  -3 -12   5         26.62         25.18         9.61 o
  -2 -12   5        479.39        446.44        21.67 o
  -1 -12   5        179.92        192.72        12.38 o
   0 -12   5        882.52        897.61        25.48 o
   1 -12   5        366.83        368.30        13.32 o
   2 -12   5        131.06        127.23         8.56 o
   3 -12   5        628.44        602.28        21.56 o
   4 -12   5        172.09        123.05        11.26 o
   5 -12   5         78.52         61.42         9.76 o
   6 -12   5         83.23         89.58        10.40 o
   7 -12   5          0.53         -5.39         9.80 o
   8 -12   5         40.17         14.90        20.41 o
   9 -12   5          9.42          2.92        10.61 o
  10 -12   5        117.07         95.27        22.33 o
  11 -12   5         23.25         30.66        11.40 o
  -8 -11   5         21.64         25.19        13.81 o
  -7 -11   5          5.01         -1.93        11.98 o
  -6 -11   5         10.64         -7.45         9.01 o
  -5 -11   5         63.95         53.29        16.37 o
  -4 -11   5         32.11         34.04         9.32 o
  -3 -11   5        386.49        424.07        28.99 o
  -2 -11   5        339.11        292.62        13.51 o
  -1 -11   5         54.90         54.96         6.73 o
   0 -11   5        117.50        119.48         6.86 o
   1 -11   5        167.37        166.57         9.01 o
   2 -11   5          0.68         -2.18         4.24 o
   3 -11   5        519.64        516.64        13.18 o
   4 -11   5        895.07        901.66        28.43 o
   5 -11   5         91.14         90.24         9.95 o
   6 -11   5         56.48         35.79         8.37 o
   7 -11   5         70.61         59.24         9.42 o
   8 -11   5          6.07          9.46        15.40 o
   9 -11   5         42.75         55.90        11.43 o
  10 -11   5        109.64        110.26        19.64 o
  11 -11   5        105.23        104.23        20.79 o
  -9 -10   5         30.58         40.89        19.64 o
  -8 -10   5          0.15          5.78        11.70 o
  -7 -10   5        158.88        158.95        16.05 o
  -6 -10   5          0.10         -1.40         6.97 o
  -5 -10   5         17.89         16.37         8.37 o
  -4 -10   5         74.05         51.11        13.18 o
  -3 -10   5        629.26        550.81        18.47 o
  -2 -10   5       2206.00       2208.59        43.27 o
  -1 -10   5         12.03          9.49         4.54 o
   0 -10   5        808.53        834.37        17.91 o
   1 -10   5         19.20         20.04         4.90 o
   2 -10   5        348.97        369.22        10.80 o
   3 -10   5        309.49        291.52         9.75 o
   4 -10   5       2706.41       2680.71        51.17 o
   5 -10   5        152.45        160.98         9.30 o
   6 -10   5        694.28        652.47        32.73 o
   7 -10   5          2.77         -0.53         6.45 o
   8 -10   5        121.74         86.48        11.70 o
   9 -10   5        287.35        232.09        28.49 o
  10 -10   5        316.44        296.23        19.06 o
  11 -10   5        138.40        157.81        15.51 o
  12 -10   5         48.63         51.65        17.33 o
 -10  -9   5         40.78        101.11        15.79 o
  -9  -9   5         21.02         47.82        16.94 o
  -8  -9   5         71.17         66.43        12.79 o
  -7  -9   5         20.27         10.81         7.13 o
  -6  -9   5          3.63          7.92         7.00 o
  -5  -9   5         58.43         58.79         7.49 o
  -4  -9   5         39.92         45.87        11.78 o
  -3  -9   5          0.65         -3.07         5.56 o
  -2  -9   5       2947.41       2814.21        48.44 o
  -1  -9   5         43.64         45.61         4.83 o
   0  -9   5        984.31        957.72        18.04 o
   1  -9   5        308.86        291.42        10.44 o
   2  -9   5       1296.03       1305.17        24.78 o
   3  -9   5         32.45         30.19         4.76 o
   4  -9   5          0.08          0.31         2.58 o
   5  -9   5        143.62        158.17         7.24 o
   6  -9   5        123.43        120.71         7.16 o
   7  -9   5          0.07         -3.32         6.12 o
   8  -9   5         74.13         87.53         8.80 o
   9  -9   5         80.76         60.72        10.85 o
  10  -9   5         22.49         32.46        12.32 o
  11  -9   5         21.59         50.89        10.89 o
  12  -9   5        101.87        144.58        46.59 o
 -10  -8   5         16.98         33.88        16.56 o
  -9  -8   5          2.53          4.43        10.06 o
  -8  -8   5         25.68         19.54        17.71 o
  -7  -8   5        224.48        196.39        11.04 o
  -6  -8   5        153.60        148.15         9.52 o
  -5  -8   5         28.83         17.26         7.90 o
  -4  -8   5        505.38        484.80        12.74 o
  -3  -8   5         89.56         82.66         5.28 o
  -2  -8   5        318.99        334.89         8.91 o
  -1  -8   5        115.80        114.79         4.91 o
   0  -8   5        238.69        213.01         6.52 o
   1  -8   5        378.62        370.36         9.22 o
   2  -8   5         69.02         62.86         4.96 o
   3  -8   5         41.00         48.87         4.68 o
   4  -8   5         21.37         17.96         4.66 o
   5  -8   5        100.75         83.47         5.66 o
   6  -8   5        104.20        103.64         5.55 o
   7  -8   5        380.63        375.38        10.67 o
   8  -8   5        314.68        294.01        13.91 o
   9  -8   5         54.63         56.70        10.06 o
  10  -8   5         72.44         69.92        12.71 o
  11  -8   5         14.28         21.32         9.52 o
  12  -8   5          5.47          9.24         9.26 o
  13  -8   5         29.68         35.81        11.43 o
 -11  -7   5          2.61         13.00        22.33 o
 -10  -7   5         53.34         43.03        11.70 o
  -9  -7   5          2.71         13.05        14.63 o
  -8  -7   5         83.22         79.31         8.50 o
  -7  -7   5         21.97         25.74         6.43 o
  -6  -7   5         68.89         61.21         6.17 o
  -5  -7   5       1634.74       1596.12        32.30 o
  -4  -7   5          0.23         -3.94         4.04 o
  -3  -7   5         19.39         22.78         3.35 o
  -2  -7   5        187.13        165.83         5.50 o
  -1  -7   5        691.14        735.58        12.29 o
   0  -7   5         11.46          7.69         2.64 o
   1  -7   5          1.47          1.92         3.12 o
   2  -7   5        600.94        598.85        13.09 o
   3  -7   5         77.83         98.61         3.93 o
   4  -7   5        190.58        197.64         7.31 o
   5  -7   5         57.70         68.05         4.64 o
   6  -7   5         25.20         36.56         4.27 o
   7  -7   5        531.40        525.26        11.72 o
   8  -7   5        497.59        457.53        13.91 o
   9  -7   5         49.71         57.24        10.06 o
  10  -7   5          1.07          1.16        10.40 o
  11  -7   5        397.79        336.43        19.82 o
  12  -7   5         68.11         51.01        35.42 o
  13  -7   5         90.88         93.16        19.64 o
 -12  -6   5         87.09        118.27        18.10 o
 -11  -6   5         30.13          3.23         9.52 o
 -10  -6   5          3.64         13.05        13.86 o
  -9  -6   5        173.91        165.12        13.88 o
  -8  -6   5         12.72          6.75         5.86 o
  -7  -6   5        790.07        803.55        21.56 o
  -6  -6   5         71.62         78.76         5.48 o
  -5  -6   5         16.65         14.06         3.87 o
  -4  -6   5        146.56        153.37         4.80 o
  -3  -6   5        668.35        670.29        11.26 o
  -2  -6   5        222.62        258.67         6.88 o
  -1  -6   5          2.27          4.14         2.67 o
   0  -6   5        496.37        497.60         9.57 o
   1  -6   5        205.28        224.55         6.31 o
   2  -6   5        577.78        567.82        11.38 o
   3  -6   5        134.04        131.14         6.14 o
   4  -6   5        568.66        608.38        14.60 o
   5  -6   5        323.55        356.98         9.70 o
   6  -6   5         64.12         75.33         4.84 o
   7  -6   5         16.85         20.17         3.87 o
   8  -6   5        211.04        236.47         6.80 o
   9  -6   5         55.14         64.54         8.86 o
  10  -6   5         21.71          8.28        15.40 o
  11  -6   5        258.93        229.80        21.95 o
  12  -6   5         14.39         22.06        10.06 o
  13  -6   5         30.91         59.84        13.48 o
 -12  -5   5          7.12          9.93        10.06 o
 -11  -5   5        183.44        212.69        16.31 o
 -10  -5   5        286.54        268.97        17.09 o
  -9  -5   5         31.03         33.50         8.71 o
  -8  -5   5        447.47        441.92        19.09 o
  -7  -5   5       1072.71       1051.98        19.11 o
  -6  -5   5         45.98         42.95         4.22 o
  -5  -5   5        218.14        186.87         5.30 o
  -4  -5   5          4.76         12.66         2.64 o
  -3  -5   5        228.73        258.74         6.84 o
  -2  -5   5          0.77          1.74         2.75 o
  -1  -5   5       1281.91       1440.03        20.79 o
   0  -5   5       5580.41       6052.82        84.30 o
   1  -5   5          1.37          7.99         2.71 o
   2  -5   5          8.81          8.89         2.49 o
   3  -5   5        224.06        241.53         6.90 o
   4  -5   5         59.43         58.51         4.81 o
   5  -5   5        304.34        307.52         8.68 o
   6  -5   5         10.27         16.09         2.69 o
   7  -5   5        258.53        279.71         8.14 o
   8  -5   5         37.75         39.51         4.34 o
   9  -5   5        214.25        206.80         9.96 o
  10  -5   5         28.12         33.18         9.24 o
  11  -5   5          9.89          9.26         8.66 o
  12  -5   5          1.95         15.40         9.26 o
  13  -5   5          2.02          9.24         9.80 o
 -13  -4   5         58.08         55.50        11.43 o
 -12  -4   5          8.84         10.38         8.97 o
 -11  -4   5          2.37         -0.13         7.88 o
 -10  -4   5          5.47          2.70         7.62 o
  -9  -4   5          0.92          2.82        10.47 o
  -8  -4   5        233.73        217.33        10.39 o
  -7  -4   5        232.67        208.94         6.71 o
  -6  -4   5        491.88        485.17        10.32 o
  -5  -4   5         31.57         21.11         3.13 o
  -4  -4   5         95.20         85.77         4.33 o
  -3  -4   5       1200.64       1373.99        22.45 o
  -2  -4   5        111.27        144.10         4.68 o
  -1  -4   5       1404.91       1544.64        21.82 o
   0  -4   5          8.73          4.74         2.91 o
   1  -4   5        122.64        143.94         5.28 o
   2  -4   5         43.66         57.31         3.17 o
   3  -4   5       1086.45       1208.94        18.85 o
   4  -4   5        254.13        318.39         8.00 o
   5  -4   5         36.20         48.99         3.43 o
   6  -4   5        389.59        384.24         9.78 o
   7  -4   5         16.16         13.07         3.81 o
   8  -4   5        122.42        137.64         7.89 o
   9  -4   5         92.17         93.48         7.47 o
  10  -4   5         28.28         31.24         8.66 o
  11  -4   5         83.65         94.04        16.94 o
  12  -4   5        215.92        211.87        16.60 o
  13  -4   5        249.67        194.63        16.85 o
 -13  -3   5         32.55         59.32        10.61 o
 -12  -3   5         25.84         22.33         8.71 o
 -11  -3   5          1.05         -1.54        10.40 o
 -10  -3   5        138.94        121.14        10.85 o
  -9  -3   5        108.86        124.76         7.67 o
  -8  -3   5         27.46         28.29         4.30 o
  -7  -3   5          2.60          4.52         1.82 o
  -6  -3   5        156.97        150.14         5.13 o
  -5  -3   5        284.85        245.99         6.46 o
  -4  -3   5         49.45         57.49         3.15 o
  -3  -3   5        625.06        769.88        10.74 o
  -2  -3   5       1823.66       1958.89        28.95 o
  -1  -3   5        975.17       1041.78        16.16 o
   0  -3   5       1327.73       1380.21        24.89 o
   1  -3   5         81.86         85.83         3.27 o
   2  -3   5          7.00          1.82         3.07 o
   3  -3   5        146.89        162.79         7.83 o
   4  -3   5          7.70          5.47         2.71 o
   5  -3   5         42.58         35.29         3.80 o
   6  -3   5         23.14         21.45         3.87 o
   7  -3   5         46.54         46.22         4.47 o
   8  -3   5        119.64        115.64         6.58 o
   9  -3   5          2.10         -1.86         5.05 o
  10  -3   5        105.89        112.64        10.39 o
  11  -3   5        132.68        127.78        13.33 o
  12  -3   5         10.67         11.72        10.78 o
  13  -3   5        116.87        134.86        13.25 o
 -13  -2   5          1.17         -0.43         6.76 o
 -12  -2   5          7.44         11.61         6.83 o
 -11  -2   5         69.73         59.63         7.42 o
 -10  -2   5        303.27        285.03        10.11 o
  -9  -2   5         13.33         11.21         2.91 o
  -8  -2   5         46.09         47.99         3.10 o
  -7  -2   5         52.94         49.64         3.52 o
  -6  -2   5        333.53        332.70         6.67 o
  -5  -2   5        132.28        134.92         4.24 o
  -4  -2   5        241.93        245.49         4.89 o
  -3  -2   5        686.20        706.76         9.83 o
  -2  -2   5         31.04         29.89         2.69 o
  -1  -2   5         10.92          6.06         2.26 o
   0  -2   5       2444.55       2406.09        32.26 o
   1  -2   5         16.37          9.10         2.30 o
   2  -2   5        184.61        204.45         5.13 o
   3  -2   5        339.43        363.15         7.15 o
   4  -2   5         50.83         38.73         3.64 o
   5  -2   5         89.33        102.00         5.68 o
   6  -2   5        383.58        459.64        11.04 o
   7  -2   5          9.37         11.93         4.53 o
   8  -2   5        137.82        140.01         6.94 o
   9  -2   5        203.44        218.29        12.13 o
  10  -2   5         87.88         93.55         9.53 o
  11  -2   5         27.92         28.58         7.67 o
  12  -2   5          0.03         -6.84         8.28 o
  13  -2   5          4.25          7.89         9.57 o
 -13  -1   5         92.43        109.25        11.96 o
 -12  -1   5          0.74         -0.94         5.79 o
 -11  -1   5        220.91        216.85        11.23 o
 -10  -1   5        158.41        157.47         6.43 o
  -9  -1   5       1674.15       1595.10        26.04 o
  -8  -1   5         80.41         79.81         2.78 o
  -7  -1   5        213.34        198.12         4.55 o
  -6  -1   5         74.71         90.39         4.25 o
  -5  -1   5        194.51        183.09         3.79 o
  -4  -1   5         20.73         20.80         2.44 o
  -3  -1   5        188.81        191.58         3.96 o
  -2  -1   5        607.67        628.47         9.49 o
  -1  -1   5          9.07          5.96         1.98 o
   0  -1   5       2937.31       2959.78        39.24 o
   1  -1   5       3665.28       3676.52        48.60 o
   2  -1   5       2050.54       2024.78        27.72 o
   3  -1   5        801.86        866.95        14.33 o
   4  -1   5       7042.83       7316.91       108.48 o
   5  -1   5        848.94        883.31        18.93 o
   6  -1   5        714.42        726.27        18.92 o
   7  -1   5         26.03         25.93         4.34 o
   8  -1   5       1022.75       1044.93        22.63 o
   9  -1   5          5.31          9.48         6.45 o
  10  -1   5        388.17        383.02        22.23 o
  11  -1   5         33.85         40.12         9.20 o
  12  -1   5          0.01         -2.66         8.84 o
  13  -1   5          0.00         -6.14         9.54 o
 -14   0   5         10.34          3.08         8.27 o
 -13   0   5         95.96        113.13        11.78 o
 -12   0   5         34.64         31.10         5.86 o
 -11   0   5        397.09        352.61        11.29 o
 -10   0   5        876.72        811.09        16.22 o
  -9   0   5        276.96        266.66         6.41 o
  -8   0   5        151.43        159.08         5.91 o
  -7   0   5        635.43        614.79        11.02 o
  -6   0   5        137.10        167.37         5.23 o
  -5   0   5       1157.48       1171.64        17.16 o
  -4   0   5          2.41          0.13         1.39 o
  -3   0   5       3221.37       3276.81        40.69 o
  -2   0   5        519.02        523.72         7.35 o
  -1   0   5         17.29         12.71         2.00 o
   0   0   5        185.08        192.72         6.30 o
   1   0   5         56.90         63.19         3.15 o
   2   0   5       4859.44       5086.11        71.15 o
   3   0   5        312.69        332.00         8.33 o
   4   0   5       8297.78       8760.36       129.52 o
   5   0   5        377.02        374.88         9.74 o
   6   0   5       1151.21       1174.25        24.52 o
   7   0   5        163.29        159.09         9.36 o
   8   0   5         83.25         67.06         5.86 o
   9   0   5          2.63          0.75         9.00 o
  10   0   5         68.38         69.09         7.81 o
  11   0   5          6.32         15.77         8.48 o
  12   0   5         19.76          9.17         9.37 o
  13   0   5          4.08         20.36        10.71 o
 -14   1   5         38.23         43.74        10.01 o
 -13   1   5         46.39         50.88         8.88 o
 -12   1   5        315.19        282.39         9.77 o
 -11   1   5        116.63        101.03         7.15 o
 -10   1   5         32.95         30.24         3.06 o
  -9   1   5          1.20          2.11         2.46 o
  -8   1   5         10.03         11.89         1.88 o
  -7   1   5          0.77          0.77         1.84 o
  -6   1   5          2.83          3.23         1.45 o
  -5   1   5          0.56         -0.78         1.57 o
  -4   1   5        365.59        387.70         6.23 o
  -3   1   5        219.55        215.49         3.97 o
  -2   1   5       1709.70       1808.36        23.03 o
  -1   1   5          2.41          1.87         1.91 o
   0   1   5        118.05        108.88         4.21 o
   1   1   5       1571.82       1636.23        24.23 o
   2   1   5         85.60         86.34         5.17 o
   3   1   5       1748.01       1906.35        28.38 o
   4   1   5        170.18        169.36         7.59 o
   5   1   5         33.75         34.45         4.01 o
   6   1   5         44.90         42.77         4.99 o
   7   1   5         84.85         83.07         8.02 o
   8   1   5        572.67        592.21        16.43 o
   9   1   5        247.24        267.91        12.47 o
  10   1   5        100.41        106.70        17.14 o
  11   1   5          2.84         12.66        13.87 o
  12   1   5         34.12         34.77        11.10 o
 -14   2   5         42.11         60.12         9.02 o
 -13   2   5         16.62         12.24         6.37 o
 -12   2   5         42.56         41.46         8.08 o
 -11   2   5         91.38         85.32         3.97 o
 -10   2   5         77.83         64.38         3.87 o
  -9   2   5          8.54          4.99         2.27 o
  -8   2   5         46.63         48.18         2.81 o
  -7   2   5        101.22        106.35         3.15 o
  -6   2   5        746.94        774.51        13.31 o
  -5   2   5          0.04         -0.75         1.41 o
  -4   2   5       1548.27       1683.14        21.46 o
  -3   2   5         79.39         90.75         2.59 o
  -2   2   5       1489.42       1545.31        18.23 o
  -1   2   5        339.20        322.80         6.09 o
   0   2   5         22.18         21.66         3.11 o
   1   2   5        498.85        479.29         8.52 o
   2   2   5        455.44        464.07        10.33 o
   3   2   5       1142.99       1184.07        18.74 o
   4   2   5         83.25         73.35         5.06 o
   5   2   5        458.52        524.63        12.83 o
   6   2   5         75.64         67.46         5.62 o
   7   2   5         52.33         63.09         6.39 o
   8   2   5        180.90        169.76        10.06 o
   9   2   5         17.33         22.06         7.00 o
  10   2   5        100.80        108.75        11.63 o
  11   2   5          0.89         10.18        14.38 o
  12   2   5          8.29          1.27         9.90 o
 -14   3   5         94.85        115.76         9.77 o
 -13   3   5          9.75          9.11         4.19 o
 -12   3   5         72.74         72.72         4.86 o
 -11   3   5         28.76         29.38         3.27 o
 -10   3   5          9.37         12.08         2.41 o
  -9   3   5          3.26          2.75         4.05 o
  -8   3   5          0.03         -2.69         4.44 o
  -7   3   5        160.00        190.60        10.89 o
  -6   3   5        133.76        136.19         6.49 o
  -5   3   5          7.15         11.16         1.76 o
  -4   3   5         16.81         23.96         1.87 o
  -3   3   5        203.88        197.41         3.88 o
  -2   3   5        449.46        454.49         7.24 o
  -1   3   5        545.26        609.49         9.67 o
   0   3   5        804.49        836.73        13.74 o
   1   3   5          0.01         -0.69         2.81 o
   2   3   5         88.73         85.69         4.01 o
   3   3   5        489.66        499.92        12.99 o
   4   3   5         44.79         39.33         5.40 o
   5   3   5         26.53         31.43         4.64 o
   6   3   5          1.71         -1.67         4.47 o
   7   3   5          0.55         -2.68         5.97 o
   8   3   5        105.62        102.24        15.67 o
   9   3   5         49.91         45.63         8.19 o
  10   3   5          0.87         -1.63         8.93 o
  11   3   5         12.89         12.68        11.53 o
  12   3   5          0.29          5.66        12.59 o
 -14   4   5         17.19         11.34         3.70 o
 -13   4   5         24.36         33.78         3.92 o
 -12   4   5          4.73          2.73         2.29 o
 -11   4   5         79.51         83.03         7.20 o
 -10   4   5         12.16         10.09         5.20 o
  -9   4   5         41.50         32.47         6.24 o
  -8   4   5          9.74          8.48         4.72 o
  -7   4   5        155.20        147.24         4.52 o
  -6   4   5        354.84        365.55         7.40 o
  -5   4   5        148.14        170.86         4.71 o
  -4   4   5        253.91        240.95         5.90 o
  -3   4   5        101.80        124.55         4.06 o
  -2   4   5       1296.97       1358.85        18.08 o
  -1   4   5       1014.65       1013.69        16.13 o
   0   4   5         10.67          7.53         3.22 o
   1   4   5         53.58         52.31         3.78 o
   2   4   5        230.98        217.11         7.48 o
   3   4   5          8.62         12.45         4.18 o
   4   4   5         27.96         30.52         4.72 o
   5   4   5        757.68        752.08        16.64 o
   6   4   5        110.42        117.72         7.79 o
   7   4   5          0.26         11.38         6.72 o
   8   4   5         18.66         25.43        10.00 o
   9   4   5        624.21        586.82        20.48 o
  10   4   5         23.35         28.93        10.00 o
  11   4   5         12.31         23.07        10.78 o
 -14   5   5         11.00         -6.93        13.86 o
 -13   5   5        114.59        126.38        11.41 o
 -12   5   5         69.10         66.55         6.72 o
 -11   5   5         78.06         76.68         7.67 o
 -10   5   5        716.87        670.99        18.76 o
  -9   5   5         28.81         26.12         5.55 o
  -8   5   5       1757.56       1684.48        31.48 o
  -7   5   5        139.93        131.23         3.84 o
  -6   5   5        372.97        363.22         7.28 o
  -5   5   5         76.08         73.05         2.87 o
  -4   5   5         89.32         87.68         3.12 o
  -3   5   5        178.15        186.87         5.51 o
  -2   5   5        306.66        305.19         6.84 o
  -1   5   5          7.85          2.09         2.82 o
   0   5   5       3869.67       3989.75        60.41 o
   1   5   5          0.55          2.51         2.98 o
   2   5   5         68.62         75.81         4.65 o
   3   5   5         52.66         69.75         5.32 o
   4   5   5         23.62         27.18         5.70 o
   5   5   5         24.74         29.51         6.29 o
   6   5   5          4.55          0.05         6.14 o
   7   5   5        104.12        104.48        11.26 o
   8   5   5        285.84        277.97        16.27 o
   9   5   5         33.20         28.81         9.88 o
  10   5   5         23.82         11.52        12.79 o
  11   5   5          6.77          4.08        12.58 o
 -14   6   5         24.21         32.32        11.07 o
 -13   6   5         14.83         25.74         7.79 o
 -12   6   5          5.06          4.20         6.06 o
 -11   6   5        195.20        172.42         9.51 o
 -10   6   5        171.38        160.73         5.31 o
  -9   6   5        506.60        416.38        10.19 o
  -8   6   5        218.97        186.08         4.83 o
  -7   6   5       1798.89       1685.21        26.55 o
  -6   6   5        256.86        248.21         6.16 o
  -5   6   5       1504.62       1490.37        27.75 o
  -4   6   5         34.83         38.59         3.07 o
  -3   6   5         42.30         38.19         3.41 o
  -2   6   5        424.35        445.93         9.09 o
  -1   6   5        580.09        645.21        15.01 o
   0   6   5       1378.39       1448.55        24.22 o
   1   6   5        124.87        125.13         5.84 o
   2   6   5         45.61         46.73         4.70 o
   3   6   5         47.40         43.59        10.34 o
   4   6   5        309.15        338.71        14.03 o
   5   6   5        141.85        134.69        10.11 o
   6   6   5         11.27         16.93         7.66 o
   7   6   5        325.40        269.49        25.42 o
   8   6   5          1.47        -12.20         8.87 o
   9   6   5         31.39         49.47        10.94 o
  10   6   5          3.37         13.07        12.72 o
 -13   7   5         34.58         35.42        14.63 o
 -12   7   5        106.38         82.61        13.48 o
 -11   7   5         49.88         52.75         3.78 o
 -10   7   5          0.00         -5.29         2.66 o
  -9   7   5          0.66         -1.76         3.61 o
  -8   7   5        223.06        212.40         5.81 o
  -7   7   5         46.72         46.30         4.48 o
  -6   7   5        582.13        553.56        10.31 o
  -5   7   5        169.72        171.67         8.21 o
  -4   7   5          0.12         -3.59         2.98 o
  -3   7   5         35.22         33.05         3.53 o
  -2   7   5         26.00         27.95         3.89 o
  -1   7   5          3.92          4.52         2.81 o
   0   7   5          2.57          4.42         3.49 o
   1   7   5         54.62         60.95         5.26 o
   2   7   5        201.16        192.48         9.94 o
   3   7   5        244.19        241.95        17.67 o
   4   7   5         22.52         13.58         6.50 o
   5   7   5         20.62         19.22         6.78 o
   6   7   5         38.00         36.07         9.61 o
   7   7   5        543.96        530.98        22.78 o
   8   7   5         41.24         34.08        10.33 o
   9   7   5         89.58         85.84        15.76 o
 -13   8   5          2.87        -12.32        12.32 o
 -12   8   5        129.09        125.03         8.60 o
 -11   8   5         79.44         95.45         7.01 o
 -10   8   5        152.56        150.01         6.76 o
  -9   8   5         42.34         36.08         4.88 o
  -8   8   5         20.86         10.50         5.53 o
  -7   8   5         83.73         84.83         7.02 o
  -6   8   5          6.74          3.26         3.47 o
  -5   8   5       1567.67       1521.71        27.22 o
  -4   8   5        797.00        735.54        14.08 o
  -3   8   5       1030.27       1019.80        19.68 o
  -2   8   5         57.44         55.53         4.90 o
  -1   8   5         21.66         12.65         4.82 o
   0   8   5        355.27        373.44        10.49 o
   1   8   5        143.60        145.82         8.27 o
   2   8   5          0.68          0.11         5.54 o
   3   8   5         85.90         92.44         8.98 o
   4   8   5        112.32        109.68         9.87 o
   5   8   5         31.36         33.85        10.88 o
   6   8   5          3.99          7.53         9.32 o
   7   8   5         99.58         80.38        11.83 o
   8   8   5        101.85         83.44        14.09 o
   9   8   5        221.22        239.40        21.93 o
 -13   9   5         13.95         27.69         6.16 o
 -12   9   5          0.44         12.24         9.63 o
 -11   9   5          0.04         -7.77         5.25 o
 -10   9   5        113.95        110.10         9.78 o
  -9   9   5         15.43         20.05         4.36 o
  -8   9   5        110.13        114.34         6.82 o
  -7   9   5          0.01         -2.84         5.11 o
  -6   9   5        489.41        481.41        14.58 o
  -5   9   5        190.56        191.96         7.52 o
  -4   9   5         77.70         84.67         5.02 o
  -3   9   5       1411.83       1342.26        23.43 o
  -2   9   5        317.04        266.24        10.07 o
  -1   9   5        220.16        218.76        14.12 o
   0   9   5         98.26         94.16         7.26 o
   1   9   5         10.97          4.01         6.38 o
   2   9   5        173.13        171.06        11.89 o
   3   9   5         19.24         22.12         7.54 o
   4   9   5        199.14        233.85        13.21 o
   5   9   5        181.54        165.12        13.45 o
   6   9   5          3.65          4.58         9.88 o
   7   9   5        148.58        177.48        25.03 o
   8   9   5         40.25         44.83        14.97 o
 -12  10   5        166.15        165.34        12.25 o
 -11  10   5          1.10          0.75         6.95 o
 -10  10   5        112.19        134.34         9.02 o
  -9  10   5        175.92        180.47        15.72 o
  -8  10   5        103.73         99.96        10.38 o
  -6  10   5         22.28         10.97        10.39 o
  -5  10   5        269.89        253.84        11.10 o
  -4  10   5         16.21         23.49         5.78 o
  -3  10   5         22.34         35.34         6.82 o
  -2  10   5         13.04         12.69         6.08 o
  -1  10   5         13.53         19.98         6.53 o
   0  10   5         43.92         46.09         9.83 o
   1  10   5        419.67        419.54        35.25 o
   2  10   5        579.24        531.47        21.92 o
   3  10   5          4.56          5.33         9.06 o
   4  10   5        141.08        149.81        17.94 o
   5  10   5          5.88         14.25        13.61 o
   6  10   5         19.30         17.78        14.36 o
   7  10   5          7.54         -0.78        14.91 o
 -12  11   5        265.05        323.45        19.11 o
 -11  11   5         62.14         72.92        10.87 o
 -10  11   5        200.28        234.78        12.65 o
  -9  11   5         42.19         41.61        15.25 o
  -8  11   5          7.82         10.37         7.16 o
  -7  11   5         34.53         50.82        13.09 o
  -6  11   5         22.22         16.94        12.32 o
  -5  11   5        431.49        372.58        40.04 o
  -4  11   5        671.37        616.66        20.90 o
  -3  11   5        323.42        325.54        13.90 o
  -2  11   5         43.63         44.61         7.61 o
  -1  11   5         83.00         80.40         8.66 o
   0  11   5          1.77         10.98         7.18 o
   1  11   5        100.74        117.34         9.89 o
   2  11   5         51.68         54.70         8.43 o
   3  11   5         82.72         78.47        14.99 o
   4  11   5         13.03          5.01        11.98 o
   5  11   5         17.65         -3.85        18.48 o
   6  11   5         93.72        104.91        18.78 o
 -11  12   5         85.91        115.85        13.37 o
 -10  12   5         80.71         92.39         9.98 o
  -9  12   5          3.02         -3.43         7.05 o
  -8  12   5          3.19         -6.74         6.95 o
  -7  12   5          0.64         -3.28         9.68 o
  -6  12   5        180.98        164.02        20.02 o
  -5  12   5          8.52         25.41        13.86 o
  -4  12   5        158.24        155.71        15.25 o
  -3  12   5          2.62         -3.40         7.82 o
  -2  12   5        302.01        312.98        14.87 o
  -1  12   5         33.08         20.33         7.61 o
   0  12   5          9.38         21.00         8.09 o
   1  12   5         69.42         63.98        11.23 o
   2  12   5         31.38         35.32        11.18 o
   3  12   5          7.05         -5.42        18.48 o
   4  12   5        224.20        221.74        22.05 o
   5  12   5         27.77         33.72        17.71 o
 -10  13   5          5.72         -3.26         7.56 o
  -9  13   5          3.33         -7.23         7.67 o
  -8  13   5         77.85         69.61        10.31 o
  -7  13   5        111.00        139.16        16.75 o
  -6  13   5         44.29         19.74        21.56 o
  -5  13   5         52.93         56.98        16.17 o
  -4  13   5        122.99        139.38        15.76 o
  -3  13   5        150.81        163.25        24.64 o
  -2  13   5         39.81         36.43        13.33 o
  -1  13   5         69.15         81.97        15.69 o
   0  13   5         24.16         12.44        10.19 o
   1  13   5         63.76         60.77        13.01 o
   2  13   5         49.20         61.73        16.77 o
   3  13   5          0.17        -23.22        13.88 o
  -8  14   5          5.99          8.94         8.83 o
  -7  14   5          0.51          2.67        15.71 o
  -6  14   5         67.27         78.55        20.41 o
  -5  14   5          5.12          6.21        21.95 o
  -4  14   5         77.19         99.38        16.00 o
  -3  14   5         14.13         10.16        12.38 o
  -2  14   5         38.19         25.80        13.27 o
  -1  14   5         83.03         87.51        21.18 o
   0  14   5         72.22         96.81        14.63 o
   1  14   5         11.28         -0.17        15.13 o
  -5  15   5         98.32        116.65        17.87 o
  -4  15   5         13.21         51.47        15.79 o
  -3  15   5        147.59        156.50        34.65 o
  -2  15   5          0.18          8.12        11.34 o
   1 -16   6        199.38        240.79        23.87 o
   2 -16   6        330.20        341.24        25.57 o
   3 -16   6         36.34         22.33        22.33 o
   4 -16   6          8.31         -1.93        24.26 o
  -2 -15   6        109.54        121.09        19.58 o
  -1 -15   6         17.45         24.49        14.91 o
   0 -15   6       1058.49       1178.23        48.46 o
   1 -15   6          7.74          4.15        23.87 o
   2 -15   6          2.76         -1.27        14.09 o
   3 -15   6        190.16        185.81        15.99 o
   4 -15   6         72.73         71.15        15.76 o
   5 -15   6         29.69         35.54        14.42 o
   6 -15   6          1.35        -22.52        12.24 o
   7 -15   6         89.45         97.53        20.41 o
  -4 -14   6         41.73         59.36        23.87 o
  -3 -14   6          5.48         -4.70        13.03 o
  -2 -14   6          0.18         -6.16        13.86 o
  -1 -14   6        107.70         78.12        16.00 o
   0 -14   6        138.37        190.44        20.41 o
   1 -14   6        126.80        151.10        14.34 o
   2 -14   6         10.10         -5.14        12.65 o
   3 -14   6         15.11         13.60         9.34 o
   4 -14   6          4.62         19.64         9.88 o
   5 -14   6         32.52         58.33        15.79 o
   6 -14   6          0.36         -4.36        11.94 o
   7 -14   6        209.50        198.30        21.95 o
   8 -14   6          2.39          4.62        17.33 o
   9 -14   6          1.13          7.80        13.03 o
  -6 -13   6         77.11         81.63        24.64 o
  -5 -13   6          0.42          2.67        13.88 o
  -4 -13   6          3.39          6.16        13.61 o
  -3 -13   6          3.46         21.28        26.18 o
  -2 -13   6         53.70         55.23        14.24 o
  -1 -13   6          1.23          2.90        10.61 o
   0 -13   6          1.73        -15.17         8.38 o
   1 -13   6        188.44        188.01        15.76 o
   2 -13   6          0.12          2.77         8.60 o
   3 -13   6          0.10          9.81         9.67 o
   4 -13   6        161.34        143.92        12.78 o
   5 -13   6         59.96         50.88        10.00 o
   6 -13   6         16.47         26.95        15.40 o
   7 -13   6          0.09         -9.99        15.02 o
   8 -13   6         15.46          9.43        18.48 o
   9 -13   6          9.22          8.18        12.32 o
  10 -13   6          1.91          4.11        12.24 o
  -7 -12   6         25.76         18.39        14.13 o
  -6 -12   6          7.86          3.44        11.34 o
  -5 -12   6          1.23         -5.66         9.58 o
  -4 -12   6          4.25          8.50         9.25 o
  -3 -12   6         72.01         90.05        11.37 o
  -2 -12   6         78.49         68.09        10.44 o
  -1 -12   6        163.20        186.47         9.92 o
   0 -12   6        497.00        507.61        14.00 o
   1 -12   6         24.19         34.13         5.84 o
   2 -12   6          3.59         -4.27         6.22 o
   3 -12   6        142.05        139.51         9.26 o
   4 -12   6        285.17        272.80        15.65 o
   5 -12   6         61.10         63.79         9.90 o
   6 -12   6          1.14          4.92         7.81 o
   7 -12   6        199.68        241.04        18.73 o
   8 -12   6          1.84         21.82        11.40 o
   9 -12   6          4.21         15.50        11.15 o
  10 -12   6         31.21         16.21        21.56 o
  -8 -11   6         25.97         18.58        13.27 o
  -7 -11   6         55.63         41.92        13.58 o
  -6 -11   6         37.52         28.21        10.33 o
  -5 -11   6          1.00        -12.37        10.54 o
  -4 -11   6          0.48         -3.29         8.61 o
  -3 -11   6        524.82        431.36        49.16 o
  -2 -11   6          0.76         12.05         5.64 o
  -1 -11   6          2.71          3.48         4.65 o
   0 -11   6        388.37        409.58        12.16 o
   1 -11   6         50.24         51.65         5.70 o
   2 -11   6          1.79          5.12         4.71 o
   3 -11   6         70.97         73.26         7.18 o
   4 -11   6        250.81        208.70        13.13 o
   5 -11   6         85.56        101.47        10.61 o
   6 -11   6        127.65        110.01        10.78 o
   7 -11   6        472.14        476.37        33.69 o
   8 -11   6         78.48        107.79        27.72 o
   9 -11   6        141.88        164.05        22.33 o
  10 -11   6         12.91          6.67        10.61 o
  11 -11   6         10.37          8.09        10.89 o
  -9 -10   6          0.25        -11.80        11.70 o
  -8 -10   6          7.29         -0.39        13.48 o
  -7 -10   6         82.15         76.14        11.43 o
  -6 -10   6        239.05        232.92        18.42 o
  -5 -10   6         29.69         32.62         8.74 o
  -4 -10   6         12.07         -6.47         9.51 o
  -3 -10   6         13.24          7.88         4.94 o
  -2 -10   6        257.71        301.75        11.24 o
  -1 -10   6       1685.34       1709.90        31.60 o
   0 -10   6         51.25         51.11         5.29 o
   1 -10   6          3.63          1.97         4.18 o
   2 -10   6         87.35         86.84         5.50 o
   3 -10   6        126.86        131.57         7.69 o
   4 -10   6        200.64        187.02         9.08 o
   5 -10   6        828.57        747.73        24.29 o
   6 -10   6          2.73         -8.42         7.09 o
   7 -10   6          1.01          4.31         7.00 o
   8 -10   6        152.82        155.36        14.67 o
   9 -10   6         63.51         88.19        12.79 o
  10 -10   6          2.81         -2.48        16.94 o
  11 -10   6        215.32        219.39        17.97 o
  12 -10   6         34.29         46.97        12.52 o
 -10  -9   6         15.61         11.12        12.24 o
  -9  -9   6          6.47         -7.82        10.61 o
  -8  -9   6         69.81         64.63        13.03 o
  -7  -9   6        154.91        183.26        13.20 o
  -6  -9   6          0.09        -10.50         6.23 o
  -5  -9   6          2.49          6.57         7.70 o
  -4  -9   6        134.89        115.14         8.93 o
  -3  -9   6        323.33        340.12        10.54 o
  -2  -9   6        276.18        242.89         8.05 o
  -1  -9   6        429.04        419.90        12.84 o
   0  -9   6        119.39        141.47         7.08 o
   1  -9   6        220.39        213.27         7.46 o
   2  -9   6        361.78        362.83        10.68 o
   3  -9   6        546.25        548.94        13.56 o
   4  -9   6         93.00         93.17         7.12 o
   5  -9   6         49.75         38.56         6.72 o
   6  -9   6        259.52        254.94        13.45 o
   7  -9   6         95.70         90.23         9.59 o
   8  -9   6         66.14         57.83         8.69 o
   9  -9   6         43.06         59.37        26.57 o
  10  -9   6         26.98         30.15        10.61 o
  11  -9   6        489.80        462.00        24.50 o
  12  -9   6        228.50        217.97        18.24 o
 -10  -8   6         20.11         21.93        11.40 o
  -9  -8   6          2.99          7.70        10.52 o
  -8  -8   6         25.10         21.42        10.06 o
  -7  -8   6        123.30        129.00         9.59 o
  -6  -8   6          1.12         -0.07         5.86 o
  -5  -8   6        181.01        184.33        10.25 o
  -4  -8   6         48.47         59.05         6.98 o
  -3  -8   6          1.20          2.59         3.50 o
  -2  -8   6        145.55        154.88         5.78 o
  -1  -8   6        475.10        489.72        13.71 o
   0  -8   6        288.35        286.64         7.87 o
   1  -8   6        543.85        570.66        13.41 o
   2  -8   6        358.10        377.89        10.69 o
   3  -8   6        580.68        591.14        14.13 o
   4  -8   6        159.75        164.94         7.24 o
   5  -8   6         45.02         42.47         4.77 o
   6  -8   6        205.19        208.13         9.87 o
   7  -8   6          1.29          6.44         6.57 o
   8  -8   6         32.34         29.84         7.47 o
   9  -8   6        114.00        118.63        13.07 o
  10  -8   6         26.09         35.82        10.06 o
  11  -8   6         28.37         39.11        11.15 o
  12  -8   6        112.54         93.12        15.02 o
 -11  -7   6          5.49          5.57        10.61 o
 -10  -7   6         94.34         51.47        17.33 o
  -9  -7   6         84.88         68.17        11.70 o
  -8  -7   6         12.14          1.40        14.63 o
  -7  -7   6         60.81         61.14         7.20 o
  -6  -7   6          2.42          5.64         5.46 o
  -5  -7   6          6.66          7.64         2.99 o
  -4  -7   6         24.48         27.06         3.87 o
  -3  -7   6        258.24        263.76         7.22 o
  -2  -7   6         83.41         94.11         4.94 o
  -1  -7   6         99.81        102.77         5.63 o
   0  -7   6         85.91         74.96         4.66 o
   1  -7   6        161.85        167.20         6.95 o
   2  -7   6        120.46        146.15         7.36 o
   3  -7   6         88.81         92.72         4.57 o
   4  -7   6        123.81        122.97         6.62 o
   5  -7   6          0.03         -2.07         3.91 o
   6  -7   6         81.42         85.11         5.68 o
   7  -7   6          8.93          2.12         4.19 o
   8  -7   6         21.81         17.62         7.28 o
   9  -7   6          5.08         -1.16         8.71 o
  10  -7   6         95.52        102.22        12.79 o
  11  -7   6         54.08         61.46        18.48 o
  12  -7   6         63.51         74.43        12.79 o
  13  -7   6         34.39         40.50        20.79 o
 -12  -6   6         39.58         46.73        11.98 o
 -11  -6   6          0.90        -17.94         8.97 o
 -10  -6   6         13.72         -0.44        14.63 o
  -9  -6   6          4.56          6.86        14.25 o
  -8  -6   6         71.94         39.18         6.70 o
  -7  -6   6        231.90        173.46        15.12 o
  -6  -6   6         77.34         82.35         5.59 o
  -5  -6   6        410.53        366.46         7.96 o
  -4  -6   6        253.11        260.32         7.55 o
  -3  -6   6          0.58          0.64         2.98 o
  -2  -6   6       1381.91       1471.07        24.39 o
  -1  -6   6         15.42         10.77         2.87 o
   0  -6   6        362.59        363.55         8.80 o
   1  -6   6       1160.60       1148.10        21.48 o
   2  -6   6         93.99         86.55         4.20 o
   3  -6   6         12.53         10.99         4.18 o
   4  -6   6        415.29        440.35        11.04 o
   5  -6   6          3.70          3.31         3.18 o
   6  -6   6         54.51         57.45         5.07 o
   7  -6   6        280.86        282.74         9.35 o
   8  -6   6          0.13         -3.48         6.19 o
   9  -6   6        190.51        216.06        12.40 o
  10  -6   6         14.73         19.76         9.52 o
  11  -6   6          0.55        -12.15         8.43 o
  12  -6   6          2.57          5.52        10.06 o
  13  -6   6        296.15        243.03        19.06 o
 -12  -5   6          8.16         26.89        10.61 o
 -11  -5   6        113.12        156.18        37.73 o
 -10  -5   6          4.84         19.64         8.71 o
  -9  -5   6         18.95         13.38        13.86 o
  -8  -5   6          4.48         -4.40         5.26 o
  -7  -5   6       1924.43       1849.71        30.50 o
  -6  -5   6        233.10        222.59         8.54 o
  -5  -5   6        137.32        118.76         7.38 o
  -4  -5   6        340.89        334.15         8.02 o
  -3  -5   6        748.08        816.35        20.24 o
  -2  -5   6         18.02         16.72         3.24 o
  -1  -5   6        128.35        124.24         4.61 o
   0  -5   6        253.91        311.08         7.77 o
   1  -5   6        473.54        530.31        12.71 o
   2  -5   6        873.26        973.74        15.79 o
   3  -5   6        398.79        423.64         9.47 o
   4  -5   6         39.47         46.41         4.47 o
   5  -5   6          0.62          2.45         2.83 o
   6  -5   6        195.29        229.34         6.85 o
   7  -5   6         46.72         59.17         4.39 o
   8  -5   6        218.85        212.54        11.94 o
   9  -5   6        287.23        258.44        16.27 o
  10  -5   6        154.76        162.66        14.42 o
  11  -5   6          3.25          4.44         9.63 o
  12  -5   6          2.76         -8.51        18.48 o
  13  -5   6          4.59          7.70        16.17 o
 -12  -4   6          0.35          7.32         8.71 o
 -11  -4   6          0.14         -1.70         7.88 o
 -10  -4   6         57.37         38.67        13.48 o
  -9  -4   6         22.45         27.00         7.02 o
  -8  -4   6        127.03        123.49         6.72 o
  -7  -4   6       2756.76       2719.71        45.93 o
  -6  -4   6        121.78        115.96         5.02 o
  -5  -4   6        124.21         99.46         4.62 o
  -4  -4   6         84.36         82.05         4.60 o
  -3  -4   6         37.84         32.81         3.34 o
  -2  -4   6       1574.12       1749.71        27.81 o
  -1  -4   6         55.20         59.06         3.41 o
   0  -4   6          9.81          6.90         2.89 o
   1  -4   6        805.39        842.77        13.19 o
   2  -4   6         18.76         21.98         2.81 o
   3  -4   6         42.61         53.11         4.58 o
   4  -4   6        147.66        132.11         5.54 o
   5  -4   6         43.09         42.18         4.03 o
   6  -4   6        125.77        126.48         6.09 o
   7  -4   6          6.36         11.97         4.37 o
   8  -4   6          3.42          4.75         4.71 o
   9  -4   6        113.04        104.64         8.15 o
  10  -4   6        116.02        116.54        16.94 o
  11  -4   6        372.75        342.64        20.96 o
  12  -4   6         50.27         65.76        12.24 o
  13  -4   6         61.97         64.47        13.33 o
 -13  -3   6         85.20         97.77        11.98 o
 -12  -3   6         10.18         26.88         8.43 o
 -11  -3   6          3.21         11.17         7.08 o
 -10  -3   6         59.76         50.24        10.78 o
  -9  -3   6          4.27          7.00         5.00 o
  -8  -3   6          1.55          3.28         2.23 o
  -7  -3   6          7.41          3.39         2.67 o
  -6  -3   6        433.53        426.94         9.10 o
  -5  -3   6        314.24        337.16         8.40 o
  -4  -3   6        179.56        184.90         5.59 o
  -3  -3   6        347.51        375.29         7.21 o
  -2  -3   6       4799.63       5186.77        72.28 o
  -1  -3   6        485.06        512.98         9.49 o
   0  -3   6        622.17        664.24        10.80 o
   1  -3   6         51.17         54.08         3.31 o
   2  -3   6        130.68        134.84         4.84 o
   3  -3   6        802.91        926.75        19.64 o
   4  -3   6         12.39          9.37         2.93 o
   5  -3   6          3.09         -2.16         4.38 o
   6  -3   6        289.38        306.30         9.12 o
   7  -3   6          0.76          0.94         4.13 o
   8  -3   6         22.89         17.34         4.93 o
   9  -3   6          1.92         11.93         7.89 o
  10  -3   6        314.01        307.81        19.03 o
  11  -3   6        282.09        259.09        18.24 o
  12  -3   6          1.87         17.73        10.85 o
  13  -3   6          2.07          5.10         9.91 o
 -13  -2   6          1.85          0.88         7.34 o
 -12  -2   6         80.76         88.15         9.80 o
 -11  -2   6          0.51         -0.44         6.24 o
 -10  -2   6         89.49         94.63         7.78 o
  -9  -2   6        286.84        293.64         8.32 o
  -8  -2   6          8.20          8.28         2.58 o
  -7  -2   6         21.53         29.35         3.66 o
  -6  -2   6        265.09        261.76         7.19 o
  -5  -2   6        425.71        475.55         8.55 o
  -4  -2   6         40.89         47.06         2.57 o
  -3  -2   6        427.90        440.40         7.25 o
  -2  -2   6         47.99         48.98         3.04 o
  -1  -2   6        331.17        339.63         7.65 o
   0  -2   6        165.48        166.74         4.69 o
   1  -2   6       1703.60       1707.39        22.62 o
   2  -2   6        278.61        282.37         6.91 o
   3  -2   6       2602.33       2731.49        39.33 o
   4  -2   6        114.65        126.25         5.93 o
   5  -2   6        248.05        253.64         7.99 o
   6  -2   6          2.45         -1.82         3.05 o
   7  -2   6         29.39         26.97         4.99 o
   8  -2   6         14.12          9.99         5.11 o
   9  -2   6        202.30        189.41        12.00 o
  10  -2   6         34.17         35.61         7.90 o
  11  -2   6        112.31        107.53        29.65 o
  12  -2   6          6.58         23.01         9.45 o
  13  -2   6         23.81         22.99        13.09 o
 -13  -1   6          0.01         -5.97         6.11 o
 -12  -1   6         56.03         55.38         8.15 o
 -11  -1   6         42.31         35.91         7.14 o
 -10  -1   6         66.04         70.04         4.58 o
  -9  -1   6        723.08        672.01        12.78 o
  -8  -1   6       1014.18       1006.70        17.30 o
  -7  -1   6          2.14          2.46         1.87 o
  -6  -1   6        559.93        571.13        11.33 o
  -5  -1   6         60.87         65.43         2.71 o
  -4  -1   6       1122.23       1211.86        16.25 o
  -3  -1   6        864.17        884.72        12.22 o
  -2  -1   6         28.28         28.21         3.29 o
  -1  -1   6          3.34         -2.08         1.63 o
   0  -1   6         40.41         34.58         2.57 o
   1  -1   6        312.38        307.42         6.77 o
   2  -1   6        773.63        795.32        12.68 o
   3  -1   6       4728.43       4933.16        74.05 o
   4  -1   6        379.06        408.10         9.34 o
   5  -1   6         27.66         38.96         4.32 o
   6  -1   6          0.25          2.93         2.65 o
   7  -1   6        103.62        117.77         7.70 o
   8  -1   6         73.86         84.20         7.73 o
   9  -1   6         30.18         25.28         7.53 o
  10  -1   6          9.62         -6.12         7.85 o
  11  -1   6         12.31         38.80         9.81 o
  12  -1   6          3.69         -2.32         9.11 o
 -14   0   6         21.09         19.83         8.71 o
 -13   0   6          2.91         19.67        22.72 o
 -12   0   6        190.70        197.45        10.16 o
 -11   0   6          9.68         13.86         4.04 o
 -10   0   6         55.05         44.80         3.50 o
  -9   0   6        616.22        629.93        12.94 o
  -8   0   6        186.49        175.68         5.22 o
  -7   0   6        815.52        769.48        14.42 o
  -6   0   6        415.33        419.72         8.86 o
  -5   0   6        131.90        126.19         3.67 o
  -4   0   6          5.08         11.39         1.47 o
  -3   0   6         56.48         58.82         2.55 o
  -2   0   6       3085.25       3165.24        37.82 o
  -1   0   6        111.21        118.09         5.19 o
   0   0   6        227.10        223.69         5.17 o
   1   0   6        932.36        948.99        14.40 o
   2   0   6        611.34        693.86        12.15 o
   3   0   6        424.29        445.83         9.73 o
   4   0   6        863.61        939.02        16.96 o
   5   0   6         53.27         51.41         5.72 o
   6   0   6        657.80        675.25        25.42 o
   7   0   6         66.43         64.07         8.02 o
   8   0   6         60.20         70.48         7.69 o
   9   0   6        390.40        373.42        20.34 o
  10   0   6          3.47         -4.91         8.03 o
  11   0   6          2.62         -9.09        13.76 o
  12   0   6         58.23         59.31        11.28 o
 -14   1   6          6.37          1.32         7.50 o
 -13   1   6          4.73          9.46         6.95 o
 -12   1   6         55.55         63.11         6.10 o
 -11   1   6        143.70        119.27         5.31 o
 -10   1   6         98.97        103.48         5.55 o
  -9   1   6         68.35         79.11         3.23 o
  -8   1   6          5.69          3.47         2.04 o
  -7   1   6        144.98        144.84         4.81 o
  -6   1   6         19.20         23.31         2.64 o
  -5   1   6        654.19        714.85        11.76 o
  -4   1   6        472.86        512.40         8.64 o
  -3   1   6       1169.94       1203.16        15.93 o
  -2   1   6         87.67         90.93         3.31 o
  -1   1   6         36.33         35.29         3.62 o
   0   1   6       4841.24       4936.83        64.91 o
   1   1   6         22.84         22.01         3.10 o
   2   1   6          0.37          5.47         3.18 o
   3   1   6        546.34        594.71        12.18 o
   4   1   6        167.61        160.18         9.76 o
   5   1   6          1.90          3.46         4.06 o
   6   1   6        329.47        359.42        10.63 o
   7   1   6         58.80         59.95         6.60 o
   8   1   6         33.29         28.73         7.02 o
   9   1   6         54.86         53.38         8.02 o
  10   1   6         43.09         41.88         9.90 o
  11   1   6        377.46        335.39        18.64 o
  12   1   6         84.26         74.55        12.50 o
 -14   2   6          8.09         23.31         9.24 o
 -13   2   6         71.23         71.49         6.37 o
 -12   2   6          3.88          8.35         4.89 o
 -11   2   6          1.15         -4.08         2.65 o
 -10   2   6          0.05          1.19         2.32 o
  -9   2   6         10.01          7.89         3.02 o
  -8   2   6         33.72         34.29         1.95 o
  -7   2   6         27.86         26.87         1.89 o
  -6   2   6        272.67        281.65         6.09 o
  -5   2   6         27.16         31.72         2.21 o
  -4   2   6        389.95        443.01         7.67 o
  -3   2   6       1648.73       1760.76        21.56 o
  -2   2   6          3.04         -0.93         2.22 o
  -1   2   6       2023.16       2217.06        32.06 o
   0   2   6        139.44        137.19         6.08 o
   1   2   6        648.20        686.12        11.22 o
   2   2   6         11.45          7.64         2.84 o
   3   2   6        727.22        783.39        16.18 o
   4   2   6         44.37         38.15         4.58 o
   5   2   6        231.50        235.87         8.53 o
   6   2   6         73.98         80.75         6.19 o
   7   2   6         39.10         38.54         5.99 o
   8   2   6          0.00         -2.17         6.31 o
   9   2   6         14.61         16.09         8.00 o
  10   2   6        182.67        184.01        14.21 o
  11   2   6          0.93         14.99        10.00 o
  12   2   6        283.92        288.33        18.99 o
 -14   3   6         19.29         13.48        12.71 o
 -13   3   6          0.12         -2.86         3.18 o
 -12   3   6         68.79         62.74         4.00 o
 -11   3   6          6.95         10.40         2.58 o
 -10   3   6        212.76        188.81         8.30 o
  -9   3   6         35.54         40.67         5.85 o
  -8   3   6        145.64        161.65         5.55 o
  -7   3   6          0.46         -2.08         1.24 o
  -6   3   6        102.21         97.89         3.32 o
  -5   3   6        233.66        265.68         5.84 o
  -4   3   6        515.29        515.67         9.39 o
  -3   3   6       2863.70       2973.81        37.37 o
  -2   3   6       2051.54       2184.69        31.67 o
  -1   3   6        175.94        191.86         5.30 o
   0   3   6        732.37        769.09        14.94 o
   1   3   6        133.34        159.87         8.34 o
   2   3   6         38.77         48.10         3.98 o
   3   3   6         12.93         16.18         3.68 o
   4   3   6          2.69          7.51         3.99 o
   5   3   6         49.70         43.40         5.30 o
   6   3   6          1.00         -7.95         4.41 o
   7   3   6        155.39        146.90        12.61 o
   8   3   6         66.99         69.70         8.56 o
   9   3   6          0.14          3.85         9.89 o
  10   3   6         72.40         60.56        11.37 o
  11   3   6          2.92          2.72        10.29 o
 -14   4   6         33.01         13.09        15.40 o
 -13   4   6         60.84         96.41        12.49 o
 -12   4   6         22.87         24.61         6.72 o
 -11   4   6         35.41         41.36         5.86 o
 -10   4   6        311.19        296.55        10.66 o
  -9   4   6         30.48         22.22         4.78 o
  -8   4   6        176.93        170.96         6.78 o
  -7   4   6        142.83        151.83         3.96 o
  -6   4   6          0.19          1.53         1.89 o
  -5   4   6        901.46        870.27        14.06 o
  -4   4   6        622.29        574.81         9.49 o
  -3   4   6        481.70        503.42         8.73 o
  -2   4   6        805.51        769.78        14.66 o
  -1   4   6       2074.99       2054.40        35.64 o
   0   4   6          3.29         -0.16         3.39 o
   1   4   6       1127.81       1209.96        27.41 o
   2   4   6        429.44        473.64        11.67 o
   3   4   6         82.01         98.33         5.79 o
   4   4   6        682.76        700.29        15.65 o
   5   4   6         34.79         38.00         5.24 o
   6   4   6         27.07         29.22         6.12 o
   7   4   6         30.94         16.07         8.22 o
   8   4   6         21.67         14.79         7.86 o
   9   4   6        117.52        118.72        11.78 o
  10   4   6          0.02          0.00        11.43 o
  11   4   6          0.83          6.02        10.74 o
 -14   5   6        139.60        180.73        17.40 o
 -13   5   6          6.75          4.04         6.93 o
 -12   5   6          9.90         22.55         5.92 o
 -11   5   6         49.38         55.35         5.97 o
 -10   5   6        215.88        211.99        10.25 o
  -9   5   6          0.00         -3.29         3.79 o
  -8   5   6        108.53         85.43         4.62 o
  -7   5   6       2467.69       2393.42        36.74 o
  -6   5   6        871.59        827.85        16.59 o
  -5   5   6          5.77         11.49         2.03 o
  -4   5   6        107.82        119.77         3.96 o
  -3   5   6        156.93        197.32         5.49 o
  -2   5   6          6.01          5.12         2.90 o
  -1   5   6        971.06        971.19        18.16 o
   0   5   6        159.04        130.59         5.18 o
   1   5   6        229.19        261.71         9.40 o
   2   5   6        754.71        775.59        18.24 o
   3   5   6        324.23        309.85        11.81 o
   4   5   6         50.97         63.73         7.39 o
   5   5   6         42.74         29.71         6.74 o
   6   5   6        117.19        111.18         9.71 o
   7   5   6        246.77        227.15        14.47 o
   8   5   6          5.52         -2.65         7.90 o
   9   5   6          0.80        -11.89         9.39 o
  10   5   6         33.47         51.43        14.97 o
 -13   6   6         65.21         58.10        11.88 o
 -12   6   6        115.92        121.74         8.89 o
 -11   6   6         21.74         16.27         5.70 o
 -10   6   6        126.19        104.40         4.18 o
  -9   6   6        148.52        149.67         5.75 o
  -8   6   6         39.46         48.24         3.28 o
  -7   6   6         52.89         56.55         4.33 o
  -6   6   6        128.26        112.76         5.19 o
  -5   6   6        125.33        117.12         5.76 o
  -4   6   6         23.12         20.26         2.89 o
  -3   6   6         57.63         67.01         3.55 o
  -2   6   6        413.72        415.21         8.91 o
  -1   6   6         19.24         22.45         3.15 o
   0   6   6        706.64        713.37        14.95 o
   1   6   6          6.02         19.76         8.80 o
   2   6   6        421.89        429.28        13.15 o
   3   6   6        113.66        111.08         8.63 o
   4   6   6        726.24        743.08        21.45 o
   5   6   6         96.17        107.31         9.13 o
   6   6   6         15.92          1.76         8.56 o
   7   6   6        277.31        265.82        15.99 o
   8   6   6        100.02         99.90        12.75 o
   9   6   6          1.64          2.73        10.65 o
  10   6   6         13.77          4.59        13.03 o
 -13   7   6         42.97         28.88        10.35 o
 -12   7   6          6.96          0.03         7.88 o
 -11   7   6        118.90        131.02         7.17 o
 -10   7   6          4.23          1.31         2.53 o
  -9   7   6         86.98         68.88         3.96 o
  -8   7   6        653.22        630.19        14.44 o
  -7   7   6          0.59         -0.24         2.91 o
  -6   7   6         50.16         41.72         3.31 o
  -5   7   6        203.91        186.46         6.76 o
  -4   7   6        215.90        209.86         6.81 o
  -3   7   6        452.85        453.98        10.82 o
  -2   7   6       2039.30       2079.48        33.01 o
  -1   7   6          4.68          3.16         4.99 o
   0   7   6          5.55         11.01         3.93 o
   1   7   6       1547.60       1533.86        28.42 o
   2   7   6        643.07        637.13        16.97 o
   3   7   6          1.39          2.04         6.14 o
   4   7   6         63.33         73.37         8.44 o
   5   7   6         52.37         41.68        13.34 o
   6   7   6         47.39         37.00        10.29 o
   7   7   6          6.50         17.58         9.48 o
   8   7   6         23.17         56.12        12.12 o
   9   7   6        248.63        232.88        31.57 o
 -13   8   6         13.95         13.86        14.63 o
 -12   8   6        297.18        298.04        10.00 o
 -11   8   6         14.11         24.59         4.88 o
 -10   8   6          6.46          0.90         4.11 o
  -9   8   6         21.07         22.19         4.60 o
  -8   8   6         28.51         32.51         5.45 o
  -7   8   6        127.45        118.90         7.36 o
  -6   8   6          4.23          4.52         3.40 o
  -5   8   6        162.99        151.44         6.24 o
  -4   8   6       1054.40       1045.17        19.72 o
  -3   8   6         88.64         89.26         6.72 o
  -2   8   6        848.53        861.46        19.46 o
  -1   8   6         30.35         18.76         3.56 o
   0   8   6        182.96        179.27         7.69 o
   1   8   6        160.92        147.38         8.69 o
   2   8   6        147.95        155.05        10.36 o
   3   8   6        149.89        139.95        10.00 o
   4   8   6         18.79         13.79         7.73 o
   5   8   6        195.03        217.56        22.05 o
   6   8   6         14.38         12.64        10.09 o
   7   8   6         92.68         76.19        13.78 o
   8   8   6          6.29         13.00        13.81 o
 -12   9   6          3.71          8.24         5.09 o
 -11   9   6          0.36         -4.09         5.57 o
 -10   9   6        295.41        297.05        10.26 o
  -9   9   6        162.28        166.50         8.29 o
  -8   9   6        161.05        160.30        18.87 o
  -7   9   6          3.25          8.26         7.89 o
  -6   9   6          0.23         -3.56         4.55 o
  -5   9   6          9.99          5.17         4.26 o
  -4   9   6        506.71        482.00        12.17 o
  -3   9   6        890.56        862.41        19.59 o
  -2   9   6        240.86        243.67        15.67 o
  -1   9   6        130.59        120.08         8.27 o
   0   9   6         10.69          0.98         6.10 o
   1   9   6         98.63        108.35         8.79 o
   2   9   6        109.18        115.31         9.81 o
   3   9   6        158.38        153.24        11.33 o
   4   9   6        158.46        189.08        21.51 o
   5   9   6          0.84         11.14        18.48 o
   6   9   6          1.00          6.59        12.72 o
   7   9   6          0.85          1.63        14.13 o
 -12  10   6         79.61         92.42        13.48 o
 -11  10   6         32.52         36.57        13.48 o
 -10  10   6          9.03          5.67         9.68 o
  -9  10   6        257.35        275.35        13.06 o
  -7  10   6        278.96        278.97        16.34 o
  -6  10   6         11.48         20.43        11.17 o
  -5  10   6         26.52         42.20         8.86 o
  -4  10   6        294.46        237.21        11.04 o
  -3  10   6         33.59         39.87         7.45 o
  -2  10   6        904.74        905.19        28.45 o
  -1  10   6        271.45        233.52        13.87 o
   0  10   6         23.63         39.54         9.16 o
   1  10   6         48.00         59.98        10.15 o
   2  10   6         96.31         89.28        11.54 o
   3  10   6         98.52         88.44        12.39 o
   4  10   6          4.99         -7.72        11.62 o
   5  10   6         27.95         30.21        14.13 o
   6  10   6        294.22        312.30        25.59 o
 -11  11   6        107.15        110.84        14.25 o
 -10  11   6          0.97         14.90         6.43 o
  -9  11   6          0.32          6.43         6.34 o
  -8  11   6         18.12         25.41        11.55 o
  -7  11   6          0.00         -3.08        10.78 o
  -6  11   6         15.75         14.25        12.71 o
  -5  11   6        147.69        151.07        14.16 o
  -4  11   6        210.59        233.43        47.74 o
  -3  11   6          0.10        -11.84         5.92 o
  -2  11   6          1.66         12.82         6.90 o
  -1  11   6         20.89         23.90         7.63 o
   0  11   6          0.07          2.38         9.56 o
   1  11   6        348.76        333.84        29.85 o
   2  11   6         32.61         26.70        11.13 o
   3  11   6        134.80        126.32        17.97 o
   4  11   6         93.01         83.82        16.60 o
   5  11   6         67.50         61.92        15.76 o
 -10  12   6         31.75         13.64         7.83 o
  -9  12   6         76.33         66.30         8.97 o
  -8  12   6          2.68         -4.60         7.15 o
  -7  12   6          0.34          3.08        11.55 o
  -6  12   6          0.07         -3.43         8.97 o
  -5  12   6        182.28        192.32        18.87 o
  -4  12   6        188.00        181.79        16.85 o
  -3  12   6         66.43         60.86        13.03 o
  -2  12   6         19.77         18.75         9.14 o
  -1  12   6         18.53         19.42         9.48 o
   0  12   6         18.16         46.75         9.48 o
   1  12   6          0.51         -3.79         9.56 o
   2  12   6        151.30        153.62        18.49 o
   3  12   6        535.84        507.00        62.76 o
   4  12   6          9.50         12.15        15.51 o
  -9  13   6        191.51        220.42        14.58 o
  -8  13   6         14.97         18.21         8.92 o
  -7  13   6          3.95        -13.71        10.25 o
  -6  13   6         66.11         56.98        16.94 o
  -5  13   6         10.27          3.85        16.17 o
  -4  13   6         25.75         16.62        11.70 o
  -3  13   6          5.05          1.91        11.94 o
  -2  13   6         32.33         32.72        13.27 o
  -1  13   6          8.30         -3.48        12.49 o
   0  13   6         24.93         48.53        11.67 o
   1  13   6          2.28         -9.93        20.67 o
   2  13   6          3.92          1.00        16.56 o
  -7  14   6          4.72         -1.86        14.08 o
  -6  14   6         15.43         21.18        31.57 o
  -5  14   6         21.09          1.54        16.17 o
  -4  14   6        352.66        425.20        26.66 o
  -3  14   6         17.69         10.01        20.02 o
  -2  14   6         18.86         10.01        20.79 o
  -1  14   6         41.78         51.59        25.41 o
   0  14   6          9.08        -15.40        22.33 o
   2 -16   7        347.13        387.22        28.94 o
   3 -16   7          3.35         63.91        25.41 o
  -2 -15   7          0.01         11.36        16.00 o
  -1 -15   7          0.29          6.19        17.33 o
   0 -15   7          1.59         27.93        13.33 o
   1 -15   7        113.32        130.14        55.06 o
   2 -15   7          8.34         16.76        14.03 o
   3 -15   7        116.06        142.90        30.41 o
   4 -15   7        103.48        124.01        21.05 o
   5 -15   7         51.02         39.61        14.13 o
   6 -15   7         13.13          5.39        13.61 o
   7 -15   7         99.16        114.45        25.41 o
  -4 -14   7         92.92        125.09        29.26 o
  -3 -14   7          0.36          6.05        13.88 o
  -2 -14   7         26.55         49.17        15.13 o
  -1 -14   7         11.50         22.58        13.58 o
   0 -14   7         49.49         39.61        20.02 o
   1 -14   7          2.91         21.41        13.88 o
   2 -14   7         35.36         31.20        16.24 o
   3 -14   7         25.84         32.92        10.60 o
   4 -14   7         64.19         83.96        13.25 o
   5 -14   7          0.01         -4.71        12.24 o
   6 -14   7        109.53        110.01        15.68 o
   7 -14   7          7.69         18.07        19.25 o
   8 -14   7          0.24        -11.00        12.24 o
  -6 -13   7         97.67         94.72        26.18 o
  -5 -13   7         11.99         25.03        14.70 o
  -4 -13   7         11.32         24.87        17.71 o
  -3 -13   7          5.73          0.75        13.33 o
  -2 -13   7        375.90        376.20        25.44 o
  -1 -13   7          0.28         11.85        15.02 o
   0 -13   7          2.60          1.83         7.58 o
   1 -13   7        325.01        350.75        26.23 o
   2 -13   7         17.70         21.43         9.74 o
   3 -13   7          0.26        -10.76        10.70 o
   4 -13   7          0.53         17.61         9.46 o
   5 -13   7         11.87          7.82         8.82 o
   6 -13   7        338.94        318.64        22.85 o
   7 -13   7          0.01        -10.01        16.94 o
   8 -13   7          1.46          6.55        11.98 o
   9 -13   7          0.25         -6.16        11.98 o
  -7 -12   7          0.05        -13.43        12.03 o
  -6 -12   7        230.90        316.82        20.20 o
  -5 -12   7        115.37        116.51        13.60 o
  -4 -12   7         49.47         42.59        10.65 o
  -3 -12   7         26.03         28.28         9.83 o
  -2 -12   7        135.79        146.70        13.10 o
  -1 -12   7         12.09         20.22         5.41 o
   0 -12   7          5.32          4.47         5.10 o
   1 -12   7         34.59         34.59         6.16 o
   2 -12   7          0.32          0.05         8.22 o
   3 -12   7         38.86         33.30         6.97 o
   4 -12   7          0.19          8.36         8.38 o
   5 -12   7          7.71         23.51         8.80 o
   6 -12   7         13.45         15.53         8.94 o
   7 -12   7         39.28         30.03        23.10 o
   8 -12   7        106.22        117.99        26.95 o
   9 -12   7          4.91          0.17        11.15 o
  10 -12   7         34.88         51.52        31.57 o
  -8 -11   7          0.29        -23.01        15.79 o
  -7 -11   7          1.94        -13.86        13.09 o
  -6 -11   7         13.41        -17.03        11.46 o
  -5 -11   7          0.10         -5.16         8.99 o
  -4 -11   7         87.26         99.31        11.83 o
  -3 -11   7          1.09          5.51         8.20 o
  -2 -11   7         96.56         86.26         7.44 o
  -1 -11   7        115.76        117.24         7.17 o
   0 -11   7          5.28         -1.25         4.72 o
   1 -11   7        347.55        345.96        11.67 o
   2 -11   7         50.89         61.45         5.89 o
   3 -11   7        308.27        313.47        16.70 o
   4 -11   7          0.79         13.00         7.81 o
   5 -11   7         19.38         27.83         9.28 o
   6 -11   7         36.60         45.96         8.94 o
   7 -11   7          0.00         -6.11         7.46 o
   8 -11   7          1.36         16.64        12.32 o
   9 -11   7         72.90         80.53        16.17 o
  10 -11   7         23.21          6.44        11.94 o
  11 -11   7          0.23         -4.24        11.43 o
  -9 -10   7        109.73        141.97        17.15 o
  -8 -10   7        232.82        251.81        20.92 o
  -7 -10   7         15.71         22.38        12.24 o
  -6 -10   7          3.00         -4.36        10.77 o
  -5 -10   7        126.19        126.29        12.34 o
  -4 -10   7          9.33         12.38         8.33 o
  -3 -10   7         43.39         47.50         5.93 o
  -2 -10   7         61.99         42.43         5.41 o
  -1 -10   7         97.42         85.17         6.13 o
   0 -10   7        310.68        321.52        10.65 o
   1 -10   7         44.73         62.46         8.22 o
   2 -10   7        610.32        644.84        15.85 o
   3 -10   7         18.62         23.95         4.06 o
   4 -10   7        551.03        553.76        17.67 o
   5 -10   7         38.75         45.05         8.60 o
   6 -10   7       1592.77       1551.56        42.82 o
   7 -10   7        141.71        169.37        12.40 o
   8 -10   7        213.99        209.07        17.42 o
   9 -10   7          8.43         29.90        11.15 o
  10 -10   7         14.88         -6.24        10.61 o
  11 -10   7        214.03        229.43        19.03 o
 -10  -9   7         59.06         35.56        13.33 o
  -9  -9   7          0.10         -2.39        23.87 o
  -8  -9   7         21.54         22.16        11.15 o
  -7  -9   7          0.43         -0.33         8.81 o
  -6  -9   7         29.59         40.30         8.94 o
  -5  -9   7         95.77         88.78        10.21 o
  -4  -9   7        267.75        213.41        14.81 o
  -3  -9   7          1.91         -5.05         3.78 o
  -2  -9   7        140.46        132.54         6.32 o
  -1  -9   7        300.42        300.01         9.91 o
   0  -9   7       2144.85       2141.76        39.89 o
   1  -9   7        164.29        160.85         7.12 o
   2  -9   7       1043.71       1048.15        21.32 o
   3  -9   7        618.89        588.03        12.60 o
   4  -9   7        304.29        294.28        10.14 o
   5  -9   7        112.27        119.53        17.20 o
   6  -9   7         18.01          8.37         7.22 o
   7  -9   7          0.12         -5.51         7.00 o
   8  -9   7          0.01         -6.41         7.22 o
   9  -9   7          8.11          5.78        10.35 o
  10  -9   7         81.21         90.72        13.58 o
  11  -9   7          0.31         -7.47        10.06 o
  12  -9   7          2.33         18.84        17.71 o
 -10  -8   7         80.88         78.99        13.88 o
  -9  -8   7        149.68        180.10        19.25 o
  -8  -8   7          0.23         -1.96        14.63 o
  -7  -8   7          2.34          6.93         7.56 o
  -6  -8   7          0.31         -6.94         8.55 o
  -5  -8   7         34.87         36.40         4.94 o
  -4  -8   7         42.02         43.49         4.25 o
  -3  -8   7          0.05          5.59         3.44 o
  -2  -8   7        102.05        103.74         5.14 o
  -1  -8   7        142.21        131.85         7.12 o
   0  -8   7         17.43         15.52         4.37 o
   1  -8   7          1.66         -2.19         4.76 o
   2  -8   7         60.02         52.74         5.77 o
   3  -8   7        709.60        679.68        14.60 o
   4  -8   7        257.33        243.57        12.76 o
   5  -8   7          1.51          0.36         5.68 o
   6  -8   7          8.90         -2.32         5.53 o
   7  -8   7          1.03         -4.83         7.67 o
   8  -8   7         76.41         57.32         8.87 o
   9  -8   7         49.85         56.89        17.71 o
  10  -8   7         98.27         92.06        13.33 o
  11  -8   7         21.78         20.79        11.43 o
  12  -8   7         67.89         50.33        13.33 o
 -11  -7   7         23.36         16.68        11.15 o
 -10  -7   7         41.51         31.91        11.15 o
  -9  -7   7         17.14         31.96        10.35 o
  -8  -7   7         87.07         87.10        16.17 o
  -7  -7   7        180.11        149.98         9.41 o
  -6  -7   7        142.89        123.60         9.45 o
  -5  -7   7         10.85          6.92         3.10 o
  -4  -7   7        161.32        150.93         7.16 o
  -3  -7   7          5.19          0.50         3.54 o
  -2  -7   7          3.92          0.40         3.31 o
  -1  -7   7          7.03         11.75         3.98 o
   0  -7   7         70.71         75.23         4.83 o
   1  -7   7          1.21         -2.91         3.93 o
   2  -7   7        130.79        142.16         6.08 o
   3  -7   7        141.12        128.29         7.24 o
   4  -7   7        410.57        398.13        12.25 o
   5  -7   7        140.47        139.91        12.67 o
   6  -7   7        186.74        184.93         9.92 o
   7  -7   7         75.81         87.57         9.14 o
   8  -7   7         11.11          7.97         7.04 o
   9  -7   7        220.23        225.58        17.15 o
  10  -7   7         21.94         33.13        21.18 o
  11  -7   7         59.19         64.91        12.52 o
  12  -7   7         11.17         16.87        18.87 o
 -11  -6   7        231.30        260.23        18.78 o
 -10  -6   7         68.67         75.22        11.70 o
  -9  -6   7        104.80         82.66        11.43 o
  -8  -6   7         72.24         75.22        10.61 o
  -7  -6   7         22.73         11.14         5.89 o
  -6  -6   7         41.28         27.48         3.51 o
  -5  -6   7       1234.41       1187.23        22.36 o
  -4  -6   7         81.18         84.47         5.49 o
  -3  -6   7         97.94         83.86         5.16 o
  -2  -6   7          1.60          5.59         3.85 o
  -1  -6   7          1.26         -2.73         3.49 o
   0  -6   7        760.98        867.37        17.55 o
   1  -6   7        255.72        259.76         8.42 o
   2  -6   7        282.69        270.98         7.62 o
   3  -6   7          7.49          7.94         4.28 o
   4  -6   7         58.67         68.73         8.07 o
   5  -6   7        608.17        647.70        18.18 o
   6  -6   7          4.10          6.15         4.64 o
   7  -6   7         28.93         31.14         5.62 o
   8  -6   7          8.92         12.69         7.20 o
   9  -6   7        178.44        166.04        14.95 o
  10  -6   7         34.31         39.43        10.85 o
  11  -6   7         76.16         79.68        13.07 o
  12  -6   7          0.53          3.48        10.06 o
 -12  -5   7         12.50         -1.73         8.97 o
 -11  -5   7        134.75        121.66        13.33 o
 -10  -5   7         20.44         34.49        10.78 o
  -9  -5   7         23.45         13.70         7.88 o
  -8  -5   7         94.44         96.81         8.30 o
  -7  -5   7        472.59        436.14        10.68 o
  -6  -5   7       1997.15       1950.28        31.88 o
  -5  -5   7        616.29        651.81        13.31 o
  -4  -5   7          0.19          5.85         3.39 o
  -3  -5   7         63.53         75.75         6.89 o
  -2  -5   7        262.72        266.04         7.45 o
  -1  -5   7         28.54         32.56         3.37 o
   0  -5   7         39.17         49.22         4.31 o
   1  -5   7       1598.47       1697.29        27.47 o
   2  -5   7         52.39         63.04         4.02 o
   3  -5   7         28.63         18.34         4.49 o
   4  -5   7         60.87         62.19         5.47 o
   5  -5   7          1.64          1.86         4.35 o
   6  -5   7         58.72         50.81         4.88 o
   7  -5   7        214.37        224.00         8.00 o
   8  -5   7        204.87        203.13        12.28 o
   9  -5   7        286.35        273.31        17.26 o
  10  -5   7         28.37         20.48        10.06 o
  11  -5   7          8.68          8.47        10.35 o
  12  -5   7         99.81         98.83        14.36 o
 -12  -4   7        161.18        187.16        14.97 o
 -11  -4   7          1.11        -13.58         6.79 o
 -10  -4   7          9.35         -2.31         7.08 o
  -9  -4   7        144.87        134.07        11.40 o
  -8  -4   7         13.21         15.71         3.06 o
  -7  -4   7        381.45        329.55         8.66 o
  -6  -4   7       1080.87        982.63        17.47 o
  -5  -4   7         37.07         41.91         4.05 o
  -4  -4   7        107.14        107.50         4.72 o
  -3  -4   7          0.87         -0.51         2.99 o
  -2  -4   7        102.86         99.60         8.95 o
  -1  -4   7        322.22        372.29         8.46 o
   0  -4   7       1558.31       1698.80        27.44 o
   1  -4   7        337.15        332.09        11.86 o
   2  -4   7         10.66         11.56         3.02 o
   3  -4   7        103.14         97.34         7.35 o
   4  -4   7        674.10        739.24        15.18 o
   5  -4   7        648.30        697.01        14.64 o
   6  -4   7         90.94        101.34         7.36 o
   7  -4   7          0.19         -7.73         5.54 o
   8  -4   7        183.03        165.39        11.34 o
   9  -4   7         17.67         17.59         7.53 o
  10  -4   7         51.31         48.49        11.15 o
  11  -4   7         12.34          6.81        10.30 o
  12  -4   7         38.06         32.75        16.94 o
 -13  -3   7        178.17        236.86        21.56 o
 -12  -3   7          3.20         -3.85         7.70 o
 -11  -3   7          3.98          8.53         9.24 o
 -10  -3   7          0.39          0.77         6.53 o
  -9  -3   7        167.64        162.42         8.39 o
  -8  -3   7       1397.63       1308.88        26.35 o
  -7  -3   7          3.28          4.70         3.31 o
  -6  -3   7        252.70        256.54         9.87 o
  -5  -3   7        215.83        219.68         6.00 o
  -4  -3   7         25.91         33.78         3.23 o
  -3  -3   7          2.45          5.68         2.73 o
  -2  -3   7          0.37         -1.73         2.16 o
  -1  -3   7         82.55         87.09         4.39 o
   0  -3   7       1005.89       1095.23        16.51 o
   1  -3   7       1738.14       1846.90        25.98 o
   2  -3   7       1226.48       1278.27        21.58 o
   3  -3   7         21.31         35.71         3.49 o
   4  -3   7        459.05        456.90        10.85 o
   5  -3   7        266.35        279.14         8.62 o
   6  -3   7          7.13          9.61         3.58 o
   7  -3   7          0.98          4.22         4.79 o
   8  -3   7         78.38         76.88         9.41 o
   9  -3   7        270.52        287.83        21.56 o
  10  -3   7         30.22         17.71        10.35 o
  11  -3   7         33.47         21.95        11.43 o
  12  -3   7         23.78         33.11        11.98 o
 -13  -2   7         12.80          5.01         7.62 o
 -12  -2   7          3.54          5.64         6.79 o
 -11  -2   7         72.51         72.62         8.71 o
 -10  -2   7         76.00         64.06         8.17 o
  -9  -2   7        150.11        148.91         7.22 o
  -8  -2   7        290.89        267.33         6.87 o
  -7  -2   7        331.52        315.89         9.64 o
  -6  -2   7         38.14         49.70         3.37 o
  -5  -2   7          2.18          3.01         2.28 o
  -4  -2   7         14.48         16.36         2.44 o
  -3  -2   7        367.08        383.21         7.21 o
  -2  -2   7        140.95        163.94         7.29 o
  -1  -2   7       1472.91       1482.44        22.42 o
   0  -2   7        139.06        142.64         6.04 o
   1  -2   7        143.55        143.72         4.68 o
   2  -2   7        150.55        146.79         5.65 o
   3  -2   7        260.90        284.34         7.59 o
   4  -2   7         27.69         27.38         4.94 o
   5  -2   7         83.91        101.86         6.28 o
   6  -2   7        270.17        285.66        11.90 o
   7  -2   7         18.33         29.67         5.26 o
   8  -2   7         30.15         28.44         7.98 o
   9  -2   7         75.11         65.09         9.90 o
  10  -2   7          1.24          4.66        10.06 o
  11  -2   7          4.63         -7.32        10.35 o
  12  -2   7          0.00         10.23         9.65 o
 -13  -1   7         92.54        117.05        14.63 o
 -12  -1   7          0.32         -9.84         4.92 o
 -11  -1   7         23.55         15.56         5.50 o
 -10  -1   7         32.37         43.91         4.26 o
  -9  -1   7        267.02        234.81         7.42 o
  -8  -1   7        595.80        570.59        11.19 o
  -7  -1   7        112.64        103.86         4.05 o
  -6  -1   7        963.93        957.40        17.31 o
  -5  -1   7         23.73         28.89         2.10 o
  -4  -1   7        277.86        261.30         5.41 o
  -3  -1   7        288.75        313.89         6.20 o
  -2  -1   7        175.53        177.95         5.45 o
  -1  -1   7        698.97        754.19        13.59 o
   0  -1   7        651.80        655.39        10.32 o
   1  -1   7        127.63        160.74         5.70 o
   2  -1   7          0.07         -0.37         2.64 o
   3  -1   7        542.75        596.68        15.08 o
   4  -1   7        399.37        424.50        11.77 o
   5  -1   7        119.38        128.64         7.08 o
   6  -1   7       2056.61       2091.29        40.57 o
   7  -1   7         28.81         29.56         6.32 o
   8  -1   7        493.60        489.87        19.55 o
   9  -1   7         54.88         62.00         9.32 o
  10  -1   7        104.54        104.39        11.54 o
  11  -1   7          3.08         12.25        12.36 o
  12  -1   7          0.80          2.97         9.88 o
 -13   0   7          3.57        -17.16         9.24 o
 -12   0   7         58.34         58.82         6.68 o
 -11   0   7        346.20        343.05        10.85 o
 -10   0   7        145.97        156.56         5.56 o
  -9   0   7         67.82         52.54         3.87 o
  -8   0   7       1325.47       1219.15        21.75 o
  -7   0   7        153.89        153.28         5.90 o
  -6   0   7        406.88        392.11         8.16 o
  -5   0   7        117.39        110.22         3.89 o
  -4   0   7        457.62        478.22         8.88 o
  -3   0   7       2341.79       2430.81        31.04 o
  -2   0   7       1005.50       1093.85        15.01 o
  -1   0   7        778.12        863.36        14.12 o
   0   0   7          2.81          1.86         2.64 o
   1   0   7       1289.68       1365.80        23.57 o
   2   0   7         23.30         25.79         3.33 o
   3   0   7         72.71         65.99         4.65 o
   4   0   7       2184.53       2145.11        40.84 o
   5   0   7        230.40        246.19         9.62 o
   6   0   7       1708.79       1772.35        35.40 o
   7   0   7        193.14        196.88        14.23 o
   8   0   7        731.54        706.62        21.07 o
   9   0   7        569.58        569.49        19.05 o
  10   0   7          5.58         14.89         9.34 o
  11   0   7          5.94          6.70         9.44 o
  12   0   7         10.92         -6.72        18.83 o
 -14   1   7        195.19        242.42        15.74 o
 -13   1   7         20.44         13.60         6.89 o
 -12   1   7          2.39          0.32         4.31 o
 -11   1   7        121.86        115.98         5.82 o
 -10   1   7       1118.28       1008.65        20.76 o
  -9   1   7        174.65        172.97         4.99 o
  -8   1   7         14.00         14.22         2.39 o
  -7   1   7         71.83         72.03         3.28 o
  -6   1   7         81.51         82.90         3.52 o
  -5   1   7         21.38         19.88         2.26 o
  -4   1   7         21.34         19.98         1.89 o
  -3   1   7        115.73        110.43         3.58 o
  -2   1   7        272.95        293.38         6.29 o
  -1   1   7        868.07        930.12        14.17 o
   0   1   7        842.42        952.03        16.59 o
   1   1   7         23.82         20.53         3.22 o
   2   1   7        364.23        348.42         9.22 o
   3   1   7       1752.27       1883.15        33.06 o
   4   1   7        274.20        283.22        12.11 o
   5   1   7       1824.36       1858.92        33.42 o
   6   1   7          0.15         11.46         4.71 o
   7   1   7         86.16         85.06         7.36 o
   8   1   7         83.43         87.08         8.63 o
   9   1   7          4.19          5.61         7.18 o
  10   1   7        148.74        140.57        18.61 o
  11   1   7         13.79         16.88         9.88 o
  12   1   7         92.91         97.21        13.62 o
 -14   2   7         15.86         21.30         6.45 o
 -13   2   7         52.05         54.26         5.20 o
 -12   2   7         69.20         77.42         5.20 o
 -11   2   7         16.54         17.72         4.16 o
 -10   2   7         21.75         22.62         3.63 o
  -9   2   7          5.29          7.10         2.03 o
  -8   2   7          6.56          5.20         2.48 o
  -7   2   7         76.20         81.75         3.26 o
  -6   2   7        127.13        135.66         4.26 o
  -5   2   7         81.69         81.61         2.96 o
  -4   2   7         51.78         51.47         2.33 o
  -3   2   7          8.59          5.70         2.14 o
  -2   2   7       1037.64       1083.77        16.97 o
  -1   2   7        893.94        968.40        20.76 o
   0   2   7        484.09        493.09        11.48 o
   1   2   7         43.46         40.50         3.09 o
   2   2   7        964.63       1039.87        18.22 o
   3   2   7       1080.04       1037.91        18.51 o
   4   2   7         22.97         21.82         4.58 o
   5   2   7        163.01        178.19         7.80 o
   6   2   7         60.07         58.26         6.05 o
   7   2   7          0.40          7.46         6.38 o
   8   2   7        276.95        262.87        13.07 o
   9   2   7         95.59        107.09        13.12 o
  10   2   7        207.15        182.64        14.55 o
  11   2   7         12.90          5.10        10.31 o
 -14   3   7        183.62        175.27         8.10 o
 -13   3   7         21.39         12.32        13.09 o
 -12   3   7         17.39          6.50         3.78 o
 -11   3   7         26.96         42.46         6.26 o
 -10   3   7        434.21        411.25         9.88 o
  -9   3   7         14.41         25.43         3.93 o
  -8   3   7         64.83         65.08         2.93 o
  -7   3   7        316.24        302.72         6.44 o
  -6   3   7         56.68         56.15         3.10 o
  -5   3   7          0.29          0.54         1.54 o
  -4   3   7          9.35         10.42         1.63 o
  -3   3   7        686.58        700.37        10.95 o
  -2   3   7         41.17         57.21         3.89 o
  -1   3   7          5.11          5.54         3.22 o
   0   3   7         17.66         14.57         3.58 o
   1   3   7          0.82          1.16         5.89 o
   2   3   7       1253.94       1285.51        21.96 o
   3   3   7        406.23        410.69        10.05 o
   4   3   7        294.42        300.17         9.64 o
   5   3   7        183.00        196.94         8.27 o
   6   3   7          0.99          3.25         5.54 o
   7   3   7          4.32          8.66         6.67 o
   8   3   7         31.13         21.64         8.11 o
   9   3   7         27.54         24.62         8.75 o
  10   3   7         12.65          7.91        10.03 o
  11   3   7         33.26         25.86        11.54 o
 -14   4   7        102.40        115.14        15.40 o
 -13   4   7         24.15          8.11         8.43 o
 -12   4   7         71.99         78.32        12.67 o
 -11   4   7        127.50        124.23         7.74 o
 -10   4   7         23.01         26.15         5.33 o
  -9   4   7         48.08         60.57         4.09 o
  -8   4   7         62.56         68.72         2.80 o
  -7   4   7          1.43          2.61         2.58 o
  -6   4   7          4.47          3.27         2.31 o
  -5   4   7         23.41         28.56         2.38 o
  -4   4   7        446.26        437.67         7.62 o
  -3   4   7          1.33          0.96         1.64 o
  -2   4   7         47.27         54.17         3.89 o
  -1   4   7         35.02         24.61         3.85 o
   0   4   7       1537.32       1521.94        35.64 o
   1   4   7         21.61         23.50         4.70 o
   2   4   7        182.60        185.98        11.90 o
   3   4   7        123.52        112.78         7.58 o
   4   4   7        173.73        178.77         8.71 o
   5   4   7        101.74        105.24         7.40 o
   6   4   7          0.10         -1.92         5.75 o
   7   4   7        313.86        314.97        17.79 o
   8   4   7        150.77        148.02        22.06 o
   9   4   7          5.07         10.34         7.95 o
  10   4   7          6.32        -10.08        10.37 o
 -13   5   7          0.26         -8.27         6.51 o
 -12   5   7         18.41         12.02         6.26 o
 -11   5   7          0.01         -4.59         4.62 o
 -10   5   7        123.77        118.17         7.86 o
  -9   5   7       1163.28       1031.54        19.37 o
  -8   5   7         14.55          6.94         2.70 o
  -7   5   7         15.57         27.26         4.20 o
  -6   5   7       3230.60       3096.20        55.77 o
  -5   5   7        142.10        134.71         4.43 o
  -4   5   7         16.03         20.39         2.62 o
  -3   5   7         30.09         37.45         3.07 o
  -2   5   7        598.38        663.57        12.25 o
  -1   5   7        297.59        314.66        15.14 o
   0   5   7        784.83        817.09        18.38 o
   1   5   7         14.08          8.66         5.06 o
   2   5   7        293.54        318.31        13.60 o
   3   5   7        578.17        636.37        19.14 o
   4   5   7         50.51         44.86         7.49 o
   5   5   7          4.54         11.73         6.79 o
   6   5   7          0.68         -2.26         8.14 o
   7   5   7          2.47          5.29        10.01 o
   8   5   7          0.00          1.65         9.76 o
   9   5   7         47.33         42.55        12.48 o
  10   5   7         23.22         27.54        13.81 o
 -13   6   7         63.97         86.88        11.95 o
 -12   6   7         53.34         72.73        11.56 o
 -11   6   7         22.72         14.03         5.65 o
 -10   6   7         85.51         82.87         8.67 o
  -9   6   7         39.14         29.90         3.40 o
  -8   6   7        788.70        778.20        15.03 o
  -7   6   7       1557.97       1390.47        26.66 o
  -6   6   7        286.06        288.62         6.40 o
  -5   6   7       1465.72       1415.78        30.51 o
  -4   6   7         46.27         44.41         3.69 o
  -3   6   7        428.08        417.61         9.10 o
  -2   6   7        212.19        203.82         9.01 o
  -1   6   7          0.59          4.34         2.89 o
   0   6   7        117.78        116.14         5.75 o
   1   6   7         96.22         95.47         6.98 o
   2   6   7        760.48        760.42        18.99 o
   3   6   7         56.99         50.42         7.63 o
   4   6   7         35.65         22.33         7.20 o
   5   6   7         33.92         33.67         7.69 o
   6   6   7        162.59        159.59        13.32 o
   7   6   7        210.57        184.23        14.66 o
   8   6   7         20.44         33.47        10.60 o
   9   6   7          9.66        -15.40        12.52 o
 -13   7   7          6.97         -4.30         8.43 o
 -12   7   7        118.89        111.02        10.62 o
 -11   7   7        116.82        113.42         5.89 o
 -10   7   7         61.40         72.02         6.12 o
  -9   7   7         70.06         80.95         4.06 o
  -8   7   7         48.32         50.22         4.32 o
  -7   7   7         31.05         33.48         4.55 o
  -6   7   7        308.11        312.56         8.68 o
  -5   7   7        106.52        110.96         5.64 o
  -4   7   7         19.30         14.89         3.36 o
  -3   7   7          4.21          6.15         2.84 o
  -2   7   7        302.28        296.70         7.94 o
  -1   7   7        157.97        139.60         6.34 o
   0   7   7       1089.03       1106.29        25.21 o
   1   7   7        613.78        604.71        14.38 o
   2   7   7        691.50        720.63        18.92 o
   3   7   7          1.02         -4.95         6.65 o
   4   7   7         41.80         46.16         8.21 o
   5   7   7        132.89        136.12        14.56 o
   6   7   7          3.91         -2.40         9.32 o
   7   7   7         13.58         17.25        10.82 o
   8   7   7         26.40         32.79        11.85 o
 -13   8   7        138.68        137.92        15.54 o
 -12   8   7          0.04          7.59        14.25 o
 -11   8   7        119.80        125.98         6.41 o
 -10   8   7         54.83         64.41         5.50 o
  -9   8   7        104.68        108.04         8.11 o
  -8   8   7         45.16         52.54         9.11 o
  -7   8   7         17.81         21.06         4.81 o
  -6   8   7         11.93          6.37         4.67 o
  -5   8   7         27.99         24.42         4.85 o
  -4   8   7       1860.06       1815.59        32.10 o
  -3   8   7        288.67        289.77         9.59 o
  -2   8   7        434.91        423.88        10.60 o
  -1   8   7        246.48        255.83        14.88 o
   0   8   7        412.86        391.30        12.45 o
   1   8   7         10.91          2.89         6.47 o
   2   8   7          2.37          4.76         6.56 o
   3   8   7         78.78         91.93        13.00 o
   4   8   7          4.95         11.72         8.02 o
   5   8   7          1.44         -1.54        12.52 o
   6   8   7         11.42          4.62        17.71 o
   7   8   7         18.92          3.27        28.88 o
   8   8   7         45.60         59.82        23.87 o
 -12   9   7          4.99         -5.17        13.09 o
 -11   9   7         59.57         75.32         9.02 o
 -10   9   7         47.80         63.91         9.24 o
  -9   9   7         29.75         36.39         6.24 o
  -8   9   7        136.08        162.40        11.15 o
  -7   9   7          1.14         -6.16         5.99 o
  -6   9   7          0.65          5.04         6.30 o
  -5   9   7         15.22          9.94         6.30 o
  -4   9   7         75.97         90.15         8.54 o
  -3   9   7        346.99        374.94        16.10 o
  -2   9   7        322.52        322.10        16.28 o
  -1   9   7        371.49        411.27        18.18 o
   0   9   7         70.24         67.21         9.78 o
   1   9   7         32.44         46.79         9.34 o
   2   9   7        298.41        287.86        39.53 o
   3   9   7         10.57         20.83        11.44 o
   4   9   7          5.75         -4.04        11.94 o
   5   9   7         59.36         41.67        14.67 o
   6   9   7        284.70        351.20        34.27 o
   7   9   7        113.43        113.89        19.03 o
 -12  10   7         82.18         93.66         9.92 o
 -11  10   7         26.15         44.32         8.49 o
 -10  10   7        296.42        310.18        18.38 o
  -9  10   7         35.05         50.05        10.78 o
  -8  10   7         33.55         45.43        11.55 o
  -7  10   7          3.00          6.82         7.34 o
  -6  10   7         22.37         26.17        32.73 o
  -5  10   7         44.62         28.49         9.26 o
  -4  10   7          0.73          6.73         7.47 o
  -3  10   7        175.42        168.32        11.90 o
  -2  10   7        149.99        141.73        11.49 o
  -1  10   7         49.19         55.19         9.58 o
   0  10   7         49.74         19.11        14.92 o
   1  10   7        198.84        214.35        14.76 o
   2  10   7         16.45         10.13        11.95 o
   3  10   7        163.89        184.90        15.52 o
   4  10   7         71.74         48.37        25.41 o
   5  10   7         12.83         29.57        16.17 o
   6  10   7         32.45         28.93        16.31 o
 -11  11   7          1.38         -1.62         7.80 o
 -10  11   7        565.71        646.43        29.06 o
  -9  11   7         40.79         37.38         9.24 o
  -8  11   7        365.11        381.18        27.72 o
  -7  11   7         44.25         57.98        11.55 o
  -6  11   7         13.66         16.96        11.94 o
  -5  11   7         99.16         95.21        12.24 o
  -4  11   7        232.12        210.54        16.77 o
  -3  11   7         22.00         16.41        10.30 o
  -2  11   7         36.69         31.56         9.32 o
  -1  11   7          0.07        -16.50         8.43 o
   0  11   7        159.30        172.73        18.57 o
   1  11   7        272.07        326.44        18.69 o
   2  11   7          0.44          1.78         9.61 o
   3  11   7        105.62         98.20        17.69 o
   4  11   7        434.23        486.76        32.73 o
   5  11   7        116.48        121.75        28.49 o
 -10  12   7        330.89        369.34        23.07 o
  -9  12   7          0.31         -8.86         6.82 o
  -8  12   7         14.36         -2.31        12.32 o
  -7  12   7         13.61         32.49        10.06 o
  -6  12   7         21.91         36.96        10.35 o
  -5  12   7         66.70         58.55        12.24 o
  -4  12   7        211.86        187.36        30.03 o
  -3  12   7         53.52         48.25        12.24 o
  -2  12   7         55.71         55.50        23.49 o
  -1  12   7         11.90         10.18         9.55 o
   0  12   7         44.66         26.10        10.37 o
   1  12   7         38.03         43.01        11.80 o
   2  12   7         37.27         65.25        16.99 o
   3  12   7          0.00         -7.56        14.42 o
  -8  13   7          0.24        -15.98         7.99 o
  -7  13   7          6.33        -24.64        12.32 o
  -6  13   7          3.92        -14.42        10.06 o
  -5  13   7          7.16          3.91        11.07 o
  -4  13   7          2.38         12.37        11.70 o
  -3  13   7         49.49         54.92        14.42 o
  -2  13   7          7.84          6.60        16.56 o
  -1  13   7          0.14          7.64        12.79 o
   0  13   7         83.70         91.20        56.60 o
   1  13   7         33.12         37.22        16.23 o
  -6  14   7         51.19         51.59        18.48 o
  -5  14   7         13.63         16.94        19.25 o
  -4  14   7        139.06        142.86        18.24 o
  -3  14   7          7.36         28.42        13.88 o
  -2  14   7         13.46          6.83        14.13 o
  -1 -15   8         25.72         11.08        15.13 o
   0 -15   8         15.94         38.25        14.97 o
   1 -15   8         14.79         30.65        20.02 o
   2 -15   8        573.44        692.10        38.50 o
   3 -15   8         28.04          9.39        13.88 o
   4 -15   8         24.64         15.87        13.32 o
   5 -15   8         35.96         55.63        16.06 o
   6 -15   8          8.21          7.37        13.88 o
  -4 -14   8        143.06        183.63        23.49 o
  -3 -14   8          2.23        -18.44        18.87 o
  -2 -14   8          4.94         10.90        22.33 o
  -1 -14   8         10.09         14.54        14.36 o
   0 -14   8        183.95        192.22        37.73 o
   1 -14   8         63.42         49.47        18.87 o
   2 -14   8         32.76         44.13        11.49 o
   3 -14   8         24.86         38.92        11.49 o
   4 -14   8         30.54         30.31        10.71 o
   5 -14   8          3.40        -10.39        10.82 o
   6 -14   8          0.01         11.29        13.88 o
   7 -14   8        140.26        143.53        35.42 o
   8 -14   8          1.02         -5.04        13.33 o
  -5 -13   8         71.73         61.64        21.56 o
  -4 -13   8         59.01         47.42        14.58 o
  -3 -13   8          5.57        -15.87        12.49 o
  -2 -13   8         65.05         58.78        14.13 o
  -1 -13   8        216.20        201.30        19.74 o
   0 -13   8          0.46         -9.33        21.56 o
   1 -13   8          5.22          9.63         9.90 o
   2 -13   8          0.27        -11.26        10.41 o
   3 -13   8          6.55          7.16         9.85 o
   4 -13   8          0.49        -17.38         8.69 o
   5 -13   8        134.86        124.59        13.10 o
   6 -13   8          3.68          0.41        11.15 o
   7 -13   8         72.48         55.62        23.87 o
   8 -13   8         98.35         83.58        16.06 o
   9 -13   8          2.59        -14.04        26.95 o
  -7 -12   8         98.54        113.94        26.18 o
  -6 -12   8         57.91         65.25        24.26 o
  -5 -12   8         67.37         78.81        12.00 o
  -4 -12   8         58.45         69.25        11.41 o
  -3 -12   8         77.42         70.88        11.31 o
  -2 -12   8        128.63        131.38        13.00 o
  -1 -12   8        137.52        110.98         8.24 o
   0 -12   8         34.48         24.57         5.87 o
   1 -12   8         24.00         32.81         7.32 o
   2 -12   8         33.99         24.69         7.17 o
   3 -12   8          0.88         12.05         8.70 o
   4 -12   8         56.87         40.75         9.39 o
   5 -12   8         70.26         51.42        10.03 o
   6 -12   8          0.11         -5.17         9.85 o
   7 -12   8        124.58        113.65        15.79 o
   8 -12   8         59.45         68.90        14.03 o
   9 -12   8        110.86        119.19        16.06 o
  10 -12   8         10.49          2.80        25.41 o
  -8 -11   8         84.66        115.07        41.97 o
  -7 -11   8        293.78        374.18        25.03 o
  -6 -11   8          1.52          5.33         9.92 o
  -5 -11   8         26.38         24.49        11.22 o
  -4 -11   8         12.01         22.14         9.67 o
  -3 -11   8        187.72        163.82        17.92 o
  -2 -11   8         21.52         24.03         5.84 o
  -1 -11   8        508.41        443.18        13.00 o
   0 -11   8         25.15         21.77         5.56 o
   1 -11   8          5.18          1.36         5.25 o
   2 -11   8         39.61         40.87         6.56 o
   3 -11   8         17.24         16.57         8.81 o
   4 -11   8        115.15        107.88        11.27 o
   5 -11   8        214.90        222.06        14.21 o
   6 -11   8       1240.27       1209.77        36.59 o
   7 -11   8         63.35         71.39        10.92 o
   8 -11   8        406.63        412.99        25.05 o
   9 -11   8          4.85          5.94        11.15 o
  10 -11   8         32.00         36.96        16.94 o
  -9 -10   8        124.63        143.20        17.97 o
  -8 -10   8          0.05        -10.65        11.15 o
  -7 -10   8          5.50         -8.99        10.85 o
  -6 -10   8         22.66          8.92         8.87 o
  -5 -10   8          3.65         -6.42         7.65 o
  -4 -10   8        112.67        110.26        24.90 o
  -3 -10   8          8.80          3.91         5.03 o
  -2 -10   8         55.40         54.23         5.68 o
  -1 -10   8        738.33        624.77        18.69 o
   0 -10   8        435.67        423.74        14.06 o
   1 -10   8       1217.31       1203.00        24.22 o
   2 -10   8         64.84         69.01         7.12 o
   3 -10   8         62.10         68.73         5.44 o
   4 -10   8         65.06         64.68         9.63 o
   5 -10   8        101.41         68.88         9.61 o
   6 -10   8         89.06         81.78        10.17 o
   7 -10   8         72.99         78.55        10.74 o
   8 -10   8         29.58         48.56        12.24 o
   9 -10   8         10.33         16.94        11.43 o
  10 -10   8          1.70        -12.13        10.85 o
  11 -10   8        135.27        148.32        17.15 o
  -9  -9   8          2.15          1.16        10.89 o
  -8  -9   8         30.66         68.55        13.27 o
  -7  -9   8         48.42         68.85        12.49 o
  -6  -9   8         50.53         53.13         9.44 o
  -5  -9   8          1.96          1.82         7.53 o
  -4  -9   8          1.49         -3.26         5.00 o
  -3  -9   8        121.66         99.54         6.52 o
  -2  -9   8         89.69         71.51         5.47 o
  -1  -9   8        154.75        139.16         7.12 o
   0  -9   8        462.57        446.23        13.98 o
   1  -9   8       1303.59       1344.00        32.33 o
   2  -9   8         52.83         59.29         6.73 o
   3  -9   8          7.14          4.37         4.80 o
   4  -9   8        155.72        149.45        10.78 o
   5  -9   8        755.90        740.78        24.87 o
   6  -9   8        174.56        150.90        17.07 o
   7  -9   8        161.83        168.13        12.71 o
   8  -9   8         41.42         37.48         9.34 o
   9  -9   8        117.28        116.82        25.03 o
  10  -9   8         86.06         82.54        14.13 o
  11  -9   8          0.50          0.04        15.40 o
 -10  -8   8          7.67         -5.79        10.61 o
  -9  -8   8         13.90         29.52        11.40 o
  -8  -8   8         69.23         70.47        27.72 o
  -7  -8   8         94.55         87.86        10.71 o
  -6  -8   8         16.40          3.74         7.23 o
  -5  -8   8          3.12         -1.86         6.96 o
  -4  -8   8          3.07          1.70         4.11 o
  -3  -8   8        150.30        132.41         7.05 o
  -2  -8   8         16.09         11.80         4.66 o
  -1  -8   8         55.37         56.60         5.63 o
   0  -8   8         58.38         61.07         5.63 o
   1  -8   8         26.12         17.28         6.41 o
   2  -8   8         96.10         95.66         5.81 o
   3  -8   8        467.59        475.93        11.80 o
   4  -8   8          7.42          1.22         5.03 o
   5  -8   8          1.21         14.50         9.30 o
   6  -8   8        248.48        263.06        32.01 o
   7  -8   8        132.93        115.91        10.33 o
   8  -8   8          0.62         -3.49         7.55 o
   9  -8   8          0.14         -6.93        15.40 o
  10  -8   8          0.23         -2.46        11.15 o
  11  -8   8         13.40         14.75        11.94 o
  12  -8   8         21.93         23.67        13.33 o
 -11  -7   8         34.10         40.88        20.41 o
 -10  -7   8         58.79         87.89        13.07 o
  -9  -7   8          7.97          2.55        16.56 o
  -8  -7   8         92.48         71.68        12.32 o
  -7  -7   8         80.34         60.94         7.90 o
  -6  -7   8        119.84         80.81         8.87 o
  -5  -7   8         41.43         27.05         6.34 o
  -4  -7   8         10.21          1.78         3.02 o
  -3  -7   8          3.41         -1.20         3.59 o
  -2  -7   8        656.43        660.55        14.96 o
  -1  -7   8        197.98        183.73         7.47 o
   0  -7   8         17.39         16.64         5.65 o
   1  -7   8       1098.46       1136.78        22.50 o
   2  -7   8          0.74         -2.43         3.39 o
   3  -7   8        486.38        495.19        14.09 o
   4  -7   8         66.92         74.79         6.58 o
   5  -7   8         79.18         93.86         6.99 o
   6  -7   8        339.91        316.50        21.60 o
   7  -7   8        217.85        200.01        12.85 o
   8  -7   8        101.26        110.73        10.78 o
   9  -7   8        110.68         98.99        13.27 o
  10  -7   8          0.67          3.47        10.89 o
  11  -7   8         11.62         15.33        11.40 o
  12  -7   8         53.20         52.17        16.94 o
 -11  -6   8        191.39        219.63        36.96 o
 -10  -6   8         19.85         -1.38         8.97 o
  -9  -6   8        118.77        137.60        13.33 o
  -8  -6   8        125.11        158.87        13.58 o
  -7  -6   8          0.45         -1.85         6.78 o
  -6  -6   8        412.85        345.09        15.10 o
  -5  -6   8         30.96         40.35         5.50 o
  -4  -6   8        417.03        387.43        10.88 o
  -3  -6   8         67.77         49.48         8.27 o
  -2  -6   8         13.21         18.36         4.28 o
  -1  -6   8        182.36        188.14         7.25 o
   0  -6   8         68.85         67.40         5.74 o
   1  -6   8          2.70         -0.25         3.30 o
   2  -6   8        225.30        240.29         8.95 o
   3  -6   8        275.48        282.51        11.33 o
   4  -6   8          3.01         -3.03         4.71 o
   5  -6   8        209.20        218.36        12.20 o
   6  -6   8         64.49         75.96         7.65 o
   7  -6   8        176.01        193.37        12.43 o
   8  -6   8          0.31         -9.00         7.02 o
   9  -6   8          0.03         -7.01         8.31 o
  10  -6   8          9.19          4.00        23.10 o
  11  -6   8        107.68        101.01        21.56 o
  12  -6   8         78.97         91.87        18.48 o
 -12  -5   8         36.62         28.89        14.63 o
 -11  -5   8          0.39        -11.55         8.47 o
 -10  -5   8          2.72          2.58         8.43 o
  -9  -5   8        303.56        277.38        17.15 o
  -8  -5   8         11.81          4.84         6.68 o
  -7  -5   8        258.38        243.77        10.68 o
  -6  -5   8        404.57        385.39        10.13 o
  -5  -5   8       2235.51       2207.19        38.34 o
  -4  -5   8        136.38        130.80         5.58 o
  -3  -5   8        154.94        149.35         7.12 o
  -2  -5   8          2.98          0.27         3.24 o
  -1  -5   8        165.56        158.95         7.27 o
   0  -5   8         71.87         63.38         4.91 o
   1  -5   8         29.28         28.14         3.89 o
   2  -5   8        763.51        807.95        15.21 o
   3  -5   8         16.41         15.44         5.08 o
   4  -5   8        204.51        218.88         9.45 o
   5  -5   8        253.65        260.39        10.17 o
   6  -5   8          7.21          2.61         3.41 o
   7  -5   8         35.43         33.16         7.90 o
   8  -5   8          2.05         -3.04        11.62 o
   9  -5   8        119.59        119.51        11.10 o
  10  -5   8         24.86         41.58        11.43 o
  11  -5   8        142.64        148.07        29.65 o
  12  -5   8          1.88          7.18        11.94 o
 -12  -4   8        279.65        327.60        19.32 o
 -11  -4   8        142.95        145.52        13.07 o
 -10  -4   8         88.63         77.35        10.06 o
  -9  -4   8         21.05         11.81         7.34 o
  -8  -4   8        138.60        129.10         9.44 o
  -7  -4   8        246.34        257.27         8.87 o
  -6  -4   8          0.95          0.21         4.65 o
  -5  -4   8       1999.02       1880.85        30.43 o
  -4  -4   8         31.47         39.34         4.26 o
  -3  -4   8         33.47         33.41         3.66 o
  -2  -4   8          2.68         -1.91         3.12 o
  -1  -4   8        325.95        385.44         9.95 o
   0  -4   8         38.51         56.40         4.06 o
   1  -4   8        108.37        118.76         5.76 o
   2  -4   8        150.20        153.16         6.93 o
   3  -4   8        170.49        210.04         8.53 o
   4  -4   8         11.98         14.20         3.96 o
   5  -4   8        209.27        198.82         7.54 o
   6  -4   8         64.22         67.16         7.23 o
   7  -4   8         12.05         19.71         5.11 o
   8  -4   8         82.23         79.73        10.08 o
   9  -4   8         57.46         52.18        11.75 o
  10  -4   8         16.72          5.01        10.89 o
  11  -4   8         51.11         49.12        13.03 o
  12  -4   8         20.58         36.19        13.07 o
 -12  -3   8          2.42          4.76         7.34 o
 -11  -3   8          8.08         23.10         7.62 o
 -10  -3   8        296.26        307.08        17.33 o
  -9  -3   8        118.89        103.51        11.94 o
  -8  -3   8        193.02        178.49        11.23 o
  -7  -3   8         44.85         42.72         4.34 o
  -6  -3   8         14.92         10.15         3.37 o
  -5  -3   8          2.13          1.95         3.00 o
  -4  -3   8         59.62         58.90         3.88 o
  -3  -3   8         56.30         51.84         4.01 o
  -2  -3   8          0.16          2.68         2.59 o
  -1  -3   8          0.00         -2.29         2.93 o
   0  -3   8       1475.85       1514.53        23.27 o
   1  -3   8        153.74        160.68         5.88 o
   2  -3   8       1190.58       1134.24        21.42 o
   3  -3   8         27.20         37.58         4.00 o
   4  -3   8        104.22        110.27         7.37 o
   5  -3   8          1.02          0.03         3.82 o
   6  -3   8         33.63         27.44         4.76 o
   7  -3   8          0.21          0.56         3.84 o
   8  -3   8         18.07         17.16         9.20 o
   9  -3   8         32.69         27.47         8.42 o
  10  -3   8          0.24         14.74        11.17 o
  11  -3   8          4.28          0.73        11.40 o
  12  -3   8         16.36         11.55        12.52 o
 -13  -2   8          3.45         14.63        10.78 o
 -12  -2   8         48.96         53.20         8.47 o
 -11  -2   8          0.73          8.74         6.24 o
 -10  -2   8          4.41         -6.16         8.47 o
  -9  -2   8         73.30         64.39         5.73 o
  -8  -2   8          0.90         -6.44         3.22 o
  -7  -2   8       1461.70       1359.53        31.45 o
  -6  -2   8         35.17         34.86         3.63 o
  -5  -2   8        132.57        133.77         4.76 o
  -4  -2   8        345.96        378.45         7.85 o
  -3  -2   8          3.00         -1.73         2.41 o
  -2  -2   8         25.81         27.10         3.03 o
  -1  -2   8       1367.38       1390.89        24.89 o
   0  -2   8        720.41        763.66        13.16 o
   1  -2   8        699.15        726.57        19.60 o
   2  -2   8          0.57          3.34         3.27 o
   3  -2   8          0.83         -5.91         3.41 o
   4  -2   8          0.05         -2.81         3.78 o
   5  -2   8        765.20        767.44        20.53 o
   6  -2   8         21.77         15.35         8.09 o
   7  -2   8         93.48         84.47         9.25 o
   8  -2   8        189.15        180.36        12.72 o
   9  -2   8        693.41        669.77        23.98 o
  10  -2   8         45.78         66.77        12.79 o
  11  -2   8          6.68          4.69        11.70 o
  12  -2   8        104.03        116.70        13.60 o
 -13  -1   8         66.12         83.94        13.09 o
 -12  -1   8        142.90        144.77        10.30 o
 -11  -1   8         24.60         16.17         5.92 o
 -10  -1   8          3.24          2.80         9.24 o
  -9  -1   8        239.34        204.90         7.61 o
  -8  -1   8         82.78         69.17         5.07 o
  -7  -1   8       2449.11       2253.95        37.85 o
  -6  -1   8        642.22        600.74        13.45 o
  -5  -1   8          0.71          3.94         2.15 o
  -4  -1   8          5.76         -0.53         2.20 o
  -3  -1   8        492.32        486.79         8.59 o
  -2  -1   8        410.81        437.43         9.22 o
  -1  -1   8         30.30         42.03         3.89 o
   0  -1   8        178.20        180.23         7.89 o
   1  -1   8         55.68         69.49         4.09 o
   2  -1   8        170.56        186.57         7.81 o
   3  -1   8       2345.16       2402.33        38.92 o
   4  -1   8        467.19        502.86        13.62 o
   5  -1   8       2313.79       2362.16        45.39 o
   6  -1   8       1024.09       1015.01        23.07 o
   7  -1   8         82.98         88.99         8.19 o
   8  -1   8         64.57         75.38        10.14 o
   9  -1   8         82.49        104.02        11.24 o
  10  -1   8        107.73        104.96        12.13 o
  11  -1   8          7.35         10.62         9.81 o
  12  -1   8          8.49         22.31        11.26 o
 -13   0   8          1.39          1.78         7.23 o
 -12   0   8        662.50        647.26        25.70 o
 -11   0   8         84.23         95.14         8.34 o
 -10   0   8         24.00         24.59         3.56 o
  -9   0   8        616.80        551.28        12.03 o
  -8   0   8        245.13        198.38         9.04 o
  -7   0   8        502.34        459.30        11.01 o
  -6   0   8        275.00        271.53         6.55 o
  -5   0   8        373.49        387.33         8.75 o
  -4   0   8        823.28        818.18        12.67 o
  -3   0   8        441.51        479.96         8.39 o
  -2   0   8         23.64         15.82         2.47 o
  -1   0   8          0.45         -2.17         2.18 o
   0   0   8        999.07        963.48        16.88 o
   1   0   8         23.22         14.09         3.47 o
   2   0   8        174.69        163.09         6.59 o
   3   0   8          6.19         10.72         4.16 o
   4   0   8         52.02         68.34         5.92 o
   5   0   8        110.23        108.43         7.34 o
   6   0   8        606.63        605.42        21.55 o
   7   0   8         65.19         72.57         8.34 o
   8   0   8        156.25        162.24        10.48 o
   9   0   8         34.22         31.37         7.97 o
  10   0   8         19.55         32.94        10.37 o
  11   0   8         93.76         84.16        12.59 o
 -13   1   8         51.80         62.68         8.19 o
 -12   1   8          5.47          7.36         4.55 o
 -11   1   8         12.50         13.12         3.42 o
 -10   1   8          4.95          1.39         3.70 o
  -9   1   8        248.71        213.60         6.93 o
  -8   1   8        159.27        153.64         5.94 o
  -7   1   8          0.14         -3.19         3.00 o
  -6   1   8        579.05        549.73        10.22 o
  -5   1   8        233.76        241.25         6.14 o
  -4   1   8          4.60          5.47         2.03 o
  -3   1   8        373.80        358.61         7.41 o
  -2   1   8        395.63        424.74        10.32 o
  -1   1   8        471.78        492.23        11.16 o
   0   1   8       1646.41       1788.61        31.23 o
   1   1   8         33.08         38.83         4.16 o
   2   1   8        259.19        265.47         9.36 o
   3   1   8        105.88         97.06         7.63 o
   4   1   8         95.19        100.03         6.94 o
   5   1   8        578.93        585.40        14.28 o
   6   1   8        339.12        334.54        12.23 o
   7   1   8          5.55          3.34         6.78 o
   8   1   8         19.03         18.80         7.27 o
   9   1   8        184.86        207.82        12.76 o
  10   1   8          5.77         14.80        10.21 o
  11   1   8          1.07          9.21        10.52 o
 -13   2   8        152.45        163.53         8.15 o
 -12   2   8         18.19         15.61         3.83 o
 -11   2   8         95.00        114.78         5.70 o
 -10   2   8         15.05         15.04         3.14 o
  -9   2   8         33.13         44.66         2.61 o
  -8   2   8          0.00         -2.34         2.00 o
  -7   2   8        879.80        842.45        14.65 o
  -6   2   8         45.21         52.49         3.30 o
  -5   2   8        154.22        150.59         4.83 o
  -4   2   8         46.10         37.85         2.51 o
  -3   2   8          7.49          9.36         2.43 o
  -2   2   8        461.12        462.22         9.67 o
  -1   2   8       1908.31       1961.47        37.05 o
   0   2   8        239.70        278.49         8.31 o
   1   2   8         39.21         38.51         3.70 o
   2   2   8         61.11         61.95         4.69 o
   3   2   8        741.18        784.86        15.25 o
   4   2   8         70.81         79.30         6.01 o
   5   2   8          0.99         -5.16         4.75 o
   6   2   8        378.31        361.16        13.06 o
   7   2   8         58.04         54.25         7.97 o
   8   2   8        164.99        153.31        10.97 o
   9   2   8         22.09         11.53         8.36 o
  10   2   8          4.01          2.31         9.78 o
  11   2   8         95.82        103.85        14.05 o
 -13   3   8         12.36         16.94        13.86 o
 -12   3   8        371.44        374.03        21.95 o
 -11   3   8        151.66        167.34         7.61 o
 -10   3   8        223.12        210.21        10.39 o
  -9   3   8         16.27         14.32         3.85 o
  -8   3   8        856.07        818.21        14.18 o
  -7   3   8        380.05        376.41         8.48 o
  -6   3   8         34.91         35.42         3.33 o
  -5   3   8          0.19         -0.52         1.86 o
  -4   3   8          9.96         12.16         2.34 o
  -3   3   8        113.07        124.39         5.90 o
  -2   3   8        325.52        370.99         9.15 o
  -1   3   8        270.15        230.54         9.81 o
   0   3   8        939.42        974.21        18.96 o
   1   3   8         10.69         14.45         4.51 o
   2   3   8        176.67        185.25         8.15 o
   3   3   8         85.76         80.26         7.35 o
   4   3   8        150.65        149.55         7.91 o
   5   3   8         47.28         60.36         6.45 o
   6   3   8         74.16         84.72         7.60 o
   7   3   8        115.69         98.03        11.56 o
   8   3   8        124.29        130.24        11.01 o
   9   3   8        128.79        109.74        11.06 o
  10   3   8         89.42        105.70        13.34 o
 -13   4   8          3.48         -3.18         8.43 o
 -12   4   8         11.33         18.07        11.17 o
 -11   4   8         46.83         59.76         6.73 o
 -10   4   8         10.86         12.35         2.98 o
  -9   4   8          2.13          4.04         2.61 o
  -8   4   8        875.41        846.12        14.43 o
  -7   4   8         72.19         68.00         3.71 o
  -6   4   8         13.57         17.19         3.37 o
  -5   4   8        203.65        180.43         5.49 o
  -4   4   8        494.04        491.93         8.36 o
  -3   4   8         18.55         16.29         2.88 o
  -2   4   8        217.46        196.82         6.90 o
  -1   4   8         16.99         15.75         3.76 o
   0   4   8         14.16         18.57         4.64 o
   1   4   8         47.80         59.84         5.94 o
   2   4   8         17.06         22.83         5.55 o
   3   4   8         25.06         32.16         8.22 o
   4   4   8       1043.08       1037.44        23.61 o
   5   4   8        140.62        126.07         8.50 o
   6   4   8        117.61        106.96         9.51 o
   7   4   8         62.38         61.92         8.93 o
   8   4   8        165.09        169.89        11.92 o
   9   4   8        193.99        186.54        13.26 o
  10   4   8          1.58        -15.89        10.52 o
 -13   5   8         32.72         53.68         9.18 o
 -12   5   8         15.49         23.39         7.70 o
 -11   5   8         68.98         77.43         8.99 o
 -10   5   8         47.59         59.02         3.73 o
  -9   5   8          5.52          7.47         2.78 o
  -8   5   8        733.22        639.02        13.93 o
  -7   5   8        847.80        826.12        15.67 o
  -6   5   8        673.28        596.65        11.49 o
  -5   5   8       3304.14       3284.05        54.16 o
  -4   5   8         56.48         52.95         3.38 o
  -3   5   8         34.42         34.32         3.37 o
  -2   5   8         10.39         10.11         3.90 o
  -1   5   8          9.74          8.45         3.82 o
   0   5   8        617.69        601.52        15.26 o
   1   5   8        166.44        178.72         8.86 o
   2   5   8        127.62        158.32         8.65 o
   3   5   8         10.98         16.68         6.79 o
   4   5   8        108.25        113.51         9.33 o
   5   5   8        312.10        294.81        15.34 o
   6   5   8        314.51        291.36        17.13 o
   7   5   8         63.73         79.48        11.45 o
   8   5   8         27.20         25.70        10.86 o
   9   5   8        228.86        198.91        17.29 o
 -13   6   8         13.03         23.32         7.98 o
 -12   6   8         18.22         24.21         7.79 o
 -11   6   8        110.44        111.26         9.88 o
 -10   6   8        240.60        229.69        11.80 o
  -9   6   8         56.01         55.06         3.59 o
  -8   6   8        110.63         95.62         5.16 o
  -7   6   8         77.92         93.11         5.92 o
  -6   6   8        864.28        851.39        17.43 o
  -5   6   8        377.10        367.40        17.76 o
  -4   6   8        202.67        184.81         5.89 o
  -3   6   8        947.72        936.19        16.74 o
  -2   6   8        162.45        165.69         7.08 o
  -1   6   8          1.52         -3.09         5.01 o
   0   6   8         64.57         59.07         6.05 o
   1   6   8        219.36        228.79        13.33 o
   2   6   8         20.61         18.78         6.16 o
   3   6   8         44.58         46.61         9.34 o
   4   6   8         30.05         23.87         7.97 o
   5   6   8          8.88          6.39         7.78 o
   6   6   8         17.13         15.49         9.51 o
   7   6   8         10.04         10.39         9.88 o
   8   6   8         28.82         32.93        11.18 o
   9   6   8         38.66         10.01        19.25 o
 -13   7   8          0.92         14.10         9.42 o
 -12   7   8         18.44         17.41         7.90 o
 -11   7   8          7.17          3.08         2.75 o
 -10   7   8        143.13        147.80         7.81 o
  -9   7   8         26.66         25.01         4.75 o
  -8   7   8        118.33        111.23         5.86 o
  -7   7   8        634.28        626.93        18.52 o
  -6   7   8        424.70        434.94        24.65 o
  -5   7   8         23.10         15.41         4.60 o
  -4   7   8         10.32         11.93         3.58 o
  -3   7   8        428.54        399.21         9.45 o
  -2   7   8         29.12         24.78         3.12 o
  -1   7   8        576.62        553.65        13.61 o
   0   7   8       1557.82       1536.25        31.88 o
   1   7   8        157.68        173.35        10.44 o
   2   7   8         12.61         13.14         6.83 o
   3   7   8        768.63        792.58        32.57 o
   4   7   8        108.22         83.40         9.67 o
   5   7   8         40.70         35.84        10.74 o
   6   7   8         60.14         45.69        14.42 o
   7   7   8         36.23         44.20        24.64 o
   8   7   8         99.05         94.53        18.78 o
 -12   8   8          5.06        -12.67         8.87 o
 -11   8   8         50.05         63.03         8.69 o
 -10   8   8          8.66          5.51         4.51 o
  -9   8   8         40.10         45.45         6.53 o
  -8   8   8          2.38          1.84         6.42 o
  -7   8   8          8.71          5.66         6.83 o
  -6   8   8          1.18          6.20         5.14 o
  -5   8   8          1.12         -4.40         5.47 o
  -4   8   8         53.09         44.96         8.24 o
  -3   8   8        125.46        125.91         6.85 o
  -2   8   8          2.46         -4.12         6.22 o
  -1   8   8       2126.99       1997.30        52.01 o
   0   8   8        251.79        277.08        18.84 o
   1   8   8         13.72         21.18         9.53 o
   2   8   8        268.91        253.62        15.70 o
   3   8   8         16.02         14.42         9.48 o
   4   8   8         27.46          6.42        10.23 o
   5   8   8          1.13          2.62        12.24 o
   6   8   8        102.64         89.95        20.41 o
   7   8   8        106.97         91.15        17.69 o
 -12   9   8          0.08          9.61         5.14 o
 -11   9   8         76.44         62.88         9.24 o
  -9   9   8          3.21         -9.24         7.70 o
  -8   9   8          0.94          0.39         7.32 o
  -7   9   8         27.33         45.14         8.17 o
  -6   9   8         47.18         55.72        18.48 o
  -5   9   8         21.88         27.05        10.78 o
  -4   9   8         78.44         85.89         9.83 o
  -3   9   8         90.77         87.53         8.99 o
  -2   9   8        873.39        874.31        27.70 o
  -1   9   8        635.48        666.78        30.70 o
   0   9   8          0.02          2.84        11.85 o
   1   9   8        669.75        676.54        27.49 o
   2   9   8        114.88        101.29        12.20 o
   3   9   8        288.28        297.00        18.18 o
   4   9   8         14.95         36.43        21.95 o
   5   9   8         70.36         68.43        16.00 o
   6   9   8         66.45         61.71        16.34 o
 -11  10   8         33.23         43.43         9.02 o
 -10  10   8         36.21         54.67        10.78 o
  -9  10   8         12.22         21.56        10.78 o
  -8  10   8          0.21         -1.45         7.32 o
  -7  10   8          5.73          6.80         7.88 o
  -6  10   8          5.30         -4.70         7.88 o
  -5  10   8          0.62          6.46         8.43 o
  -4  10   8         14.42         15.02         9.26 o
  -3  10   8         68.21         58.41        11.40 o
  -2  10   8        660.86        633.75        23.40 o
  -1  10   8         20.86         25.70         9.44 o
   0  10   8        111.35        117.53        11.99 o
   1  10   8          0.17          5.47         9.76 o
   2  10   8        179.19        191.24        22.57 o
   3  10   8         53.01         65.51        15.51 o
   4  10   8        165.77        159.70        20.12 o
   5  10   8         37.34         40.62        16.60 o
 -10  11   8         18.83         28.20         9.90 o
  -8  11   8          0.05         -0.27         7.88 o
  -7  11   8          0.05         -2.31         8.17 o
  -6  11   8          3.43         -4.22         8.43 o
  -5  11   8          9.90         -1.93         9.63 o
  -4  11   8         15.07          3.08         9.80 o
  -3  11   8         18.28         31.11        11.70 o
  -2  11   8        153.21        152.26        16.94 o
  -1  11   8        231.46        232.82        19.30 o
   0  11   8          3.05          0.41         9.39 o
   1  11   8        102.73         94.47        12.72 o
   2  11   8         16.07          7.14        11.34 o
   3  11   8          1.85        -10.56        29.65 o
   4  11   8         22.57         21.39        15.51 o
  -9  12   8        114.10        128.53        12.79 o
  -8  12   8        176.86        167.87        21.56 o
  -7  12   8         13.23          7.74        13.09 o
  -6  12   8          1.04          2.70         9.80 o
  -5  12   8         17.25         29.66        15.40 o
  -4  12   8          0.05        -11.74        10.06 o
  -3  12   8          1.80          0.51        13.48 o
  -2  12   8          8.44         -4.48        11.83 o
  -1  12   8          2.04          0.39        12.52 o
   0  12   8        148.10        151.23        15.10 o
   1  12   8         32.59         52.75        12.83 o
   2  12   8        123.29        151.04        20.41 o
  -7  13   8         18.76         10.78        15.79 o
  -6  13   8        302.24        377.32        23.96 o
  -5  13   8         14.98         30.42        12.52 o
  -4  13   8         28.63         40.32        21.56 o
  -3  13   8          5.38         20.70        13.03 o
  -2  13   8         53.92         55.60        16.56 o
  -1  13   8          2.59          5.90        13.48 o
   0  13   8          2.13         29.06        28.11 o
  -1 -15   9          0.06          6.20        15.68 o
   0 -15   9          0.00        -17.11        16.56 o
   1 -15   9         66.04         69.95        16.28 o
   2 -15   9        175.95        221.22        25.80 o
   3 -15   9          9.04         22.89        14.79 o
   4 -15   9          1.56        -10.46        23.10 o
   5 -15   9         18.70         34.34        16.06 o
  -3 -14   9          1.14         11.59        20.41 o
  -2 -14   9         12.76         24.49        14.97 o
  -1 -14   9          4.43          1.85        13.32 o
   0 -14   9          6.55        -30.74        33.11 o
   1 -14   9         65.05         55.32        14.97 o
   2 -14   9         41.02         49.24        18.48 o
   3 -14   9         34.63         27.25        11.70 o
   4 -14   9         11.26         24.09        13.84 o
   5 -14   9          0.20         14.76        14.42 o
   6 -14   9          0.23        -21.56        12.52 o
   7 -14   9          0.25         13.79        14.42 o
  -5 -13   9          5.74        -16.94        18.48 o
  -4 -13   9        183.69        164.03        19.60 o
  -3 -13   9         15.16         33.63        16.56 o
  -2 -13   9         89.30         61.38        15.13 o
  -1 -13   9         51.90         62.11        18.10 o
   0 -13   9        254.80        333.84        25.41 o
   1 -13   9         50.92         65.08        14.42 o
   2 -13   9         77.49         75.90        12.12 o
   3 -13   9        200.29        237.43        16.40 o
   4 -13   9         48.53         46.07        11.55 o
   5 -13   9         31.78         41.42        10.65 o
   6 -13   9        342.59        382.20        25.86 o
   7 -13   9          0.24          0.28        12.72 o
   8 -13   9        248.92        270.06        26.95 o
  -6 -12   9        181.72        222.94        20.41 o
  -5 -12   9         15.60         22.02        10.19 o
  -4 -12   9         18.02         31.13        10.98 o
  -3 -12   9        133.54        161.20        20.75 o
  -2 -12   9         62.96         66.93        16.14 o
  -1 -12   9         59.26         49.25        10.64 o
   0 -12   9        189.58        207.96        19.06 o
   1 -12   9         29.42         32.04        11.25 o
   2 -12   9          1.17         -7.64         6.41 o
   3 -12   9         10.45         10.52         9.29 o
   4 -12   9          9.55          0.80         9.06 o
   5 -12   9          6.36         -2.10        12.47 o
   6 -12   9          1.86         -3.23         8.91 o
   7 -12   9          0.45         -6.19        12.24 o
   8 -12   9         49.25         39.32        14.42 o
   9 -12   9        142.53        150.35        18.24 o
  -7 -11   9          2.45         -5.10        11.62 o
  -6 -11   9          0.08          7.37        11.09 o
  -5 -11   9         11.88         12.16         9.32 o
  -4 -11   9         23.88         27.95        12.47 o
  -3 -11   9          1.00         -0.59         8.38 o
  -2 -11   9        107.10        102.78        10.15 o
  -1 -11   9          0.10          5.02         6.93 o
   0 -11   9         74.94         91.48         7.33 o
   1 -11   9        176.09        190.19        10.54 o
   2 -11   9         39.13         30.90        11.67 o
   3 -11   9         12.28         18.12         9.03 o
   4 -11   9         22.86         21.50         9.55 o
   5 -11   9          0.12          6.22         8.94 o
   6 -11   9         50.21         56.31        17.77 o
   7 -11   9         47.25         71.34        12.72 o
   8 -11   9          0.97         -1.54        11.98 o
   9 -11   9         19.97         37.14        23.10 o
  10 -11   9         81.98        140.09        31.96 o
  -8 -10   9         92.30        134.31        41.58 o
  -7 -10   9         54.54         55.40        13.07 o
  -6 -10   9        128.36        140.57        13.24 o
  -5 -10   9         26.61         38.67         9.58 o
  -4 -10   9         17.58         24.43         9.16 o
  -3 -10   9          4.16         -2.64         6.95 o
  -2 -10   9          8.76          1.34         6.37 o
  -1 -10   9         27.18         40.66         5.93 o
   0 -10   9         59.25         43.21         5.87 o
   1 -10   9          5.95          8.89         6.66 o
   2 -10   9         45.86         53.70         6.11 o
   3 -10   9        899.99        853.76        21.06 o
   4 -10   9         35.74         36.86        16.86 o
   5 -10   9          4.16         -2.86         8.59 o
   6 -10   9         11.11          8.73        10.04 o
   7 -10   9        236.87        256.17        18.39 o
   8 -10   9        774.39        758.18        34.30 o
   9 -10   9         61.71         71.29        14.70 o
  10 -10   9         47.03         72.63        21.18 o
  -9  -9   9        101.68        150.01        16.85 o
  -8  -9   9          1.67          7.59        11.15 o
  -7  -9   9         13.44         12.32        10.89 o
  -6  -9   9         46.40         26.49         8.99 o
  -5  -9   9        179.46        163.87        14.19 o
  -4  -9   9         52.07         31.87         8.87 o
  -3  -9   9        260.53        217.34        13.63 o
  -2  -9   9         43.25         22.26         5.71 o
  -1  -9   9         81.18         97.40         7.54 o
   0  -9   9          7.29          9.78         5.53 o
   1  -9   9          1.82          5.29        11.67 o
   2  -9   9        341.14        319.22        11.33 o
   3  -9   9          4.33          9.81         4.23 o
   4  -9   9        142.16        143.60        12.34 o
   5  -9   9         19.56         26.19         8.99 o
   6  -9   9        272.32        264.54        15.68 o
   7  -9   9        138.93        142.00        12.56 o
   8  -9   9          0.03        -12.58        10.61 o
   9  -9   9          0.19        -15.69        10.85 o
  10  -9   9          0.01         -9.39        11.40 o
  11  -9   9        136.19        184.21        20.41 o
 -10  -8   9         19.49         15.30        24.64 o
  -9  -8   9          6.12          7.21        16.56 o
  -8  -8   9          6.27         12.02         9.76 o
  -7  -8   9          7.79          0.00         9.26 o
  -6  -8   9          9.70         19.00        10.65 o
  -5  -8   9         79.95         67.47         9.48 o
  -4  -8   9        229.41        182.99        12.09 o
  -3  -8   9         22.10         12.08         5.46 o
  -2  -8   9         80.21         78.23         6.27 o
  -1  -8   9          6.13          1.10         4.58 o
   0  -8   9         33.26         30.18         5.68 o
   1  -8   9       1145.61       1110.32        27.81 o
   2  -8   9         88.96         87.57         6.68 o
   3  -8   9         91.69        105.82         8.01 o
   4  -8   9        117.03        106.13         7.94 o
   5  -8   9        144.58        140.31        10.37 o
   6  -8   9         58.77         77.37         9.63 o
   7  -8   9        415.55        385.52        18.27 o
   8  -8   9          1.26         -8.15         7.78 o
   9  -8   9          5.76         25.80        11.43 o
  10  -8   9          4.55         -0.62        11.40 o
  11  -8   9         33.00         38.50        16.94 o
 -10  -7   9         32.93         32.49        13.09 o
  -9  -7   9         77.45         93.47        21.95 o
  -8  -7   9          0.05         -5.86         8.43 o
  -7  -7   9          5.95         -3.85         8.71 o
  -6  -7   9         22.89         20.78        11.07 o
  -5  -7   9         60.92         23.01         7.38 o
  -4  -7   9          4.29          1.80         5.19 o
  -3  -7   9          1.06         -6.89         5.46 o
  -2  -7   9        281.73        252.82         9.09 o
  -1  -7   9         36.08         28.41         5.00 o
   0  -7   9        379.37        343.61        11.88 o
   1  -7   9         59.22         64.51         5.77 o
   2  -7   9        583.45        562.27        13.59 o
   3  -7   9         52.01         46.98         6.18 o
   4  -7   9        165.13        163.12         8.79 o
   5  -7   9        218.72        212.12        15.55 o
   6  -7   9        201.46        181.78        12.39 o
   7  -7   9         80.55         83.05        10.32 o
   8  -7   9          4.11          1.63         7.65 o
   9  -7   9         70.85         70.35        13.03 o
  10  -7   9          5.89         24.90        13.48 o
  11  -7   9        193.99        238.14        20.41 o
 -11  -6   9         32.09         34.31        10.85 o
 -10  -6   9         20.15         11.17         9.80 o
  -9  -6   9         18.91         21.65        10.40 o
  -8  -6   9          1.32          4.45         8.43 o
  -7  -6   9        297.50        228.68        12.89 o
  -6  -6   9          5.58         -6.66         6.00 o
  -5  -6   9        663.91        598.36        14.81 o
  -4  -6   9        149.72        133.70         6.69 o
  -3  -6   9        239.50        236.14        12.96 o
  -2  -6   9         72.42         71.30         5.52 o
  -1  -6   9        414.93        422.44        11.51 o
   0  -6   9         24.95         21.72         4.26 o
   1  -6   9        226.23        221.42         8.00 o
   2  -6   9          3.84         -4.61         4.77 o
   3  -6   9        234.00        261.20        10.39 o
   4  -6   9        133.89        150.67        11.76 o
   5  -6   9        404.13        390.89        15.22 o
   6  -6   9         50.27         59.11         7.70 o
   7  -6   9        114.03        112.55        10.79 o
   8  -6   9         28.78         23.65         8.54 o
   9  -6   9         99.35         81.96        13.48 o
  10  -6   9         23.66         33.63        19.64 o
  11  -6   9         49.15         38.14        12.79 o
 -11  -5   9         22.71         39.21        10.06 o
 -10  -5   9          7.45         24.60        14.25 o
  -9  -5   9         36.02         28.59         8.97 o
  -8  -5   9         26.93         25.03         8.71 o
  -7  -5   9        407.36        359.85        15.10 o
  -6  -5   9          6.52          6.25         4.54 o
  -5  -5   9        526.59        534.06        12.04 o
  -4  -5   9        803.44        787.27        15.42 o
  -3  -5   9        271.27        314.95        10.60 o
  -2  -5   9        203.52        192.05         9.70 o
  -1  -5   9         11.90          6.96         4.61 o
   0  -5   9         45.03         50.20         4.65 o
   1  -5   9          2.76          2.62         3.78 o
   2  -5   9          3.23         -1.94         3.52 o
   3  -5   9         82.41         85.85         6.67 o
   4  -5   9        257.51        260.36        13.79 o
   5  -5   9         44.63         37.15         5.92 o
   6  -5   9         29.20         26.05         6.62 o
   7  -5   9         33.68         34.84        10.57 o
   8  -5   9         41.68         45.99        12.29 o
   9  -5   9         15.40          1.13         8.42 o
  10  -5   9         28.36         25.29        11.62 o
  11  -5   9          0.31         -0.97        13.86 o
 -12  -4   9        198.90        259.17        17.15 o
 -11  -4   9        128.88        148.30        13.33 o
 -10  -4   9         37.88         49.58         9.52 o
  -9  -4   9         15.18         16.94         7.62 o
  -8  -4   9         10.02          8.44         7.25 o
  -7  -4   9        158.69        177.80         8.64 o
  -6  -4   9        290.78        271.59         9.27 o
  -5  -4   9          3.96         -1.82         3.52 o
  -4  -4   9        960.08        913.20        16.75 o
  -3  -4   9        182.91        162.50         6.06 o
  -2  -4   9        580.60        584.05        13.25 o
  -1  -4   9        194.45        223.11         7.83 o
   0  -4   9       2018.95       2114.99        36.77 o
   1  -4   9        384.58        406.48         9.96 o
   2  -4   9        625.96        662.12        14.71 o
   3  -4   9        110.07        118.77         7.07 o
   4  -4   9        136.72        148.83         6.94 o
   5  -4   9          9.21          2.44         4.26 o
   6  -4   9          0.18          5.72         4.54 o
   7  -4   9          7.96          3.61         7.20 o
   8  -4   9         95.71         79.48        13.47 o
   9  -4   9         54.15         51.77        15.02 o
  10  -4   9         67.03         76.30        20.02 o
  11  -4   9        125.22        134.27        16.85 o
 -12  -3   9          0.20        -10.78         7.08 o
 -11  -3   9         92.46        115.66        11.17 o
 -10  -3   9        211.60        193.38        12.79 o
  -9  -3   9        175.93        164.93        11.70 o
  -8  -3   9          5.84         -0.55         4.65 o
  -7  -3   9          6.91          2.20         4.21 o
  -6  -3   9        329.81        344.72         8.63 o
  -5  -3   9        204.29        203.88         6.60 o
  -4  -3   9         89.65         95.81         4.80 o
  -3  -3   9        482.40        463.56        15.22 o
  -2  -3   9        447.98        423.43        10.54 o
  -1  -3   9         79.58         80.30         4.69 o
   0  -3   9        335.60        295.70         9.13 o
   1  -3   9         37.34         36.59         3.92 o
   2  -3   9         82.82         77.97         5.56 o
   3  -3   9        210.28        249.20        10.56 o
   4  -3   9        471.61        521.55        12.99 o
   5  -3   9          6.97         17.92         5.63 o
   6  -3   9         65.74         57.86         6.57 o
   7  -3   9          3.82         -8.41         6.85 o
   8  -3   9        131.29        134.82        12.15 o
   9  -3   9         95.19         95.50        11.22 o
  10  -3   9         76.82         62.76        13.61 o
  11  -3   9          4.93         15.40        12.52 o
 -13  -2   9         15.39         37.73        12.32 o
 -12  -2   9         44.64         52.80        10.01 o
 -11  -2   9        145.51        155.71        14.25 o
 -10  -2   9          0.57         -7.15         5.70 o
  -9  -2   9         78.98         79.41         7.11 o
  -8  -2   9        758.68        746.73        19.05 o
  -7  -2   9        285.92        279.95        10.10 o
  -6  -2   9        118.59        124.83         5.57 o
  -5  -2   9        318.07        307.73         7.71 o
  -4  -2   9         24.10         15.03         3.16 o
  -3  -2   9        257.52        265.00         6.38 o
  -2  -2   9        273.69        246.89         7.07 o
  -1  -2   9         59.80         58.12         4.14 o
   0  -2   9       2059.90       2111.90        45.12 o
   1  -2   9        343.57        363.95        10.22 o
   2  -2   9         73.34         92.11         5.79 o
   3  -2   9         32.94         34.98         5.07 o
   4  -2   9        257.12        260.26        10.11 o
   5  -2   9         37.65         35.00         5.93 o
   6  -2   9         35.37         26.24         5.89 o
   7  -2   9         69.70         82.01        10.26 o
   8  -2   9          1.07        -11.89         6.96 o
   9  -2   9          3.25         17.09         8.54 o
  10  -2   9         65.72         60.97        17.71 o
  11  -2   9         16.01         24.87        34.65 o
 -13  -1   9         11.11         13.86        10.01 o
 -12  -1   9         35.90         53.90        10.78 o
 -11  -1   9          3.66          8.76         5.70 o
 -10  -1   9          0.36         -3.88         4.79 o
  -9  -1   9          9.30          0.95         4.11 o
  -8  -1   9        509.60        502.44        14.19 o
  -7  -1   9         18.27          6.94         3.20 o
  -6  -1   9       2254.60       2171.67        40.48 o
  -5  -1   9        401.52        374.84         7.73 o
  -4  -1   9         63.25         67.67         3.40 o
  -3  -1   9         71.89         65.55         3.38 o
  -2  -1   9        123.71        128.51         5.56 o
  -1  -1   9         60.96         62.29         4.53 o
   0  -1   9        204.52        226.13         7.25 o
   1  -1   9        110.44        125.27         6.60 o
   2  -1   9        190.99        193.02        10.81 o
   3  -1   9          1.87         -2.56         4.16 o
   4  -1   9         29.16         26.82         5.54 o
   5  -1   9          0.63          4.69         5.48 o
   6  -1   9        475.88        494.76        15.71 o
   7  -1   9          0.04         -3.92         7.98 o
   8  -1   9        551.85        523.96        27.48 o
   9  -1   9          0.07          7.74         9.03 o
  10  -1   9        196.29        170.49        14.34 o
  11  -1   9          0.68          4.74        10.50 o
 -13   0   9         40.32         41.58        10.01 o
 -12   0   9          7.13         17.71         8.47 o
 -11   0   9        174.59        189.26        10.85 o
 -10   0   9        249.88        228.58         8.84 o
  -9   0   9        121.63        105.36         6.17 o
  -8   0   9         22.83         22.83         4.11 o
  -7   0   9         18.26         10.30         3.03 o
  -6   0   9       1281.23       1182.37        23.39 o
  -5   0   9          1.24         -1.54         2.64 o
  -4   0   9          2.70         -4.04         3.64 o
  -3   0   9         58.36         59.07         3.18 o
  -2   0   9        792.56        833.51        13.93 o
  -1   0   9         65.33         69.12         4.85 o
   0   0   9        446.69        494.20        11.67 o
   1   0   9        413.92        436.85        12.33 o
   2   0   9         14.86         17.66         4.64 o
   3   0   9        150.81        148.47         7.31 o
   4   0   9        170.97        155.48        10.71 o
   5   0   9        325.75        330.52        11.96 o
   6   0   9        367.79        360.22        19.78 o
   7   0   9        152.48        168.12        13.18 o
   8   0   9         22.64         15.23         7.39 o
   9   0   9        112.53        105.71        14.84 o
  10   0   9        144.79        135.60        13.63 o
  11   0   9          0.44        -14.55        17.04 o
 -13   1   9        126.39        112.80        19.25 o
 -12   1   9         94.22        103.17         9.21 o
 -11   1   9         13.52         16.40         4.51 o
 -10   1   9        296.45        312.53        13.07 o
  -9   1   9       1023.65        940.18        19.48 o
  -8   1   9        180.11        156.04         7.45 o
  -7   1   9         60.17         58.19         4.50 o
  -6   1   9         39.46         38.24         2.91 o
  -5   1   9          2.32          4.35         2.38 o
  -4   1   9         11.11          8.43         2.52 o
  -3   1   9         37.61         29.52         3.41 o
  -2   1   9          4.00          3.06         3.14 o
  -1   1   9        530.91        563.58        16.47 o
   0   1   9        289.14        288.65        10.00 o
   1   1   9         28.29         29.88         5.01 o
   2   1   9        109.40        114.16         7.83 o
   3   1   9          9.10         12.31         8.63 o
   4   1   9        183.62        195.38        13.39 o
   5   1   9       2319.03       2328.88        41.48 o
   6   1   9          7.99         20.82         6.39 o
   7   1   9        248.22        252.52        12.85 o
   8   1   9        240.42        258.14        13.89 o
   9   1   9          1.66         -7.41         7.60 o
  10   1   9          7.71        -18.42         9.58 o
  11   1   9         27.85         30.96        12.07 o
 -13   2   9         75.22         93.42        15.02 o
 -12   2   9        177.30        170.80         8.04 o
 -11   2   9         65.55         69.40         5.50 o
 -10   2   9        199.84        218.43         6.38 o
  -9   2   9         20.71         22.11         3.07 o
  -8   2   9         39.83         38.19         4.32 o
  -7   2   9        166.38        148.85         5.30 o
  -6   2   9         49.81         59.29         3.89 o
  -5   2   9         24.72         13.14         3.21 o
  -4   2   9         20.33         23.36         2.81 o
  -3   2   9        198.77        212.94         6.05 o
  -2   2   9        100.79         91.96         4.90 o
  -1   2   9        181.89        167.73         8.00 o
   0   2   9         94.96         88.94         5.96 o
   1   2   9          2.72         -0.13         5.34 o
   2   2   9        708.25        732.24        15.65 o
   3   2   9         45.15         44.71         5.52 o
   4   2   9        105.22        116.28         7.51 o
   5   2   9       1023.90        998.37        23.03 o
   6   2   9        312.30        312.94        13.14 o
   7   2   9        248.79        213.72        15.12 o
   8   2   9         48.13         50.26         9.03 o
   9   2   9          0.34         -2.67         8.07 o
  10   2   9         50.90         35.57        11.22 o
 -13   3   9          0.19         -1.93        15.79 o
 -12   3   9         69.83         81.81         4.39 o
 -11   3   9          0.87          2.11         2.82 o
 -10   3   9        152.57        134.30         5.63 o
  -9   3   9        107.19        110.53         5.11 o
  -8   3   9         24.03         19.76         3.50 o
  -7   3   9        164.28        175.77         6.05 o
  -6   3   9        159.35        174.83         5.38 o
  -5   3   9         32.07         36.71         3.79 o
  -4   3   9        180.76        170.11         5.20 o
  -3   3   9          1.68          0.33         2.67 o
  -2   3   9        133.00        133.73         5.84 o
  -1   3   9       1444.47       1382.20        36.91 o
   0   3   9         40.36         43.79         5.34 o
   1   3   9         19.08         14.42         5.52 o
   2   3   9         52.31         53.98         4.86 o
   3   3   9        153.70        149.08        10.77 o
   4   3   9          9.89          9.94         5.38 o
   5   3   9          4.72          2.53         5.58 o
   6   3   9          0.91          4.25         6.94 o
   7   3   9        147.85        156.03        10.98 o
   8   3   9         26.75         23.52         8.42 o
   9   3   9        134.95        152.35        12.88 o
  10   3   9         88.74        126.51        14.91 o
 -13   4   9         15.01          8.86        13.48 o
 -12   4   9         86.15         97.08        10.33 o
 -11   4   9         56.01         66.00         3.76 o
 -10   4   9          6.13          2.88         3.65 o
  -9   4   9        286.83        291.88         7.66 o
  -8   4   9          0.07          1.65         3.48 o
  -7   4   9         72.56         62.12         4.02 o
  -6   4   9       1067.23       1008.44        15.73 o
  -5   4   9         19.02         19.94         3.71 o
  -4   4   9        223.13        211.59         5.97 o
  -3   4   9         96.74         96.65         4.63 o
  -2   4   9          2.73          7.11         3.73 o
  -1   4   9         12.47         12.96         4.38 o
   0   4   9         53.34         49.27         5.65 o
   1   4   9        420.61        432.14        13.21 o
   2   4   9        796.36        795.49        19.62 o
   3   4   9        933.57        960.13        25.75 o
   4   4   9          6.52          2.54         6.88 o
   5   4   9        121.46        124.26         8.49 o
   6   4   9        123.11        121.53        10.25 o
   7   4   9         45.15         54.65         9.32 o
   8   4   9        111.13        118.44        11.56 o
   9   4   9        372.82        414.48        21.01 o
 -13   5   9         59.75         67.90        14.19 o
 -12   5   9        244.29        285.78        16.13 o
 -11   5   9         12.06         20.14         6.85 o
 -10   5   9        229.61        210.56         7.47 o
  -9   5   9        274.92        238.06         7.98 o
  -8   5   9        125.58        130.09         5.70 o
  -7   5   9        492.15        447.60        11.51 o
  -6   5   9         17.03         13.79         2.68 o
  -5   5   9        170.87        180.65         5.92 o
  -4   5   9        901.29        867.09        15.55 o
  -3   5   9         53.72         64.49         4.27 o
  -2   5   9         53.40         54.86         4.98 o
  -1   5   9        140.92        139.31         7.46 o
   0   5   9        120.59        121.16         7.61 o
   1   5   9         51.02         54.97         6.60 o
   2   5   9        146.59        135.45         8.59 o
   3   5   9        250.63        253.20        12.79 o
   4   5   9        128.22        119.43        11.00 o
   5   5   9          0.00          0.53         7.47 o
   6   5   9         29.49         43.10        16.89 o
   7   5   9         10.15          3.74        18.67 o
   8   5   9          4.41         16.30        11.10 o
   9   5   9         18.56         57.75        23.10 o
 -13   6   9          8.05          6.42        21.95 o
 -12   6   9        108.14        136.95        15.40 o
 -11   6   9          8.60          6.90         2.79 o
 -10   6   9        158.69        167.07         7.37 o
  -9   6   9        171.72        161.93         6.42 o
  -8   6   9         98.72         89.14         5.23 o
  -7   6   9        216.27        225.75         8.32 o
  -6   6   9        666.57        673.16        20.67 o
  -5   6   9       1481.76       1395.95        27.06 o
  -4   6   9       1106.70       1128.12        19.50 o
  -3   6   9        325.93        317.64         8.51 o
  -2   6   9        659.10        669.54        16.57 o
  -1   6   9          5.14         -2.57         5.75 o
   0   6   9        251.35        213.95         9.63 o
   1   6   9        159.79        159.14        10.04 o
   2   6   9        245.49        249.98        12.55 o
   3   6   9         26.22         17.93        10.78 o
   4   6   9        106.29        110.35        10.24 o
   5   6   9         19.80         20.79         9.55 o
   6   6   9        219.43        252.92        20.96 o
   7   6   9          5.77         -8.47        13.07 o
   8   6   9          0.00          8.06        14.03 o
 -12   7   9        247.96        251.00        19.58 o
 -11   7   9         18.45         26.18         4.16 o
 -10   7   9          6.39          4.68         4.13 o
  -9   7   9        113.08        119.41         7.67 o
  -8   7   9         46.69         56.70         5.17 o
  -7   7   9         78.35         78.49         6.96 o
  -6   7   9          2.60          7.98         5.30 o
  -5   7   9         61.70         67.32        11.18 o
  -4   7   9         91.97         85.21         5.20 o
  -3   7   9        158.61        138.62         7.08 o
  -2   7   9        271.13        262.62        13.77 o
  -1   7   9          7.93          7.74         7.53 o
   0   7   9         80.56         78.66         9.76 o
   1   7   9        444.82        440.94        20.01 o
   2   7   9         84.04         99.61        14.77 o
   3   7   9        246.55        237.18        15.65 o
   4   7   9         86.98         79.66        11.62 o
   5   7   9          4.13        -18.52        11.40 o
   6   7   9          0.02          8.75        21.95 o
   7   7   9          1.98         -5.78        25.03 o
 -12   8   9        195.14        206.28        13.12 o
 -11   8   9        116.29        133.99        20.02 o
 -10   8   9        192.75        186.35        16.17 o
  -9   8   9          1.41          2.76         5.15 o
  -8   8   9         13.57          5.39         6.16 o
  -7   8   9         81.17         72.76         8.97 o
  -6   8   9         19.04          4.45         8.47 o
  -5   8   9         49.30         52.35        18.87 o
  -4   8   9        262.55        274.34        13.91 o
  -3   8   9          3.73          5.91         6.68 o
  -2   8   9       1582.92       1595.98        45.35 o
  -1   8   9        804.74        825.69        48.32 o
   0   8   9        108.36        125.29        20.02 o
   1   8   9         58.17         39.13         9.92 o
   2   8   9         45.19         28.44         9.90 o
   3   8   9         59.53         69.25        11.54 o
   4   8   9          0.19         -1.54        11.83 o
   5   8   9        121.95        108.51        17.94 o
   6   8   9         16.05          4.21        13.81 o
 -10   9   9          4.97         13.09         9.24 o
  -9   9   9          1.40          5.76         6.24 o
  -8   9   9         32.52         33.50         9.24 o
  -7   9   9          6.57         15.00         7.88 o
  -6   9   9          0.08          3.47         7.62 o
  -5   9   9        126.95        130.21        12.79 o
  -4   9   9          7.26         -3.08         8.71 o
  -3   9   9         68.86         61.92         9.48 o
  -2   9   9          1.53          7.08         7.79 o
  -1   9   9        140.91        140.03        12.28 o
   0   9   9        142.78        141.80        12.40 o
   1   9   9         70.54         64.64        11.22 o
   2   9   9         75.72         77.78        12.08 o
   3   9   9         25.26         32.31        14.87 o
   4   9   9        234.84        201.35        20.96 o
   5   9   9         18.37         25.03        15.25 o
 -10  10   9          4.10          3.08         9.24 o
  -9  10   9         67.99         77.01        13.86 o
  -8  10   9        139.41        152.86        12.79 o
  -7  10   9         20.11         10.51         8.47 o
  -6  10   9         27.72         43.16        10.06 o
  -5  10   9         41.22         27.72         9.80 o
  -4  10   9          5.66          0.39         9.26 o
  -3  10   9          9.83         -0.67        10.40 o
  -2  10   9          0.08          2.19         9.15 o
  -1  10   9          2.24         10.10         8.65 o
   0  10   9          6.59         13.13         9.60 o
   1  10   9          4.84          0.25         9.14 o
   2  10   9         70.61         58.71        11.90 o
   3  10   9         50.70         25.93        14.13 o
   4  10   9         44.84         61.44        31.19 o
  -9  11   9        251.98        259.51        23.10 o
  -8  11   9        425.54        502.43        25.80 o
  -7  11   9         91.12         76.40        14.25 o
  -6  11   9        151.41        158.80        23.10 o
  -5  11   9         31.41         12.12        10.30 o
  -4  11   9          0.76          9.61        15.02 o
  -3  11   9         33.37         29.01        11.70 o
  -2  11   9         16.60          3.85        11.40 o
  -1  11   9          5.10         -4.62        11.98 o
   0  11   9        330.63        294.58        21.15 o
   1  11   9         28.79         43.31        12.12 o
   2  11   9         14.09         10.24        14.36 o
   3  11   9        304.01        317.54        26.61 o
  -8  12   9        242.55        275.64        18.78 o
  -7  12   9        117.62        146.30        15.22 o
  -6  12   9          8.03         29.26        10.89 o
  -5  12   9          0.50          1.73        11.15 o
  -4  12   9         81.83         94.46        14.70 o
  -3  12   9         12.63          5.39        12.52 o
  -2  12   9         46.72         62.67        14.36 o
  -1  12   9         38.20         47.51        15.22 o
   0  12   9        101.92         96.46        17.40 o
   1  12   9          5.79         -1.54        21.56 o
  -5  13   9         64.46         78.58        19.25 o
  -4  13   9        139.60        164.29        18.78 o
  -3  13   9         71.45         96.00        50.05 o
  -2  13   9         34.75         59.62        23.87 o
   1 -15  10         88.18        103.00        17.42 o
   2 -15  10        104.07        118.40        41.58 o
   3 -15  10         37.72         29.95        14.95 o
  -2 -14  10         22.14         11.03        14.06 o
  -1 -14  10         21.42         13.86        14.70 o
   0 -14  10         30.63         27.68        18.87 o
   1 -14  10         24.66         30.03        20.41 o
   2 -14  10         16.28         25.29        20.79 o
   3 -14  10         43.48         33.06        14.58 o
   4 -14  10         62.14         87.24        15.68 o
   5 -14  10         45.34         67.74        35.04 o
   6 -14  10          7.29        -11.78        14.36 o
  -4 -13  10          0.01        -22.11        13.03 o
  -3 -13  10         71.47         99.89        17.94 o
  -2 -13  10          0.13         -1.87        12.21 o
  -1 -13  10         27.78         34.89        13.88 o
   0 -13  10        116.27         93.63        16.94 o
   1 -13  10          5.66          0.67        15.40 o
   2 -13  10         14.23         41.45        13.81 o
   3 -13  10         21.34         15.91        10.15 o
   4 -13  10          0.52         -8.80        10.26 o
   5 -13  10          0.26          0.83        10.20 o
   6 -13  10        113.28        101.09        17.54 o
   7 -13  10         25.33        -14.28        20.02 o
  -6 -12  10         54.70         63.92        19.64 o
  -5 -12  10        156.05        174.50        18.87 o
  -4 -12  10          3.85          7.20        10.19 o
  -3 -12  10          5.76         -8.77         9.18 o
  -2 -12  10        394.73        423.74        34.07 o
  -1 -12  10        142.26        182.74        19.03 o
   0 -12  10        111.50         94.81        25.03 o
   1 -12  10         21.88         35.42        13.07 o
   2 -12  10         98.79        104.13        13.01 o
   3 -12  10         53.82         38.22        11.14 o
   4 -12  10         12.80          4.10         9.88 o
   5 -12  10         55.38         78.19        12.12 o
   6 -12  10         91.57        116.14        13.24 o
   7 -12  10         44.12         77.33        16.94 o
   8 -12  10         23.09         18.77        17.33 o
  -7 -11  10         80.88         91.73        25.03 o
  -6 -11  10         37.18         37.73        13.61 o
  -5 -11  10         25.66         40.81        10.44 o
  -4 -11  10          0.03         -2.79         9.25 o
  -3 -11  10          0.34         10.26         9.46 o
  -2 -11  10        226.05        214.45        14.95 o
  -1 -11  10        192.40        202.38        11.82 o
   0 -11  10          1.04          7.05        12.13 o
   1 -11  10          4.52          9.64         7.78 o
   2 -11  10         54.44         69.31        10.96 o
   3 -11  10          1.52         11.84         8.94 o
   4 -11  10        401.27        375.39        29.49 o
   5 -11  10         78.27         78.40        11.41 o
   6 -11  10          1.14         15.15         9.65 o
   7 -11  10        304.79        307.24        34.65 o
   8 -11  10        803.88        790.29        37.01 o
   9 -11  10          1.89          3.16        25.80 o
  -8 -10  10          7.46         -1.18        17.71 o
  -7 -10  10        716.39        841.03        37.01 o
  -6 -10  10         33.78         32.60        12.24 o
  -5 -10  10         13.92         11.39         9.01 o
  -4 -10  10          9.76          2.19         8.59 o
  -3 -10  10          4.35          6.20         8.69 o
  -2 -10  10         16.61         18.27         8.00 o
  -1 -10  10        358.54        326.84        36.20 o
   0 -10  10        162.87        154.52        12.89 o
   1 -10  10       1081.23        976.72        27.23 o
   2 -10  10       1171.45       1154.80        26.01 o
   3 -10  10        289.30        272.48        16.22 o
   4 -10  10         92.32        121.58        12.71 o
   5 -10  10          9.45         12.60        18.27 o
   6 -10  10        104.90        115.72        12.29 o
   7 -10  10        134.82        134.51        12.95 o
   8 -10  10         37.00         31.57        12.52 o
   9 -10  10         62.31         80.27        15.25 o
  10 -10  10        117.08        136.52        17.87 o
  -9  -9  10         52.71         61.81        26.18 o
  -8  -9  10        247.87        303.20        21.46 o
  -7  -9  10         73.20         85.06        13.58 o
  -6  -9  10          5.16         16.17        10.35 o
  -5  -9  10          0.84         -2.08         9.67 o
  -4  -9  10         41.73         22.82         8.74 o
  -3  -9  10          8.25         19.97         8.24 o
  -2  -9  10          4.31         14.23         8.42 o
  -1  -9  10        137.77        109.74         8.18 o
   0  -9  10        251.61        240.30        10.87 o
   1  -9  10          4.59          4.90         5.00 o
   2  -9  10        496.53        463.71        14.06 o
   3  -9  10        614.84        595.75        19.38 o
   4  -9  10        349.46        311.09        17.79 o
   5  -9  10        226.63        217.01        14.55 o
   6  -9  10         22.31         21.18         9.48 o
   7  -9  10        244.72        241.34        15.97 o
   8  -9  10          9.38         -3.47        11.43 o
   9  -9  10         38.29         25.48        12.49 o
  10  -9  10         17.81         18.02        13.03 o
  -9  -8  10         81.34         96.88        16.17 o
  -8  -8  10         18.43         41.65        11.70 o
  -7  -8  10        115.13        129.71        15.79 o
  -6  -8  10          4.03         -8.27         7.09 o
  -5  -8  10         50.60         49.83        11.38 o
  -4  -8  10         87.39         67.88         9.58 o
  -3  -8  10         32.54         41.43         9.77 o
  -2  -8  10         32.25         46.22         7.24 o
  -1  -8  10         10.80         -3.96         4.86 o
   0  -8  10         30.82         12.87         5.77 o
   1  -8  10          0.00          3.09         5.06 o
   2  -8  10         25.06         33.79         5.45 o
   3  -8  10         26.61         14.26         7.45 o
   4  -8  10         18.82         23.43         7.89 o
   5  -8  10         19.74         13.82         8.87 o
   6  -8  10         68.77         65.09        15.51 o
   7  -8  10         27.05         17.53        10.57 o
   8  -8  10          7.60          3.60         8.91 o
   9  -8  10        244.67        200.37        19.03 o
  10  -8  10         42.12         62.41        16.56 o
 -10  -7  10         36.45         48.82        12.24 o
  -9  -7  10         43.90         37.83        11.15 o
  -8  -7  10         20.61          7.66        15.02 o
  -7  -7  10         33.34         31.57         9.80 o
  -6  -7  10        417.82        387.73        17.34 o
  -5  -7  10        239.24        239.82        15.89 o
  -4  -7  10        344.69        275.98        28.75 o
  -3  -7  10        129.85        108.44         8.10 o
  -2  -7  10         95.96         88.96         7.29 o
  -1  -7  10         43.49         39.00         5.16 o
   0  -7  10         50.47         60.89         5.51 o
   1  -7  10        212.84        198.42         9.01 o
   2  -7  10        131.60        134.57         7.72 o
   3  -7  10        352.02        353.78        13.89 o
   4  -7  10         14.98         18.67         7.41 o
   5  -7  10        424.53        402.24        15.92 o
   6  -7  10         26.24         35.64        14.29 o
   7  -7  10         10.10          6.03         8.27 o
   8  -7  10         13.04          7.73         9.06 o
   9  -7  10          1.82         14.68        11.94 o
  10  -7  10         10.32         -0.94        12.24 o
  11  -7  10          0.87        -11.52        12.49 o
 -11  -6  10         15.20         24.35        10.61 o
 -10  -6  10        102.45        113.43        13.58 o
  -9  -6  10          0.18         18.06         9.52 o
  -8  -6  10          0.74         15.89         9.24 o
  -7  -6  10          8.60         14.66         8.43 o
  -6  -6  10          7.63          1.73         6.36 o
  -5  -6  10        311.34        290.71        18.43 o
  -4  -6  10         20.32         21.19         5.00 o
  -3  -6  10        252.78        265.87        10.34 o
  -2  -6  10          0.03         -3.40         4.21 o
  -1  -6  10         39.94         41.47         5.16 o
   0  -6  10         74.89         76.99         5.81 o
   1  -6  10        321.66        307.92        10.06 o
   2  -6  10        530.84        510.53        14.04 o
   3  -6  10          8.82          5.21         6.40 o
   4  -6  10        369.02        388.20        14.02 o
   5  -6  10         25.58         20.78         6.85 o
   6  -6  10          6.10         16.47         8.54 o
   7  -6  10        702.36        686.68        25.00 o
   8  -6  10          2.11        -12.18         8.24 o
   9  -6  10        469.23        454.21        32.73 o
  10  -6  10         78.96         57.50        14.36 o
  11  -6  10         32.56         27.57        13.88 o
 -11  -5  10          0.13         20.93         9.21 o
 -10  -5  10          0.19          9.24         8.71 o
  -9  -5  10         30.80         44.03         9.52 o
  -8  -5  10         91.77         77.05        10.61 o
  -7  -5  10        566.61        530.53        23.14 o
  -6  -5  10         36.23         41.05         7.25 o
  -5  -5  10          2.41          2.90         4.52 o
  -4  -5  10       1855.04       1743.93        31.53 o
  -3  -5  10       1078.80       1082.99        23.55 o
  -2  -5  10        152.89        134.59         6.77 o
  -1  -5  10         39.12         39.76         4.74 o
   0  -5  10          0.75          3.41         4.22 o
   1  -5  10        337.01        347.82        10.46 o
   2  -5  10          9.66         12.57         5.96 o
   3  -5  10          1.78         -3.15         5.34 o
   4  -5  10        465.62        485.58        14.77 o
   5  -5  10          0.09         -7.15         5.84 o
   6  -5  10        507.38        508.45        20.74 o
   7  -5  10        127.42        120.95        11.70 o
   8  -5  10         11.30         21.97        11.16 o
   9  -5  10          2.74        -15.33        11.07 o
  10  -5  10        114.19        125.60        16.60 o
  11  -5  10          0.43          7.32        17.33 o
 -12  -4  10         77.68         99.39        11.98 o
 -11  -4  10          0.33         -9.72         7.88 o
 -10  -4  10        216.11        235.49        25.80 o
  -9  -4  10        193.14        215.59        14.42 o
  -8  -4  10          0.96         -1.06         7.70 o
  -7  -4  10        147.07        127.20        11.70 o
  -6  -4  10        652.04        597.06        16.89 o
  -5  -4  10        464.33        448.10        10.64 o
  -4  -4  10         90.68         79.68         5.41 o
  -3  -4  10        293.89        286.85         8.69 o
  -2  -4  10       1064.58       1069.12        20.90 o
  -1  -4  10         63.11         64.07         5.18 o
   0  -4  10        322.23        324.61         9.97 o
   1  -4  10          2.43          6.98         5.80 o
   2  -4  10        403.21        407.17        12.76 o
   3  -4  10         93.70         92.94         8.37 o
   4  -4  10          0.57         -2.54         5.30 o
   5  -4  10          9.22          1.36         5.65 o
   6  -4  10         25.80         19.96         7.08 o
   7  -4  10        287.89        296.61        16.29 o
   8  -4  10         24.71         11.89        10.09 o
   9  -4  10         87.01        101.11        12.28 o
  10  -4  10        631.74        636.64        73.93 o
  11  -4  10         70.65         47.52        14.67 o
 -12  -3  10        199.91        231.95        15.25 o
 -11  -3  10         31.71         29.47         8.43 o
 -10  -3  10          9.15         13.15        10.01 o
  -9  -3  10        344.63        308.37        16.60 o
  -8  -3  10         24.88         14.60        11.17 o
  -7  -3  10        442.27        404.05        13.67 o
  -6  -3  10        172.28        177.13         6.70 o
  -5  -3  10         70.25         61.10         4.43 o
  -4  -3  10         11.59         11.35         3.59 o
  -3  -3  10        491.26        473.84        10.06 o
  -2  -3  10         18.25         11.35         3.22 o
  -1  -3  10         64.59         62.52         4.91 o
   0  -3  10         97.21        111.07         8.64 o
   1  -3  10        328.27        308.62        10.95 o
   2  -3  10         14.28         11.96         7.12 o
   3  -3  10        197.44        188.39         9.94 o
   4  -3  10         40.59         46.20         6.40 o
   5  -3  10         23.64         28.24         6.11 o
   6  -3  10        135.64        125.44         9.31 o
   7  -3  10        109.30        118.49        11.83 o
   8  -3  10          7.66         15.46         8.87 o
   9  -3  10          2.90          1.78         8.82 o
  10  -3  10          8.54         20.31        30.03 o
  11  -3  10         29.58         37.54        15.02 o
 -12  -2  10          7.61         16.63         8.11 o
 -11  -2  10          0.64          3.97         6.79 o
 -10  -2  10         31.12         38.12         7.62 o
  -9  -2  10         53.10         52.47        11.94 o
  -8  -2  10         24.05         22.22         5.62 o
  -7  -2  10        119.67        108.37         7.17 o
  -6  -2  10        494.96        484.94        11.53 o
  -5  -2  10        802.22        773.96        14.55 o
  -4  -2  10         56.70         48.52         3.52 o
  -3  -2  10          6.43         11.68         2.92 o
  -2  -2  10        345.47        339.55         8.80 o
  -1  -2  10          3.26          4.01         3.76 o
   0  -2  10         43.27         52.60         4.77 o
   1  -2  10         98.55        101.93         8.52 o
   2  -2  10        300.32        308.56        10.85 o
   3  -2  10          5.88         -0.69         5.68 o
   4  -2  10         88.39         91.95         7.39 o
   5  -2  10          1.22         -0.34         7.27 o
   6  -2  10        156.57        169.83        10.92 o
   7  -2  10       1119.12       1131.78        35.99 o
   8  -2  10        753.86        771.36        38.06 o
   9  -2  10         62.10         71.41        11.30 o
  10  -2  10         37.75         51.22        14.13 o
  11  -2  10        109.98        108.16        13.78 o
 -12  -1  10        105.73         83.94        13.09 o
 -11  -1  10          5.10         -0.77         5.99 o
 -10  -1  10          0.11          2.93         5.70 o
  -9  -1  10        102.80         90.20         7.11 o
  -8  -1  10         80.37         87.20         7.12 o
  -7  -1  10        787.57        688.98        22.96 o
  -6  -1  10        197.10        169.49         6.38 o
  -5  -1  10       3417.82       3331.35        45.13 o
  -4  -1  10        153.77        151.49         4.90 o
  -3  -1  10        111.22        132.07         4.69 o
  -2  -1  10        752.11        739.25        14.33 o
  -1  -1  10        200.17        190.04         7.92 o
   0  -1  10         25.15         26.39         4.81 o
   1  -1  10         12.08          8.47         4.82 o
   2  -1  10         56.92         59.91         6.99 o
   3  -1  10        650.56        662.09        18.95 o
   4  -1  10        174.43        185.81        10.34 o
   5  -1  10       1138.62       1172.96        26.90 o
   6  -1  10          6.81          9.60         7.06 o
   7  -1  10        773.60        756.73        31.82 o
   8  -1  10       1132.79       1114.61        41.67 o
   9  -1  10          0.01         -7.31         8.80 o
  10  -1  10          0.54         11.81        10.67 o
  11  -1  10         12.14         26.74        11.67 o
 -13   0  10        181.77        157.86        15.40 o
 -12   0  10         13.28         13.86         8.47 o
 -11   0  10        105.00        115.15         8.97 o
 -10   0  10         59.07         56.68         5.85 o
  -9   0  10        123.15         99.00         6.81 o
  -8   0  10        790.92        741.28        20.74 o
  -7   0  10        417.05        405.18        17.56 o
  -6   0  10        433.83        362.82         9.65 o
  -5   0  10        199.11        188.85         6.45 o
  -4   0  10        338.29        334.02         7.81 o
  -3   0  10         43.91         41.52         3.11 o
  -2   0  10         85.17         90.86         4.98 o
  -1   0  10        924.74        946.99        18.96 o
   0   0  10         95.97        102.80         6.66 o
   1   0  10         15.31         14.95         4.87 o
   2   0  10        794.18        806.75        19.28 o
   3   0  10         21.16         31.61         6.87 o
   4   0  10         18.69         19.67         6.64 o
   5   0  10         78.09         61.25         8.15 o
   6   0  10       1264.87       1207.55        30.99 o
   7   0  10        141.27        131.76        17.34 o
   8   0  10        177.21        169.57        13.45 o
   9   0  10          0.85         -6.29         8.16 o
  10   0  10         41.42         55.07        12.43 o
 -13   1  10          3.58         -1.54         6.93 o
 -12   1  10         13.64          5.39         7.70 o
 -11   1  10        221.64        207.78        12.58 o
 -10   1  10          0.79          1.81         3.49 o
  -9   1  10         16.16         21.81         4.28 o
  -8   1  10        274.05        226.01         8.93 o
  -7   1  10        323.63        346.48        11.29 o
  -6   1  10        481.03        426.87        11.84 o
  -5   1  10        697.95        660.37        12.81 o
  -4   1  10          2.71          3.19         2.80 o
  -3   1  10         46.77         58.05         3.86 o
  -2   1  10          4.64         14.23         3.55 o
  -1   1  10        394.03        406.50        12.47 o
   0   1  10        484.21        517.14        13.83 o
   1   1  10         77.58         85.15         6.53 o
   2   1  10        508.51        544.14        14.99 o
   3   1  10        132.80        132.93         8.95 o
   4   1  10        634.93        623.67        16.62 o
   5   1  10        105.90         96.41         7.71 o
   6   1  10        181.18        183.12        11.09 o
   7   1  10        831.71        839.12        24.85 o
   8   1  10         76.48         71.92         9.74 o
   9   1  10         68.39         70.90        10.28 o
  10   1  10         28.78         15.20        15.56 o
 -13   2  10          0.05         -0.88         5.09 o
 -12   2  10          0.46         -4.91         5.20 o
 -11   2  10         67.35         55.77         7.45 o
 -10   2  10         54.81         45.63         3.75 o
  -9   2  10          0.35          0.02         3.56 o
  -8   2  10          5.61         -0.61         3.68 o
  -7   2  10          0.91          3.97         3.94 o
  -6   2  10         75.38         68.16         3.98 o
  -5   2  10        278.68        284.80         7.59 o
  -4   2  10          0.04         -0.74         2.73 o
  -3   2  10          3.64          1.86         2.98 o
  -2   2  10        141.30        161.50         6.66 o
  -1   2  10        223.06        219.02        12.75 o
   0   2  10        214.23        225.27         9.14 o
   1   2  10        211.17        200.32        11.58 o
   2   2  10        658.09        676.30        15.84 o
   3   2  10          0.83          1.43         4.84 o
   4   2  10         52.63         37.74         6.06 o
   5   2  10         48.75         49.34         6.63 o
   6   2  10         89.21         63.50         8.67 o
   7   2  10        451.94        476.11        19.40 o
   8   2  10        587.87        600.64        21.08 o
   9   2  10          1.16         -5.40         8.55 o
  10   2  10        111.94        109.59        14.40 o
 -13   3  10          4.45          9.32        13.86 o
 -12   3  10        437.98        460.05        16.30 o
 -11   3  10         30.45         29.07         3.72 o
 -10   3  10        315.17        348.03        10.31 o
  -9   3  10         25.29         24.05         3.57 o
  -8   3  10       1637.24       1591.83        30.81 o
  -7   3  10         88.17         98.02         9.29 o
  -6   3  10        241.17        238.61         6.78 o
  -5   3  10        523.25        496.74        10.62 o
  -4   3  10        226.89        216.33         6.25 o
  -3   3  10         78.20         78.50         4.57 o
  -2   3  10         39.81         42.27         4.65 o
  -1   3  10         35.51         30.55         5.44 o
   0   3  10        514.35        543.82        15.03 o
   1   3  10        134.54        154.46         8.38 o
   2   3  10         32.51         43.36         6.85 o
   3   3  10        412.20        420.61        13.27 o
   4   3  10        116.79        133.25         8.50 o
   5   3  10         17.75         14.40         6.57 o
   6   3  10        187.61        165.45        11.03 o
   7   3  10          8.31         -1.81         7.80 o
   8   3  10         65.92         87.09        10.96 o
   9   3  10         35.49         31.23        10.20 o
 -13   4  10          5.83          0.00        14.63 o
 -12   4  10          4.70         10.01        14.63 o
 -11   4  10         25.78         27.53         3.94 o
 -10   4  10        179.41        179.99         7.44 o
  -9   4  10        167.34        162.44         6.77 o
  -8   4  10          4.29          3.08         3.34 o
  -7   4  10         27.15         21.54         5.01 o
  -6   4  10         71.52         89.18         5.15 o
  -5   4  10        236.10        235.12         7.17 o
  -4   4  10         42.66         35.22         3.49 o
  -3   4  10        178.09        178.92         6.37 o
  -2   4  10        324.59        296.88         9.40 o
  -1   4  10          1.02         -4.84         4.46 o
   0   4  10        127.76        135.28         8.57 o
   1   4  10          5.30         -2.67         5.30 o
   2   4  10        123.70        134.13        10.75 o
   3   4  10         86.60        108.43        10.34 o
   4   4  10         40.02         50.50         8.12 o
   5   4  10        259.43        256.14        14.32 o
   6   4  10        251.07        255.81        13.62 o
   7   4  10        138.71        131.60        15.45 o
   8   4  10        116.93        127.45        12.51 o
   9   4  10         78.03         98.51        16.31 o
 -12   5  10        126.45        217.93        26.95 o
 -11   5  10        180.13        206.45         8.70 o
 -10   5  10        144.89        152.05        12.24 o
  -9   5  10        103.64        112.14         5.45 o
  -8   5  10        181.02        171.99         6.86 o
  -7   5  10        330.78        295.15         9.46 o
  -6   5  10       1700.12       1588.30        35.17 o
  -5   5  10        446.95        426.26        11.59 o
  -4   5  10        521.77        522.24        11.07 o
  -3   5  10        322.90        341.10         9.07 o
  -2   5  10          0.41         -2.95         4.55 o
  -1   5  10         17.03         15.95         6.29 o
   0   5  10          1.86         -0.01         5.29 o
   1   5  10         76.05         74.10         8.27 o
   2   5  10          9.88         17.16         7.18 o
   3   5  10        352.67        346.06        15.30 o
   4   5  10        456.04        457.66        18.28 o
   5   5  10         27.98         26.02         9.92 o
   6   5  10        150.03        124.66        27.34 o
   7   5  10          1.49        -18.48        11.98 o
   8   5  10          6.84         17.48        16.56 o
 -12   6  10          1.17         -0.77        13.09 o
 -11   6  10          0.00         -0.45         4.61 o
 -10   6  10        101.14        118.41        13.39 o
  -9   6  10          0.58          1.61         3.56 o
  -8   6  10         57.85         59.08         5.56 o
  -7   6  10          9.24          6.33         4.81 o
  -6   6  10          2.86          1.03         5.34 o
  -5   6  10        162.67        146.25         8.10 o
  -4   6  10        581.08        551.35        14.22 o
  -3   6  10        859.57        854.57        20.34 o
  -2   6  10        107.70         87.96         9.32 o
  -1   6  10        257.14        221.41        13.02 o
   0   6  10        235.05        229.15        16.80 o
   1   6  10        129.22        103.95        14.52 o
   2   6  10         42.93         45.31        10.07 o
   3   6  10         56.41         79.86        11.76 o
   4   6  10         37.42         36.13        10.29 o
   5   6  10         35.57         33.11        13.58 o
   6   6  10          6.61          3.85        12.17 o
   7   6  10          6.44         -2.18        14.42 o
 -12   7  10        120.89        170.95        23.87 o
 -11   7  10         19.94         22.10         6.32 o
 -10   7  10         36.81         37.83        11.55 o
  -9   7  10         36.69         46.65        10.60 o
  -8   7  10          4.74          1.93         5.99 o
  -7   7  10         39.95         39.06         7.88 o
  -6   7  10         59.94         63.74        20.79 o
  -5   7  10         61.79         63.87         9.52 o
  -4   7  10         29.95         20.31         5.43 o
  -3   7  10        172.07        163.45         9.34 o
  -2   7  10         71.05         57.41         8.87 o
  -1   7  10          0.34         -1.98         7.70 o
   0   7  10         10.42         19.90         9.05 o
   1   7  10       1002.51       1014.06        32.30 o
   2   7  10          7.67         -2.31         8.94 o
   3   7  10        133.77        139.77        13.52 o
   4   7  10         72.51         99.87        25.41 o
   5   7  10        189.64        221.95        22.01 o
   6   7  10         36.73         70.34        16.55 o
   7   7  10         70.83         72.62        17.54 o
 -11   8  10        472.10        494.38        26.18 o
 -10   8  10          1.91         -4.62         7.70 o
  -9   8  10          1.14          4.20         5.92 o
  -8   8  10          4.85          4.62         6.53 o
  -7   8  10        120.41        121.50        20.41 o
  -6   8  10        460.87        440.80        21.50 o
  -5   8  10          5.78         -9.19         9.63 o
  -4   8  10        100.86        103.30        16.56 o
  -3   8  10          3.68         14.11         7.67 o
  -2   8  10         34.03         21.46         8.37 o
  -1   8  10        213.67        225.43        14.37 o
   0   8  10        107.14        109.42        11.85 o
   1   8  10        634.29        617.93        25.01 o
   2   8  10        303.34        332.81        19.26 o
   3   8  10        123.21        119.59        14.07 o
   4   8  10         29.27         11.41        13.48 o
   5   8  10        111.29        104.52        18.19 o
   6   8  10         20.22         37.17        16.06 o
 -11   9  10         32.49         36.19         9.24 o
 -10   9  10          4.39         -1.54         8.47 o
  -9   9  10          0.07         -6.71         6.47 o
  -8   9  10         74.82         92.99        19.64 o
  -7   9  10         55.48         61.61         9.80 o
  -6   9  10        139.37        175.17        19.64 o
  -5   9  10          2.05        -16.23         8.11 o
  -4   9  10        105.38         99.95        12.79 o
  -3   9  10         64.93         54.74        21.18 o
  -2   9  10         75.91         77.24        10.78 o
  -1   9  10        202.07        187.03        14.24 o
   0   9  10         31.73         20.29         9.18 o
   1   9  10         62.10         68.41        11.67 o
   2   9  10        161.18        162.38        15.20 o
   3   9  10         84.02         84.76        16.85 o
   4   9  10          7.17         18.10        14.58 o
   5   9  10         50.45         44.33        17.69 o
 -10  10  10         35.61         61.60        12.32 o
  -9  10  10        285.87        332.45        17.94 o
  -8  10  10        224.15        259.52        24.64 o
  -7  10  10          2.25          6.74        15.40 o
  -6  10  10          3.59         10.03         9.52 o
  -5  10  10         93.65         97.96        13.07 o
  -4  10  10         24.65         -3.91        10.06 o
  -3  10  10         28.19         23.14        14.25 o
  -2  10  10        201.19        202.09        20.41 o
  -1  10  10        484.52        488.76        28.84 o
   0  10  10         27.07         43.55        15.33 o
   1  10  10          0.93         20.21        10.65 o
   2  10  10          2.13         -8.82        25.67 o
   3  10  10        238.56        267.94        24.34 o
  -9  11  10         12.92         16.85         8.97 o
  -8  11  10        180.56        217.00        16.34 o
  -7  11  10         39.26         63.52        11.98 o
  -6  11  10         90.07         98.20        24.26 o
  -5  11  10          4.15          2.46        10.06 o
  -4  11  10         24.51         30.85        15.02 o
  -3  11  10          0.08         12.64        11.70 o
  -2  11  10         83.01         80.15        15.76 o
  -1  11  10          9.83         -4.75        12.79 o
   0  11  10          0.00         -0.03        17.33 o
   1  11  10        101.69         86.86        14.21 o
   2  11  10          0.10         -3.17        14.43 o
  -7  12  10          7.99          4.26        10.61 o
  -6  12  10          2.74          4.77        11.15 o
  -5  12  10         47.62         49.43        13.33 o
  -4  12  10          0.81        -11.55        11.43 o
  -3  12  10         26.74          7.68        12.79 o
  -2  12  10         14.97         23.96        14.13 o
  -1  12  10          0.78          7.30        14.13 o
  -1 -14  11         20.43         13.34        14.13 o
   0 -14  11         26.19         36.96        15.40 o
   1 -14  11          5.48          1.51        30.42 o
   2 -14  11         61.00         66.82        16.64 o
   3 -14  11         86.73         76.41        20.41 o
   4 -14  11          3.01          7.56        25.80 o
   5 -14  11          0.56         -5.39        23.87 o
  -4 -13  11        212.36        281.02        41.97 o
  -3 -13  11         18.10         47.58        16.60 o
  -2 -13  11        375.33        409.79        28.88 o
  -1 -13  11          0.11        -24.37        15.79 o
   0 -13  11         52.39         29.88        23.49 o
   1 -13  11         60.34         88.78        16.55 o
   2 -13  11        147.13        160.49        23.10 o
   3 -13  11         81.59        106.53        16.31 o
   4 -13  11          1.34          6.24        14.25 o
   5 -13  11          0.04          6.31        11.28 o
   6 -13  11         39.28         59.01        24.26 o
  -5 -12  11         28.04         17.50        14.63 o
  -4 -12  11         25.34         31.50        11.83 o
  -3 -12  11         19.76         26.99        11.44 o
  -2 -12  11         12.61         24.58        11.18 o
  -1 -12  11         13.87         24.44        13.13 o
   0 -12  11          5.51         -5.10        18.10 o
   1 -12  11          0.16        -14.56        11.40 o
   2 -12  11         19.51         -6.72        12.79 o
   3 -12  11          0.45         -5.81         9.65 o
   4 -12  11         15.54         16.41        10.40 o
   5 -12  11          6.10          0.36        10.08 o
   6 -12  11          0.64          5.54        10.41 o
   7 -12  11        143.95        165.01        23.10 o
   8 -12  11         76.89         92.45        17.09 o
  -6 -11  11         16.91          3.37        11.70 o
  -5 -11  11         47.65         63.24        15.79 o
  -4 -11  11          4.22          6.48         9.76 o
  -3 -11  11         10.27         11.45         9.96 o
  -2 -11  11        152.24        171.07        14.62 o
  -1 -11  11          6.26         13.84         8.92 o
   0 -11  11        155.00        146.70        13.52 o
   1 -11  11        200.09        138.10        16.31 o
   2 -11  11          0.52         -5.88         9.14 o
   3 -11  11         62.20         84.81        12.55 o
   4 -11  11         27.98         33.88        11.98 o
   5 -11  11         30.43         36.21        10.81 o
   6 -11  11         11.25          6.10        10.69 o
   7 -11  11         39.23         50.75        18.87 o
   8 -11  11         57.97         46.41        15.45 o
  -7 -10  11         59.99         77.95        14.97 o
  -6 -10  11        145.05        154.76        16.60 o
  -5 -10  11          1.59        -13.92         8.56 o
  -4 -10  11         33.93         16.17         9.34 o
  -3 -10  11          0.93          5.16         8.72 o
  -2 -10  11          2.04         -7.50         8.04 o
  -1 -10  11          3.92         14.97         9.03 o
   0 -10  11          1.35         -0.42         8.29 o
   1 -10  11        384.63        371.83        13.37 o
   2 -10  11         20.18          7.53         9.40 o
   3 -10  11        237.90        224.84        19.43 o
   4 -10  11         71.30         81.58        11.85 o
   5 -10  11         11.92         14.12        14.28 o
   6 -10  11         63.77         58.68        11.68 o
   7 -10  11         67.45         88.15        12.50 o
   8 -10  11          8.59         -8.60        26.57 o
   9 -10  11        115.24        127.00        18.42 o
  -8  -9  11         76.15        108.92        15.25 o
  -7  -9  11        103.49        117.85        14.97 o
  -6  -9  11          0.14         -2.48        10.06 o
  -5  -9  11         85.83         79.08        10.81 o
  -4  -9  11         24.79         34.51         9.05 o
  -3  -9  11         41.38         39.08         9.48 o
  -2  -9  11        346.25        331.09        23.41 o
  -1  -9  11          2.64         14.29         8.04 o
   0  -9  11        233.00        221.28        12.38 o
   1  -9  11          0.32         -4.84         5.42 o
   2  -9  11         43.26         50.83         6.40 o
   3  -9  11          1.57         -0.79         9.34 o
   4  -9  11         33.62         31.39        10.03 o
   5  -9  11         22.84         10.17         8.69 o
   6  -9  11         15.92         12.51        17.20 o
   7  -9  11        146.08        122.08        12.97 o
   8  -9  11        221.41        253.30        36.96 o
   9  -9  11         19.25         -8.86        13.07 o
  -9  -8  11         84.94         91.68        17.33 o
  -8  -8  11         81.47        110.88        14.42 o
  -7  -8  11         92.99         66.68        12.24 o
  -6  -8  11        122.76        121.21        14.13 o
  -5  -8  11         11.50         27.79         9.06 o
  -4  -8  11        256.18        258.49        14.96 o
  -3  -8  11         50.89         34.70         8.74 o
  -2  -8  11        259.68        250.37        23.62 o
  -1  -8  11         27.43         43.72         7.47 o
   0  -8  11          0.72          1.42         7.02 o
   1  -8  11         22.50         21.76         5.72 o
   2  -8  11        761.33        759.75        19.46 o
   3  -8  11        157.33        151.42        10.69 o
   4  -8  11         18.40         25.70         8.87 o
   5  -8  11         96.62         76.01        13.38 o
   6  -8  11          7.46          5.99         9.03 o
   7  -8  11        244.84        212.23        17.72 o
   8  -8  11         30.19         39.54        12.15 o
   9  -8  11         56.54         43.07        14.42 o
  10  -8  11         14.61         15.05        14.36 o
 -10  -7  11         87.19        110.23        14.67 o
  -9  -7  11          0.77         16.82        10.06 o
  -8  -7  11          3.18         10.76         9.76 o
  -7  -7  11         58.54         58.20        11.40 o
  -6  -7  11          2.70         17.29         9.52 o
  -5  -7  11         56.13         46.98        10.71 o
  -4  -7  11       1317.84       1233.91        35.42 o
  -3  -7  11          1.18          5.51         7.22 o
  -2  -7  11         30.98         29.81         6.77 o
  -1  -7  11         27.57         24.80         5.83 o
   0  -7  11        133.39        134.88         7.58 o
   1  -7  11         24.31         11.06         5.59 o
   2  -7  11        363.72        360.55        12.34 o
   3  -7  11        105.07        116.90         9.42 o
   4  -7  11        132.75        149.79        10.61 o
   5  -7  11          1.80          7.52         8.60 o
   6  -7  11          9.21         15.40         9.01 o
   7  -7  11        172.49        185.15        16.96 o
   8  -7  11          4.71         11.03         9.44 o
   9  -7  11         33.13         39.23        13.81 o
  10  -7  11         24.46         56.02        14.43 o
 -10  -6  11          1.15          5.48        12.32 o
  -9  -6  11         62.44         68.70        12.32 o
  -8  -6  11         73.83         92.15        11.98 o
  -7  -6  11         34.49         36.76        18.87 o
  -6  -6  11          5.97         -0.05         6.96 o
  -5  -6  11        361.21        314.66        15.41 o
  -4  -6  11         31.24         47.33         8.42 o
  -3  -6  11        840.95        797.54        25.32 o
  -2  -6  11         10.32          9.04         4.98 o
  -1  -6  11        206.21        203.40         7.82 o
   0  -6  11          0.93          0.42         4.49 o
   1  -6  11         38.93         48.14         6.03 o
   2  -6  11         81.75         81.76         8.39 o
   3  -6  11        402.00        418.55        15.96 o
   4  -6  11         25.15         35.14         7.48 o
   5  -6  11          8.81          4.78        10.56 o
   6  -6  11         55.53         53.62         9.85 o
   7  -6  11        327.48        286.58        16.59 o
   8  -6  11         51.10         48.15        10.85 o
   9  -6  11          0.22          5.04        17.33 o
  10  -6  11          0.67          4.03        12.79 o
 -11  -5  11          8.52          6.93         9.80 o
 -10  -5  11        440.32        434.70        22.59 o
  -9  -5  11         31.80         12.27         8.97 o
  -8  -5  11         50.96         46.17         9.52 o
  -7  -5  11          1.48         -7.54         8.47 o
  -6  -5  11         50.88         53.56         8.00 o
  -5  -5  11          0.56         -8.03         6.06 o
  -4  -5  11        140.43        128.92         9.65 o
  -3  -5  11       1636.68       1555.91        29.02 o
  -2  -5  11        167.11        166.34         7.03 o
  -1  -5  11        314.01        285.13         9.88 o
   0  -5  11         71.25         84.89         6.21 o
   1  -5  11       1478.07       1402.22        26.74 o
   2  -5  11         73.37         86.29        12.00 o
   3  -5  11          0.14          1.06         9.09 o
   4  -5  11          2.76          8.07         6.22 o
   5  -5  11          0.01         -8.49         6.67 o
   6  -5  11          4.99         -6.51         8.81 o
   7  -5  11         96.78         92.52        15.04 o
   8  -5  11          9.14          6.41         9.25 o
   9  -5  11          0.15         -8.09        14.25 o
  10  -5  11          8.14         -6.18        11.94 o
 -11  -4  11          5.85          5.01         8.71 o
 -10  -4  11        179.10        208.42        15.25 o
  -9  -4  11        140.54        146.87        19.64 o
  -8  -4  11          4.86          0.11         7.34 o
  -7  -4  11         39.56         35.42         8.71 o
  -6  -4  11          4.38          8.21         6.22 o
  -5  -4  11         74.46         74.71         6.99 o
  -4  -4  11        498.41        467.95        12.23 o
  -3  -4  11          5.62          2.44         3.85 o
  -2  -4  11         78.72         82.58         5.91 o
  -1  -4  11        269.16        276.50        10.38 o
   0  -4  11        780.13        793.66        17.28 o
   1  -4  11        147.02        127.75         6.84 o
   2  -4  11       1732.61       1801.94        48.57 o
   3  -4  11        247.08        244.84        12.24 o
   4  -4  11          5.29          6.93         6.31 o
   5  -4  11        198.42        205.17        11.58 o
   6  -4  11         34.01         28.74         9.48 o
   7  -4  11          0.52          5.81        15.71 o
   8  -4  11          5.94          7.08         9.29 o
   9  -4  11         61.18         34.27        13.61 o
  10  -4  11        250.28        246.95        26.57 o
 -12  -3  11         77.45        106.25        11.70 o
 -11  -3  11         13.13         24.64         8.17 o
 -10  -3  11         15.39          5.78         7.62 o
  -9  -3  11         21.23         25.03         7.62 o
  -8  -3  11         32.38         46.20         8.43 o
  -7  -3  11         45.13         49.05         8.71 o
  -6  -3  11         10.42         14.42         5.45 o
  -5  -3  11          0.50         -3.57         3.76 o
  -4  -3  11        277.93        289.02         8.08 o
  -3  -3  11        216.86        207.79         7.39 o
  -2  -3  11         36.43         40.63         5.40 o
  -1  -3  11         11.24          5.11         4.26 o
   0  -3  11          6.88          7.80         4.47 o
   1  -3  11       1647.61       1737.85        34.98 o
   2  -3  11         87.39         90.94         7.86 o
   3  -3  11         15.79         18.29         6.81 o
   4  -3  11       1042.22       1070.11        31.12 o
   5  -3  11         22.96          6.57         7.18 o
   6  -3  11         24.00         31.00         9.72 o
   7  -3  11          3.15         -3.65         9.18 o
   8  -3  11          1.33        -15.31         8.80 o
   9  -3  11         20.69          2.02         9.92 o
  10  -3  11         18.79         14.73        13.33 o
 -12  -2  11          2.16         33.88        12.32 o
 -11  -2  11          3.08         -0.06         6.79 o
 -10  -2  11         69.49         44.27         8.43 o
  -9  -2  11          1.02         -1.16         6.53 o
  -8  -2  11          1.56          3.85         6.53 o
  -7  -2  11         19.57         19.17         7.60 o
  -6  -2  11        399.67        373.91        12.29 o
  -5  -2  11         30.29         28.73         3.71 o
  -4  -2  11        261.70        240.25         6.63 o
  -3  -2  11        630.62        615.29        11.28 o
  -2  -2  11        348.42        336.60         9.89 o
  -1  -2  11          2.14          1.94         5.74 o
   0  -2  11        511.05        518.38        13.09 o
   1  -2  11         44.41         42.45         6.28 o
   2  -2  11        194.10        186.54         9.01 o
   3  -2  11         28.59         27.04         6.81 o
   4  -2  11         93.22         88.29        11.82 o
   5  -2  11        217.92        222.34        12.56 o
   6  -2  11          0.27         -9.52         8.74 o
   7  -2  11         35.69         29.33        10.03 o
   8  -2  11        346.89        381.57        20.14 o
   9  -2  11        401.80        397.34        21.43 o
  10  -2  11          8.75         31.73        14.42 o
 -12  -1  11         94.08        107.04        14.63 o
 -11  -1  11         13.79          4.75         7.70 o
 -10  -1  11          2.40          5.22         6.24 o
  -9  -1  11         13.54         20.41         6.53 o
  -8  -1  11        126.41        114.64         8.80 o
  -7  -1  11        362.17        325.50        13.34 o
  -6  -1  11        256.48        260.87         8.76 o
  -5  -1  11          7.83          4.71         3.12 o
  -4  -1  11       2928.62       2782.82        38.46 o
  -3  -1  11        246.00        235.65         6.50 o
  -2  -1  11         51.16         62.45         4.47 o
  -1  -1  11         26.39          9.43         4.56 o
   0  -1  11         62.10         70.14         9.08 o
   1  -1  11        403.09        400.55        12.64 o
   2  -1  11          0.66          5.16         5.01 o
   3  -1  11         11.55         18.14         6.85 o
   4  -1  11         90.16         90.65         8.51 o
   5  -1  11        205.38        191.12        15.49 o
   6  -1  11         10.77          5.27         8.82 o
   7  -1  11        243.29        240.96        15.96 o
   8  -1  11          6.08          2.97         9.50 o
   9  -1  11         74.40         84.27        11.03 o
  10  -1  11        364.30        340.72        27.50 o
 -12   0  11          4.09         17.71         9.24 o
 -11   0  11          1.05         12.32         8.47 o
 -10   0  11         51.74         45.16         7.34 o
  -9   0  11          0.10          0.88         5.78 o
  -8   0  11          0.48          4.94         4.61 o
  -7   0  11        522.08        489.08        14.81 o
  -6   0  11         51.78         51.44         4.65 o
  -5   0  11        850.62        833.06        15.80 o
  -4   0  11         61.97         64.55         4.44 o
  -3   0  11        134.37        146.61         7.71 o
  -2   0  11          5.23          0.33         2.62 o
  -1   0  11         40.16         38.00         6.90 o
   0   0  11        216.93        234.56        10.43 o
   1   0  11        358.04        354.56        12.24 o
   2   0  11        472.15        493.14        14.76 o
   3   0  11        295.05        274.68        16.45 o
   4   0  11         11.89         19.70         6.90 o
   5   0  11        389.17        386.96        15.97 o
   6   0  11        137.51        122.78        13.89 o
   7   0  11          2.36        -14.20         7.10 o
   8   0  11         19.10         40.03         9.50 o
   9   0  11        152.13        136.33        15.34 o
  10   0  11         18.40          6.60        11.45 o
 -12   1  11         66.58         62.44         9.41 o
 -11   1  11         48.16         43.97        15.40 o
 -10   1  11         11.78         16.23         5.07 o
  -9   1  11         36.97         40.10         5.04 o
  -8   1  11         24.39         33.33         5.16 o
  -7   1  11       1672.16       1553.68        34.45 o
  -6   1  11          8.44          5.22         2.47 o
  -5   1  11        177.57        196.66         6.70 o
  -4   1  11         58.38         62.52         4.08 o
  -3   1  11          6.11          7.75         3.45 o
  -2   1  11         25.92         18.62         4.19 o
  -1   1  11         10.46          2.03         4.24 o
   0   1  11         54.25         48.51         6.31 o
   1   1  11         74.57         72.36         5.03 o
   2   1  11         45.89         34.07         5.14 o
   3   1  11         36.56         38.60         6.02 o
   4   1  11          1.63        -11.32         7.22 o
   5   1  11        107.89        120.39         8.54 o
   6   1  11          0.04        -10.43         6.94 o
   7   1  11        189.92        194.92        12.40 o
   8   1  11         79.10         66.52         9.90 o
   9   1  11          9.35          4.21        11.00 o
 -12   2  11          5.00          0.00        10.78 o
 -11   2  11        234.80        235.92        19.64 o
 -10   2  11         93.07        103.25         8.89 o
  -9   2  11          1.99         -0.39         3.78 o
  -8   2  11         58.12         46.09         5.28 o
  -7   2  11         11.34         20.27         4.66 o
  -6   2  11        128.55        130.34         6.74 o
  -5   2  11         24.76         25.15         3.73 o
  -4   2  11         61.08         68.88         4.22 o
  -3   2  11         71.36         67.88         4.43 o
  -2   2  11        445.71        396.33        12.00 o
  -1   2  11        150.27        164.51        10.60 o
   0   2  11          3.27          1.69         5.05 o
   1   2  11        375.26        342.60        12.41 o
   2   2  11         80.45         79.08         6.05 o
   3   2  11          3.66          4.42         5.08 o
   4   2  11         36.40         21.30         6.16 o
[truncated: 109,588 more chars]
